# Supplementary material for: Comparative genomics identifies thousands of candidate structured RNAs in human microbiomes
Source: Genome Biol. 2021 Apr 12;22:100. doi: 10.1186/s13059-021-02319-w (PMC8040213; doi:10.1186/s13059-021-02319-w)
Supplement: Supplementary file 1 — Additional file 1: Table S1. Overview of candidate structured RNAs. We show information the 3161 candidate structured RNAs, including the p score from RNAphylo [2], number of significant covarying bases from R-scape [11], length of structure, number of instances of structure in HMP2 [9], taxonomic breakdown of contigs in which the structure is found (including domain, phylum, class, order, family, genus, and species) from One Codex [16], average percent of k-mers mapped for classification, and protein domains found within 5 kb of the structures. In a separate tab, we also include the same analyses for the 2022 candidate structured RNAs that overlapped the nr database. Additionally, we indicate which structures in Rfam [13] were predicted using this pipeline and consequently discarded because they were known structures. [file 13059_2021_2319_MOESM1_ESM.xlsx]

## Sheet: 3161structures
#Final candidate structured RNAs (3,161)
#Candidate Structured RNA	p score (RNAphylo)	#Covarying bases (R-scape)	Length (bp)	#Instances HMP2	#Domains	Domains	#Phyla	Phyla	#Class	Class	#Order	Order	#Family	Family	#Genus	Genus	#Species	Species	Average k-mers mapped (%)	Protein Domains within 5 kb (#domains_domain,)
HMP2_1	10.66	2	39	84	1	84_Bacteria	1	84_Firmicutes	2	82_Clostridia,2_Negativicutes	2	82_Clostridiales,2_Veillonellales	3	80_Ruminococcaceae,2_Veillonellaceae,2_Lachnospiraceae	3	74_Ruminococcus,2_Roseburia,2_Dialister	12	34_Ruminococcus:bicirculans,10_Ruminococcus:sp.:CAG:57,6_Ruminococcus:sp.:AM43-6,6_Ruminococcus:sp.:AM28-13,6_Ruminococcus:sp.:AF19-15,6_Ruminococcus,4_Ruminococcus:sp.:N15.MGS-57,4_Ruminococcus:sp.:AF16-50,2_Ruminococcus:sp.:OM07-17,2_Ruminococcus:sp.:AF21-11,2_Roseburia:intestinalis:L1-82,2_Dialister:sp.	90.6382	228_fabG,218_DnaJ,120_DnaJ_C,102_GrpE,76_hscA,76_dnaK,74_Fe_dep_repr_C,68_HTH_DTXR,68_HTH_CRP,68_Fe_dep_repress,64_HrcA,64_hrcA,60_DnaJ_zf,60_DnaJ_CXXCXGXG,56_PRK14301,56_PRK14300,56_PRK14298,56_PRK14297,56_PRK14296,56_PRK14295,56_PRK14294,56_PRK14293,56_PRK14292,56_PRK14291,56_PRK14290,56_PRK14289,56_PRK14288,56_PRK14287,56_PRK14286,56_PRK14285,56_PRK14283,56_PRK14282,56_PRK14281,56_PRK14280,56_…
HMP2_10	39.61	1	61	586	1	586_Bacteria	2	585_Bacteroidetes,1_Proteobacteria	3	583_Bacteroidia,2_Flavobacteriia,1_Gammaproteobacteria	3	583_Bacteroidales,2_Flavobacteriales,1_Cardiobacteriales	4	578_Porphyromonadaceae,3_Prevotellaceae,2_Flavobacteriaceae,1_Cardiobacteriaceae	5	577_Porphyromonas,2_Capnocytophaga,2_Alloprevotella,1_Prevotella,1_Cardiobacterium	12	344_Porphyromonas:sp.:oral:taxon:279:str.:F0450,228_Porphyromonas:sp.:KLE:1280,3_Porphyromonas:gingivalis:TDC60,2_Prevotella:sp.:oral:taxon:473:str.:F0040,2_Porphyromonadaceae,1_Prevotella:sp.:oral:taxon:306:str.:F0472,1_Porphyromonas:endodontalis,1_Porphyromonas:asaccharolytica:DSM:20707,1_Porphyromonas,1_Cardiobacterium:valvarum:F0432,1_Capnocytophaga:sputigena,1_Capnocytophaga:gingivalis:ATCC:…	57.87	620_HAD_PGPase,464_SIS,350_YjjG/YfnB,350_YigB,350_YcjU,350_Hydrolase,350_HAD-SF-IA-v1,350_HAD_Neu5Ac-Pase_like,350_HAD_like,350_Gph,346_HAD_sEH-N_like,346_HAD_PPase,346_CTE7,345_DREG-2,342_HAD_dREG-2_like,337_OMP_b-brl_2,305_RRM_DbpA,305_DbpA,290_HAD_5NT,263_RRM,261_SF2_C_RecQ,261_SF2_C_DEAD,261_HELICc,261_Helicase_C,254_SF2_C_dicer,253_SF2_C,251_HAD_2,245_SF2-N,245_PTZ00424,245_DEXDc,245_DEADc_M…
HMP2_1000	10.63	1	51	96	1	95_Bacteria	1	95_Firmicutes	1	95_Clostridia	1	95_Clostridiales	3	85_Oscillospiraceae,2_Ruminococcaceae,1_Lachnospiraceae	2	34_Oscillibacter,2_Flavonifractor	8	51_Oscillibacter,13_Oscillibacter:sp.:KLE:1745,11_uncultured:Oscillibacter:sp.,9_Oscillibacter:sp.:PEA192,7_Oscillospiraceae,2_Flavonifractor:sp.:An10,1_Oscillibacter:sp.:57,1_Lachnospiraceae:bacterium:OM04-12BH	87.3087	112_alr,112_Ala_racemase_C,56_YhfX,56_PRK13340,56_PLPDE_III_VanT,56_PLPDE_III_AR_proteobact,56_PLPDE_III_AR2,56_PLPDE_III_AR,56_PLPDE_III,56_dadX,56_Alr,56_Ala_racemase_N,54_PLPDE_III_yhfX_like,52_Dsd1,43_PRK09907,43_PRK09812,43_PemK_toxin,43_MazF,36_YXKO-related,36_yjeF_cterm,36_Nnr2,36_Carb_kinase,31_yjeF_nterm,31_YjeF_N,31_PRK10565,30_pheS,29_Nnr1,27_TIGR00244,27_NrdR,27_nrdR,27_DUF4363,27_DUF…
HMP2_10000	13.44	1	39	2	1	2_Bacteria	1	2_Firmicutes	1	2_Clostridia	1	2_Clostridiales	1	2_Ruminococcaceae	0	NA	1	2_Subdoligranulum	70.3958	NA
HMP2_10005	15.7	2	68	6	1	6_Bacteria	1	6_Bacteroidetes	1	6_Bacteroidia	1	6_Bacteroidales	1	6_Prevotellaceae	1	6_Prevotella	2	4_Prevotella:sp.:oral:taxon:472:str.:F0295,2_Prevotella:loescheii:DSM:19665:=:JCM:12249:=:ATCC:15930	60.7776	8_HemD,4_TIGR00278,4_S-AdoMet_synt_N,4_S-AdoMet_synt_M,4_S-AdoMet_synt_C,4_S-AdoMet_synt,4_rnpA,4_PTZ00104,4_PRK14390,4_PRK14384,4_PRK14382,4_PRK14375,4_PRK14373,4_PRK12459,4_PRK05250,4_PLN02243,4_NhaP,4_Na_H_Exchanger,4_MetK,4_metK,4_hemD,4_HEM4,4_Haemolytic,4_DUF4271,4_DoxX,4_DKNYY,4_a_cpa1,3_PRK14388,3_PRK14380,3_PRK14371,2_Tyr_Trp_RS_core,2_TyrS,2_tyrS,2_TyrRS_core,2_tRNA-synt_1b,2_S4,2_PRK13…
HMP2_10007	22.57	2	62	7	1	7_Bacteria	1	7_Firmicutes	1	7_Bacilli	1	7_Bacillales	0	NA	1	7_Gemella	3	3_Gemella:sanguinis:M325,2_Gemella:sanguinis:ATCC:700632,2_Gemella:sanguinis	41.7307	57_cbiO,14_FtsE,10_CcmA,9_thiQ,8_Trep_Strep,8_ThiQ,8_PRK14273,8_PRK14272,8_PRK14262,8_PRK14255,8_PRK14244,8_nickel_nikD,8_LolD_lipo_ex,8_L_ocin_972_ABC,8_GlnQ,8_FetA,8_ABC_tran,8_ABC_ThiQ_thiamine_transporter,8_ABC_putative_ATPase,8_ABC_PstB_phosphate_transporter,8_ABC_PotA_N,8_ABC_Org_Solvent_Resistant,8_ABC_NikE_OppD_transporters,8_ABC_MJ0796_LolCDE_FtsE,8_ABC_Metallic_Cations,8_ABC_MalK_N,8_AB…
HMP2_10008	10.46	1	34	17	1	17_Bacteria	1	14_Firmicutes	2	3_Clostridia,2_Bacilli	2	3_Clostridiales,2_Bacillales	3	2_Clostridiaceae,2_Bacillaceae,1_Lachnospiraceae	1	2_Clostridium	7	4_Firmicutes:bacterium:CAG:145,3_Firmicutes:bacterium:CAG:238,3_Firmicutes,2_Firmicutes:bacterium:UBA1702,2_Clostridium:sp.:CAG:678,2_Bacillus,1_Lachnospiraceae:bacterium:TWA4	28.9218	32_cbiO,16_SpoVS,7_RNase_H_2,7_DNA_polB_B3_exo,6_XerC,6_Flg_new,5_xerD,4_xerC,4_thiQ,4_TauB,4_sufC,4_PhnK,4_HTH_XRE,4_FtsE,4_CydD,4_CydC,4_CcmA,4_ABC_6TM_exporter_like,4_ABC_6TM_AarD_CydDC_like,3_XerD,3_TIGR00052,3_SpoIIM,3_rnhB,3_recomb_XerD,3_recomb_XerC,3_PRK15009,3_Phage_integrase,3_INT_XerDC_C,3_INT_tnpA_C_Tn554,3_INT_RitC_C_like,3_INT_RitA_C_like,3_INT_Rci_Hp1_C,3_INT_P4_C,3_INTN1_C_like,3_…
HMP2_1001	22.93	1	105	259	1	259_Bacteria	2	258_Bacteroidetes,1_Firmicutes	2	258_Bacteroidia,1_Clostridia	2	258_Bacteroidales,1_Clostridiales	4	254_Bacteroidaceae,3_Odoribacteraceae,1_Prevotellaceae,1_Clostridiaceae	3	192_Bacteroides,1_Prevotella,1_Clostridium	42	62_Bacteroides,45_Bacteroides:ovatus:CL03T12C18,23_Bacteroides:ovatus:CL02T12C04,19_Bacteroides:sp.:KFT8,14_Bacteroides:sp.:CF01-10NS,9_Bacteroides:sp.:3,7_Bacteroides:caccae:CL03T12C61,6_Bacteroides:thetaiotaomicron:VPI-5482,6_Bacteroides:sp.:OF03-11BH,5_Bacteroides:ovatus:3,4_Bacteroides:sp.:HMSC073E02,4_Bacteroides:sp.:AF32-8BH,3_uncultured:Bacteroides:sp.,3_Odoribacter,3_Bacteroides:sp.:AM23-…	91.1914	259_HDc,219_ZapA,184_CutC,137_DUF3552,134_RNase_Y,134_PRK12704,133_RnaY,133_PRK12705,133_PRK00106,133_HDIG,129_HD,114_cas3_HD,98_PBP1_LacI-like,92_PRK11572,76_OAD_beta,76_Na_pump_decarbB,76_malonate_biotin,75_OadB,57_PBP1_ABC_sugar_binding-like,26_XylB,21_NHL_like_6,15_NHL,14_PBP1_AglR_RafR-like,14_panF,14_NHL_like_5,13_rhamnulo_kin,13_rhaB,13_PTZ00294,13_PRK15027,13_PRK10939,13_PRK10331,13_PRK04…
HMP2_10019	10.5	3	35	19	1	19_Bacteria	1	19_Firmicutes	1	19_Clostridia	1	19_Clostridiales	0	NA	0	NA	1	19_Clostridiales:bacterium:42	49.8391	6_VapD,4_Relaxase,3_YhdJ,3_PRK13699,3_PRK11524,3_N6_N4_Mtase,2_VirD4,2_TrwB_AAD_bind,2_TrwB,2_TraG_VirD4,2_TraG-D_C,2_T4SS-DNA_transf,2_PAPS_reduct,
HMP2_10032	15.73	1	41	20	1	20_Bacteria	1	20_Firmicutes	1	20_Clostridia	1	20_Clostridiales	1	20_Lachnospiraceae	1	20_Oribacterium	1	20_Oribacterium:sinus:F0268	33.4096	4_pyrC,4_PRK07308,4_PRK06756,4_PRK06703,4_PRK05569,4_PRK05568,4_FldA,4_flav_short,4_Flavodoxin_1,2_pyrC_multi,2_PRK13404,2_PRK10657,2_PRK09236,2_PRK09060,2_PRK09059,2_PRK08323,2_PRK08044,2_PRK07627,2_PRK07575,2_PRK06189,2_PRK04250,2_PRK02382,2_PRK01211,2_PLN02942,2_PLN02795,2_one_C_dehyd_A,2_metallo-dependent_hydrolases,2_L-HYD_ALN,2_Isoaspartyl-dipeptidase,2_D-hydantoinase,2_D-HYD,2_DHOase_IIb,2…
HMP2_10037	15.25	1	52	16	1	16_Bacteria	1	16_Proteobacteria	1	16_Betaproteobacteria	1	16_Burkholderiales	1	16_Comamonadaceae	1	16_Ottowia	2	10_Ottowia:sp.:oral:taxon:894,6_Ottowia:sp.:Marseille-P4747	54.6332	95_cbiO,16_PhnE,14_PhnD,10_thiQ,10_TauB,10_PhnK,10_hmuV,10_FtsE,10_CcmA,8_TM_PBP2,8_BPD_transp_1,7_SBP_bac_3,7_Phosphonate-bd,7_Periplasmic_Binding_Protein_Type_2,7_PBPb,7_PBP2_ThiY_THI5_like_1,7_PBP2_SsuA_like_4,7_PBP2_PnhD_4,7_PBP2_PnhD_3,7_PBP2_PnhD_2,7_PBP2_PnhD_1,7_PBP2_PnhD,7_PBP2_PhnD_like,7_ABC_peri_selen,7_3A0109s03R,5_ZnuC,5_znuC,5_YnjD,5_YbbA,5_urea_trans_UrtE,5_urea_trans_UrtD,5_ThiQ,…
HMP2_1004	11.46	1	42	13	1	13_Bacteria	1	13_Firmicutes	1	13_Bacilli	1	13_Lactobacillales	1	13_Streptococcaceae	1	12_Streptococcus	11	2_Streptococcus:mitis:SK1080,2_Streptococcus:mitis:29/42,1_Streptococcus:sp.:M334,1_Streptococcus:sp.:HMSC073F11,1_Streptococcus:sp.:CCUG:49591,1_Streptococcus:mitis:SK597,1_Streptococcus:mitis:SK579,1_Streptococcus:mitis:NCTC:12261,1_Streptococcus:mitis:bv.:2:str.:F0392,1_Streptococcus:mitis:13/39,1_Streptococcus	74.7663	3_padR_acidobact,3_PadR,1_WcaA,1_Succinoglycan_BP_ExoA,1_RVT_1,1_RT_nLTR_like,1_RT_like,1_RT_G2_intron,1_RT_Bac_retron_II,1_RT_Bac_retron_I,1_GT_2_WfgS_like,1_GT2_RfbC_Mx_like,1_GT_2_like_e,1_GT_2_like_c,1_GT_2_like_a,1_Glyco_transf_7C,1_Glyco_trans_2_3,1_Glyco_tranf_GTA_type,1_Glyco_tranf_2_3,1_Glycos_transf_2,1_DUF1700,1_COG4709,1_CESA_like_1,1_CESA_like,
HMP2_10040	15.47	1	61	4	1	1_Bacteria	1	1_Actinobacteria	1	1_Actinobacteria	1	1_Bifidobacteriales	1	1_Bifidobacteriaceae	1	1_Bifidobacterium	1	1_Bifidobacterium:vansinderenii	0.16	2_Resolvase,1_TQ,1_SR_ResInv,1_SR_IS607_transposase_like,1_Ser_Recombinase,1_OrfB_Zn_ribbon,1_HTH_MerR-trunc,1_HTH_MerR-SF,1_HTH_17,1_excise,1_COG2452,
HMP2_10042	33.77	6	87	3	1	3_Bacteria	1	3_Firmicutes	1	3_Clostridia	1	3_Clostridiales	1	1_Clostridiaceae	2	2_Intestinimonas,1_Clostridium	2	2_Intestinimonas:massiliensis,1_Clostridium:sp.:ATCC:BAA-442	7.57476	NA
HMP2_10052	15.59	1	89	11	1	11_Bacteria	1	11_Firmicutes	1	11_Clostridia	1	9_Clostridiales	1	9_Lachnospiraceae	2	5_Dorea,4_Lachnoclostridium	6	4_[Clostridium]:lavalense,2_uncultured:Dorea:sp.,2_Dorea:sp.:Marseille-P4003,1_Dorea:sp.:Marseille-P4042,1_Clostridiales,1_Clostridia:bacterium:UC5.1-1A9	40.6114	20_HTH_XRE,10_HTH_3,10_HTH_26,9_HTH_19,5_HipB,1_Phage_integrase,1_Peptidase_M78,1_INT_XerDC_C,1_INT_RitB_C_like,1_INT_Rci_Hp1_C,1_INT_P4_C,1_INTN1_C_like,1_INT_IntI_C,1_INT_ICEBs1_C_like,1_INT_C_like_1,1_HTH_MerR-trunc,1_HTH_17,1_excise,1_DUF2513,1_DUF1836,1_DNA_BRE_C,
HMP2_10054	26.26	2	42	3	1	3_Bacteria	1	3_Proteobacteria	2	2_Betaproteobacteria,1_Gammaproteobacteria	2	2_Neisseriales,1_Cardiobacteriales	2	2_Neisseriaceae,1_Cardiobacteriaceae	2	2_Neisseria,1_Cardiobacterium	2	2_Neisseria:elongata:subsp.:glycolytica,1_Cardiobacterium:hominis	44.5253	NA
HMP2_10058	24.86	1	68	5	1	1_Bacteria	1	1_Firmicutes	1	1_Negativicutes	1	1_Veillonellales	1	1_Veillonellaceae	1	1_Veillonella	1	1_Veillonella:tobetsuensis	0.248	2_UvrD_C_2,2_DEXSc_RecD-like,2_AAA_30,2_AAA_19,
HMP2_10062	11.88	2	62	4	1	2_Bacteria	1	2_Actinobacteria	1	2_Actinobacteria	1	2_Micrococcales	1	2_Dermacoccaceae	1	2_Kytococcus	1	2_Kytococcus:sedentarius	0.08	2_Phage_lysozyme2,
HMP2_10065	12.02	1	48	10	1	10_Bacteria	1	10_Firmicutes	1	9_Clostridia	1	9_Clostridiales	2	4_Ruminococcaceae,4_Clostridiaceae	1	2_Butyricicoccus	5	4_Ruminococcaceae:bacterium:AM28-23LB,2_Butyricicoccus:sp.:AF10-3,2_Butyricicoccus,1_Firmicutes:bacterium:CAG:110,1_Clostridiales:bacterium:52	48.9093	7_Phage_AlpA,7_HTH_17,7_excise,6_HTH_XRE,5_HTH_36,3_TrmB,3_HTH_3,3_HTH_26,3_HipA-like,3_CtkA,1_UvrD_C_2,1_DUF2726,1_DNA_S_dndD,
HMP2_1007	58.4	2	40	350	2	321_Bacteria,15_Viruses	2	319_Firmicutes,2_Proteobacteria	4	318_Bacilli,1_Tissierellia,1_Gammaproteobacteria,1_Betaproteobacteria	5	317_Lactobacillales,15_Caudovirales,1_Tissierellales,1_Pasteurellales,1_Neisseriales	5	317_Streptococcaceae,15_Siphoviridae,1_Peptoniphilaceae,1_Pasteurellaceae,1_Neisseriaceae	4	311_Streptococcus,1_Peptoniphilus,1_Neisseria,1_Haemophilus	45	109_Streptococcus:infantis:SK1076,61_Streptococcus:infantis:X,39_Streptococcus:timonensis,19_Streptococcus:sp.:HMSC062D07,19_Streptococcus:infantis:SK970,8_Streptococcus:sp.:NM,8_Streptococcus:sp.:HMSC067H01,8_Streptococcus:oralis:subsp.:oralis,7_Streptococcus:phage:IPP27,6_Streptococcus:mitis:27/7,6_Streptococcus,4_Streptococcus:sp.:F0441,4_Streptococcus:phage:IPP24,4_Streptococcus:mitis:bv.:2:s…	6.77999	1108_Collagen,187_Phage_holin_6_1,180_glucan_65_rpt,157_holin_LLH,147_CW_binding_1,111_Phage_holin_1,111_holin_phiLC3,111_COG5546,108_Peptidase_S74,104_Prophage_tail,104_Phage_holin_4_1,90_put_anti_recept,90_DUF2479,75_Ami_2,67_holin_tox_secr,64_Apolipoprotein,62_PGRP,62_Amidase_2,58_COG5263,45_NLPC_P60,45_Amidase_5,44_CBM_4_9,31_XerC,25_Phage_integrase,25_INT_XerDC_C,25_INT_tnpA_C_Tn554,25_INT_R…
HMP2_10074	11.55	1	41	7	1	7_Bacteria	1	7_Actinobacteria	1	7_Coriobacteriia	1	7_Coriobacteriales	1	7_Atopobiaceae	1	5_Atopobium	3	3_Atopobium:sp.:HMSC064B08,2_Atopobium:rimae,2_Atopobium	42.4539	8_MraZ,8_cbiO,3_KOW,2_TIGR00242,2_TauB,2_rplX,2_PRK00326,2_MraZ_N,2_MraZ_C,2_hmuV,2_FtsE,2_CcmA,1_ZnuC,1_znuC,1_YnjD,1_YhaQ,1_ycf16,1_YbbA,1_urea_trans_UrtE,1_urea_trans_UrtD,1_ThiQ,1_thiQ,1_tauB,1_TagH,1_SufC,1_sufC,1_SapF,1_rplX_bact,1_RplX,1_rpl24,1_ribosomal_L24,1_PstB,1_pstB,1_PRK15056,1_PRK14274,1_PRK14273,1_PRK14272,1_PRK14270,1_PRK14268,1_PRK14267,1_PRK14266,1_PRK14264,1_PRK14263,1_PRK142…
HMP2_10077	14.33	2	34	12	1	7_Bacteria	1	7_Firmicutes	1	7_Clostridia	1	6_Clostridiales	2	5_Lachnospiraceae,1_Clostridiaceae	2	5_Oribacterium,1_Clostridium	5	3_Oribacterium:sinus:F0268,1_Oribacterium:sp.:oral:taxon:108:str.:F0425,1_Oribacterium:parvum,1_Clostridium:sp.:chh4-2,1_Clostridiales	3.00671	24_groEL,12_GroEL,10_LuxS,8_tyr_nico_aTase,8_tyr_amTase_E,8_PRK09276,8_PRK08960,8_PRK08636,8_PRK08361,8_PRK08175,8_PRK08068,8_PRK07682,8_PRK07681,8_PRK07590,8_PRK07366,8_PRK07337,8_PRK07309,8_PRK06836,8_PRK06348,8_PRK06290,8_PRK05942,8_PRK05839,8_PRK05764,8_PLN00175,8_MalY,8_HisC,8_hisC,8_groES,8_DapC_gpp,8_DapC_direct,8_DapC_actino,8_DapC,8_DAPAT_plant,8_Cpn10,8_AspB,8_Aminotran_1_2,8_AAT_like,7…
HMP2_10079	17.89	1	48	16	1	16_Bacteria	1	16_Actinobacteria	1	16_Actinobacteria	1	16_Actinomycetales	1	16_Actinomycetaceae	2	9_Actinomyces,7_Schaalia	5	4_Schaalia:odontolytica:F0309,4_Actinomyces:sp.:ICM39,4_Actinomyces:sp.:HMSC035G02,3_Schaalia:odontolytica,1_Actinomyces:sp.:HPA0247	49.3959	6_PYNP_C,2_deoD,1_Uridine-psphlse,1_UP_TbUP-like,1_UP_EcUdp-like,1_Udp,1_PRK13374,1_PRK05584,1_PNP_UDP_1,1_PNP_ThPNP_like,1_PNP_EcPNPI-like,1_NP_TgUP-like,1_NP-I_spr0068,1_NP-I,1_MTAP_SsMTAPI_like,1_fut_nucase,1_DeoD,1_adenosylhopane_nucleosidase_HpnG-like,
HMP2_10094	17.24	3	31	16	0	NA	0	NA	0	NA	0	NA	0	NA	0	NA	1	1_root	0.0025	2_HNHc,1_Spherulin4,1_HNH_5,1_Beta_helix,
HMP2_10096	21.75	1	50	13	1	13_Bacteria	1	13_Bacteroidetes	1	13_Bacteroidia	1	13_Bacteroidales	1	13_Prevotellaceae	1	13_Prevotella	2	10_Prevotella:conceptionensis:9403948,3_Prevotella:sp.:oral:taxon:317:str.:F0108	38.1787	26_serpinA_A1AT-like,26_SERPIN,23_serpin_protozoa,16_P-type_ATPase_HM,13_serpin_thermopin-like,13_serpin_tengpin-like,13_serpinP_plants,13_serpin_poxvirus,13_serpin_platyhelminthes,13_serpinN_SPI-1_SPI-2,13_serpinM_ShSPI,13_serpin_mollusks,13_serpin_miropin-like,13_serpin_mimivirus,13_serpinL_nematode,13_serpin_like,13_serpinK_insect_SRPN2-like,13_serpinJ_IRS-2-like,13_serpinI2_pancpin,13_serpinI…
HMP2_101	13.47	1	37	791	1	791_Bacteria	2	789_Firmicutes,2_Fusobacteria	2	789_Bacilli,2_Fusobacteriia	3	635_Bacillales,154_Lactobacillales,2_Fusobacteriales	2	154_Streptococcaceae,2_Leptotrichiaceae	3	635_Gemella,154_Streptococcus,2_Leptotrichia	5	377_Gemella:haemolysans:ATCC:10379,258_Gemella:haemolysans:M341,152_Streptococcus:sp.:UMB1385,2_Streptococcus:sp.:263,2_Leptotrichia:sp.:oral:taxon:215:str.:W9775	52.4338	472_GRDB,456_various_sel_PB,456_gly_red_sel_B,440_init_cond_enzymes,431_ACP_syn_III,430_RelA_SpoT,412_PRK14717,356_FA_synthesis,298_Gly_reductase,288_TRX_superfamily,288_TRX_family,288_Thioredoxin,288_thioredoxin,288_PTZ00051,288_PDI_a_family,288_PDI_a_ERp46,288_PDI_a_ERdj5_N,288_D_pro_red_PrdD,286_pdi_dom,286_PDI_a_PDIR,286_PDI_a_ERp38,273_Pyr_redox,271_TRX_reduct,271_TrxB,271_Pyr_redox_2,271_PR…
HMP2_10100	19.37	2	48	43	1	43_Bacteria	1	43_Firmicutes	1	43_Bacilli	1	43_Lactobacillales	2	41_Aerococcaceae,2_Streptococcaceae	2	41_Abiotrophia,2_Streptococcus	3	32_Abiotrophia:defectiva:ATCC:49176,9_Abiotrophia:sp.:HMSC24B09,2_Streptococcus:cristatus:ATCC:51100	44.4284	314_cbiO,68_FtsE,66_sufC,64_ZnuA,52_thiQ,52_PhnK,52_hmuV,52_CcmA,34_ZnuC,34_YnjD,34_ycf16,34_YbbA,34_urea_trans_UrtE,34_urea_trans_UrtD,34_ThiQ,34_TauB,34_TagH,34_SufC,34_ssuB,34_PstB,34_pstB,34_PRK15112,34_PRK14274,34_PRK14273,34_PRK14272,34_PRK14270,34_PRK14269,34_PRK14268,34_PRK14267,34_PRK14266,34_PRK14263,34_PRK14262,34_PRK14261,34_PRK14260,34_PRK14259,34_PRK14256,34_PRK14255,34_PRK14253,34_…
HMP2_10128	11.37	2	32	6	1	6_Bacteria	1	6_Proteobacteria	1	6_Gammaproteobacteria	1	6_Pasteurellales	1	6_Pasteurellaceae	1	6_Haemophilus	3	2_Haemophilus:paraphrohaemolyticus,2_Haemophilus:parahaemolyticus:HK385,2_Haemophilus:parahaemolyticus:G321	62.4824	2_PhnA,1_TFIIS_C,1_PRK10220,1_PhnA_Zn_Ribbon,1_phnA,1_FkpA,1_FKBP_C,
HMP2_10129	13.95	1	72	3	1	3_Bacteria	1	3_Firmicutes	1	3_Negativicutes	1	3_Veillonellales	1	3_Veillonellaceae	1	3_Veillonella	2	2_Veillonella:sp.:DNF00869,1_Veillonella:sp.:oral:taxon:780:str.:F0422	22.5318	2_DNA_methylase,2_Dcm,2_dcm,2_Cyt_C5_DNA_methylase,1_PRK10458,1_Phage_integrase,1_INT_XerDC_C,1_INT_tnpB_C_Tn554,1_INT_tnpA_C_Tn554,1_INT_RitC_C_like,1_INT_RitB_C_like,1_INT_RitA_C_like,1_INT_Rci_Hp1_C,1_INT_P4_C,1_INTN1_C_like,1_INT_Lambda_C,1_INT_IntI_C,1_INT_ICEBs1_C_like,1_INT_C_like_4,1_INT_C_like_1,1_DNA_BRE_C,1_AbiJ_NTD4,
HMP2_10134	15.26	1	50	10	1	8_Bacteria	1	8_Actinobacteria	1	8_Coriobacteriia	1	8_Coriobacteriales	1	8_Coriobacteriaceae	1	8_Collinsella	4	4_Collinsella:sp.:AM28-11LB,2_Collinsella:sp.:4,1_Collinsella:sp.:AM34-10,1_Collinsella:aerofaciens	78.4472	12_PUA,12_NAPRTase,7_PflX,7_mraY,6_Rfe,6_PyrH,6_PTZ00489,6_PRTase_typeII,6_ProB,6_proB,6_PRK15119,6_PRK13402,6_PRK12484,6_PRK12314,6_PRK09243,6_PRK05429,6_PncB_like,6_PncB,6_PLN02885,6_NAPRTase_put,6_NAPRTase_PncB,6_NAPRTase_N,6_NAPRTase_C,6_NAPRTase_B,6_NAPRTase_A,6_GT_WecA_like,6_GT_WbpL_WbcO_like,6_GT_MraY-like,6_GT_MraY_like,6_GT_GPT_like,6_GT_GPT_archaea,6_Glycos_transf_4,6_ECA_wecA,6_AAK_UM…
HMP2_10151	20.46	2	35	9	1	9_Bacteria	1	9_Bacteroidetes	1	9_Bacteroidia	1	9_Bacteroidales	1	9_Porphyromonadaceae	1	9_Porphyromonas	1	9_Porphyromonas:sp.:KLE:1280	63.248	NA
HMP2_10152	10.56	1	58	15	1	2_Bacteria	1	2_Proteobacteria	1	2_Gammaproteobacteria	1	2_Pasteurellales	1	2_Pasteurellaceae	1	2_Haemophilus	1	2_Haemophilus:parainfluenzae:T3T1	0.122667	3_Peptidase_M48,
HMP2_10154	12.24	1	44	6	1	6_Bacteria	1	6_Firmicutes	1	6_Negativicutes	1	6_Veillonellales	1	6_Veillonellaceae	1	4_Veillonella	3	2_Veillonella:tobetsuensis,2_Veillonella:sp.:T34266-5,2_Veillonella	32.8358	4_SPO1_TF1_like,4_PRK10753,4_PRK10664,4_murG,4_IHF_B,4_ihfB,4_IHF_A,4_ihfA,4_IHF,4_HU_IHF,4_HU,4_hip,4_HimA,4_himA,4_BHL,4_Bac_DNA_binding,2_PRK13609,2_PLN02605,2_MurG,2_HU_like,2_GT28_MurG,2_GT28_Beta-DGS-like,2_Glycos_transf_1,
HMP2_1016	29.9	1	63	146	1	145_Bacteria	2	144_Bacteroidetes,1_Firmicutes	3	144_Bacteroidia,1_unclassified:Lachnospiraceae,1_Clostridia	2	144_Bacteroidales,1_Clostridiales	2	144_Rikenellaceae,1_Lachnospiraceae	1	127_Alistipes	11	79_Alistipes:sp.:56,23_Alistipes:shahii:WAL:8301,17_Alistipes,11_Alistipes:sp.:AF14-19,5_Alistipes:senegalensis:JC50,4_Alistipes:obesi,2_Alistipes:indistinctus:YIT:12060,1_unclassified:Lachnospiraceae,1_Alistipes:timonensis:JC136,1_Alistipes:sp.:CAG:53,1_Alistipes:finegoldii:DSM:17242	88.874	183_GFO_IDH_MocA,136_YcjR,136_myo_inos_iolE,136_AP_endonuc_2,125_DUF1080,113_cbiO,99_tatA,97_tatAE,88_myo_inos_iolG,87_MviM,51_CcmA,39_FtsE,38_PRK11867,37_TPP_enzyme_C,30_TPP_PFOR,30_TPP_OGFOR,30_TPP_ComE_PpyrDC,28_PorB,27_TauB,26_ZnuC,26_PhnK,26_PhnC,26_ntrCD,26_LolD,26_L_ocin_972_ABC,26_hmuV,26_FetA,26_EcfA2,26_ABC_tran,26_ABC_putative_ATPase,26_ABC_MJ0796_LolCDE_FtsE,26_ABC_Metallic_Cations,26…
HMP2_10160	19.56	Institute.	126	7	1	7_Bacteria	1	5_Firmicutes	1	2_Clostridia	1	2_Clostridiales	1	1_Ruminococcaceae	1	1_Flavonifractor	4	3_Firmicutes:bacterium:CAG:137,2_Firmicutes,1_uncultured:Flavonifractor:sp.,1_Clostridiales:bacterium:UBA4696	43.0001	12_DegV,5_glgC,2_PRK14706,2_PRK12568,2_PRK12313,2_PRK05402,2_PLN02447,2_NTP_transferase,2_LbH_G1P_AT_C_like,2_LbetaH,2_glmU,2_GlgB,2_E_set_Pullulanase,2_E_set_GBE_prok_N,2_E_set_GBE_euk_N,2_E_set,2_CBM_48,2_branching_enzym,2_AmyAc_GTHase,2_AmyAc_Glg_BE,2_AmyAc_family,2_AmyAc_bac_euk_BE,2_AmyAc_arch_bac_AmyA,2_AmyAc_4,2_Alpha-amylase_C,2_Alpha-amylase,1_tRNA_NucTran2_2,1_rmlA_long,1_RmlA1,1_rmlA,1…
HMP2_10162	21	pairs)	53	10	1	10_Bacteria	1	10_Spirochaetes	1	10_Spirochaetia	1	10_Spirochaetales	1	10_Spirochaetaceae	1	10_Treponema	3	5_Treponema:maltophilum:ATCC:51939,4_Treponema:lecithinolyticum:ATCC:700332,1_Treponema:putidum	22.8919	3_FN3,2_DUF4959,
HMP2_10165	14.01	1	31	2	1	2_Bacteria	1	2_Actinobacteria	1	2_Actinobacteria	1	2_Actinomycetales	1	2_Actinomycetaceae	1	1_Actinomyces	2	1_Actinomyces:sp.:oral:taxon:171:str.:F0337,1_Actinomyces	69.3892	NA
HMP2_1017	15.48	1	46	216	1	214_Bacteria	2	213_Bacteroidetes,1_Firmicutes	3	213_Bacteroidia,1_unclassified:Lachnospiraceae,1_Clostridia	2	213_Bacteroidales,1_Clostridiales	3	212_Rikenellaceae,1_Lachnospiraceae,1_Bacteroidaceae	2	190_Alistipes,1_Bacteroides	12	121_Alistipes:sp.:56,34_Alistipes:shahii:WAL:8301,22_Alistipes,17_Alistipes:sp.:AF14-19,7_Alistipes:obesi,6_Alistipes:senegalensis:JC50,2_Alistipes:indistinctus:YIT:12060,1_unclassified:Lachnospiraceae,1_Bacteroides:thetaiotaomicron:dnLKV9,1_Alistipes:timonensis:JC136,1_Alistipes:sp.:CAG:53,1_Alistipes:finegoldii:DSM:17242	89.1835	265_GFO_IDH_MocA,219_cbiO,200_YcjR,200_AP_endonuc_2,199_myo_inos_iolE,187_DUF1080,145_tatA,141_tatAE,126_myo_inos_iolG,124_MviM,97_CcmA,75_FtsE,61_PRK11867,59_TPP_enzyme_C,52_TPP_PFOR,52_TPP_OGFOR,52_TPP_ComE_PpyrDC,50_ZnuC,50_TauB,50_PhnK,50_PhnC,50_ntrCD,50_LolD,50_L_ocin_972_ABC,50_hmuV,50_FetA,50_EcfA2,50_ABC_tran,50_ABC_putative_ATPase,50_ABC_MJ0796_LolCDE_FtsE,50_ABC_Metallic_Cations,50_ABC…
HMP2_10188	19.59	1	33	3	1	3_Bacteria	1	3_Actinobacteria	1	3_Actinobacteria	1	3_Micrococcales	1	3_Micrococcaceae	1	3_Rothia	2	2_Rothia:sp.:HMSC072B04,1_Rothia:sp.:HMSC061D12	86.1486	36_cbiO,4_thiQ,4_TauB,4_hmuV,4_FtsE,4_CcmA,2_ZnuC,2_YnjD,2_YddA,2_YbbA,2_urea_trans_UrtE,2_urea_trans_UrtD,2_type_I_sec_HlyB,2_ThiQ,2_TagH,2_SufC,2_sufC,2_SapF,2_PvdE,2_PstB,2_pstB,2_PRK14275,2_PRK14273,2_PRK14272,2_PRK14271,2_PRK14270,2_PRK14269,2_PRK14267,2_PRK14266,2_PRK14265,2_PRK14264,2_PRK14263,2_PRK14262,2_PRK14259,2_PRK14258,2_PRK14257,2_PRK14256,2_PRK14255,2_PRK14254,2_PRK14253,2_PRK1425…
HMP2_10195	10.59	2	42	10	1	10_Bacteria	1	10_Bacteroidetes	1	10_Bacteroidia	1	10_Bacteroidales	1	10_Bacteroidaceae	1	7_Bacteroides	5	3_Bacteroides:sp.:Phil13,3_Bacteroides,2_Bacteroides:intestinalis,1_Bacteroides:sp.:AM16-24,1_Bacteroides:intestinalis:CAG:315	92.0704	48_cbiO,20_ZnuA,9_GARS_C,8_thiQ,8_TauB,8_PhnK,8_hmuV,8_FtsE,6_PurD,6_purD,6_PRK13790,6_PRK13789,6_PRK06395,6_PRK00885,6_PLN02257,6_GARS_A,6_ATP-grasp_3,5_znuA,5_ZntC,5_YgaA,5_TroA_c,5_TroA_b,5_TroA,5_PsaA,5_PRK05784,5_Peptidase_S9,5_MnmC,5_GARS_N,5_DLH,5_AdcA,4_ZnuC,4_znuC,4_YnjD,4_ycf16,4_YbbA,4_urea_trans_UrtE,4_urea_trans_UrtD,4_ThiQ,4_tauB,4_TagH,4_sufC,4_ssuB,4_SapF,4_SapD,4_PstB,4_pstB,4_PR…
HMP2_10198	10.14	1	34	101	1	99_Bacteria	1	99_Firmicutes	1	99_Clostridia	1	99_Clostridiales	2	93_Oscillospiraceae,2_Ruminococcaceae	2	69_Oscillibacter,2_Ruminococcus	6	49_Oscillibacter:sp.:PEA192,24_Oscillibacter,16_uncultured:Oscillibacter:sp.,4_Oscillospiraceae,4_Oscillibacter:sp.:CAG:155,2_Ruminococcus:sp.:AF37-3AC	93.6075	626_cbiO,84_ENDO3c,73_Cys_rich_CPCC,72_thiQ,72_TauB,72_sufC,72_PhnK,72_hmuV,72_FtsE,72_CcmA,67_ogt,67_DNA_binding_1,67_ATase,65_PRK00901,65_AdaB,64_Atl1,62_Spore_IV_A,62_spore_IV_A,52_HTH_ARAC,52_HTH_AraC,52_HTH_18,46_AraC,44_SBP_bac_3,44_PRK15437,44_PRK15010,44_PRK15007,44_PRK11260,44_Periplasmic_Binding_Protein_Type_2,44_PBPb,44_PBP2_YxeM,44_PBP2_YfhD_N,44_PBP2_YckB,44_PBP2_SMa0082_like,44_PBP2…
HMP2_1020	10.27	1	32	310	1	310_Bacteria	2	308_Firmicutes,2_Proteobacteria	2	308_Bacilli,2_Betaproteobacteria	2	308_Lactobacillales,2_Neisseriales	3	306_Aerococcaceae,2_Streptococcaceae,2_Neisseriaceae	3	306_Abiotrophia,2_Streptococcus,2_Neisseria	4	166_Abiotrophia:defectiva:ATCC:49176,140_Abiotrophia:sp.:HMSC24B09,2_Streptococcus:sanguinis:SK49,2_Neisseria:sp.:HMSC074B07	62.5375	216_LemA,216_CpXC,196_PYNP_C,182_YaaA,182_PRK02101,182_H2O2_YaaD,160_Flavodoxin_5,126_RPI_A,126_RpiA,126_rpiA,126_Rib_5-P_isom_A,126_PRK13978,126_PRK00702,126_PLN02384,110_TPM_phosphatase,108_GtrA,103_YbjQ_1,103_YbjQ,103_PRK02877,103_PRK01119,100_Glycos_trans_3N,98_Y_phosphoryl,98_TrpD,98_T_phosphoryl,98_PRK06078,98_PRK04350,98_PLN02641,98_Glycos_transf_3,98_DeoA,98_deoA,98_ARCH_P_rylase,98_AMP_p…
HMP2_10203	11.47	1	30	42	1	41_Bacteria	2	40_Actinobacteria,1_Firmicutes	2	40_Coriobacteriia,1_Clostridia	2	40_Coriobacteriales,1_Clostridiales	2	40_Coriobacteriaceae,1_Ruminococcaceae	2	39_Collinsella,1_Ruminococcus	10	11_Collinsella:sp.:TF05-9AC,7_Collinsella:sp.:TF11-5AC,7_Collinsella:sp.:60,5_Collinsella:aerofaciens,4_Collinsella:sp.:AM18-10,3_Collinsella:sp.:CAG:166,1_Ruminococcus:callidus:ATCC:27760,1_Collinsella:sp.:AM34-10,1_Collinsella:sp.:AM33-4BH,1_Collinsella	78.713	185_cbiO,143_fabG,60_ABC_6TM_exporter_like,20_thiQ,20_sufC,20_hmuV,20_CydD,20_CydC,20_ABC_6TM_bac_exporter_ABCB8_10_like,19_PRK12460,19_PRK05274,19_KdgT,19_kdgT,18_TauB,18_FtsE,14_PBP1_LacI-like,13_YdfG,13_Ycik_SDR_c,13_XR_like_SDR_c,13_TR_SDR_c,13_THN_reductase-like_SDR_c,13_TER_DECR_SDR_a,13_sepiapter_red,13_secoisolariciresinol-DH_like_SDR_c,13_SDR_subfam_2,13_SDR_c9,13_SDR_c8,13_SDR_c7,13_SDR…
HMP2_10204	10.34	1	43	14	1	14_Bacteria	1	14_Actinobacteria	1	14_Actinobacteria	1	14_Actinomycetales	1	14_Actinomycetaceae	2	13_Actinomyces,1_Schaalia	4	8_Actinomyces:sp.:HPA0247,3_Actinomyces:sp.:ICM39,2_Actinomyces:sp.:HMSC035G02,1_Schaalia:odontolytica:F0309	37.4335	7_MhpC,6_PldB,3_Abhydrolase_1,2_protocat_pcaD,2_PRK08775,2_PRK07581,2_PRK06765,2_metX,2_MET2,2_Hydrolase_4,2_homoserO_Ac_trn,
HMP2_10208	24.5	1	41	51	1	51_Bacteria	1	51_Proteobacteria	1	51_Gammaproteobacteria	1	51_Pasteurellales	1	51_Pasteurellaceae	1	51_Haemophilus	4	40_Haemophilus:paraphrohaemolyticus,7_Haemophilus:sputorum:CCUG:13788,3_Haemophilus:parahaemolyticus:HK385,1_Haemophilus:sputorum	76.7729	342_PIN_VapC4-5_FitB-like,128_argD,33_dut,32_rocD,30_AAT_I,26_RHOD,22_VagC,22_SpoVT_AbrB,22_MazE_antitoxin,19_VapC,19_PRK13725,19_PIN_VapC-like,19_PIN_VapC-FitB-like,19_PIN_RfVapC2-like,19_PIN_RfVapC1-like,19_PIN_NgFitB-like,19_PIN_MtVapC4-C5-like,19_PIN_MtVapC4-C5_like,19_PIN_MtVapC3-like_start,19_PIN_HiVapC1-like,19_PIN_CcVapC1-like,19_PINc,19_PIN,19_COG1848,18_LysM,16_SecB,16_rpmG,16_putres_am…
HMP2_10215	47.32	2	38	53	0	NA	0	NA	0	NA	0	NA	0	NA	0	NA	0	NA	0	48_RuvC,32_ruvC,19_RNase_HI_eukaryote_like,19_RNase_H,10_Rnase_HI_RT_non_LTR,8_RNase_HI_bacteria_like,7_RnhA,4_T6SS_PAAR_dom,4_PAAR_RHS,4_PAAR_motif,4_PAAR_like,4_PAAR_1,2_SbcC,2_RNase_HI_prokaryote_like,2_PRK01156,
HMP2_10229	11.4	1	39	8	1	8_Bacteria	1	8_Firmicutes	1	8_Clostridia	1	8_Clostridiales	1	6_Oscillospiraceae	1	5_Oscillibacter	3	5_Oscillibacter:sp.:PEA192,2_Oscillospiraceae,1_Oscillibacter	96.2361	18_Pentapeptide,18_HAD_PGPase,12_HAD_like,12_HAD_BPGM-like,10_EamA,9_Pentapeptide_4,6_YigB,6_YcjU,6_YceG,6_SerB,6_Pyr-5-nucltdase,6_PRK14988,6_PRK13226,6_PRK13222,6_PRK11587,6_PRK10826,6_PRK10725,6_PRK10563,6_PRK09456,6_PLN02811,6_PGP_bact,6_PGMB-YQAB-SF,6_Hydrolase,6_HAD_type_II,6_HAD-SF-IA-v3,6_HAD-SF-IA-v1,6_HAD_sEH-N_like,6_HAD_ScGPP-like,6_HAD_PPase,6_HAD_Neu5Ac-Pase_like,6_HAD_L2-DEX,6_HAD_…
HMP2_10232	11.53	1	56	11	1	11_Bacteria	1	11_Firmicutes	1	11_Clostridia	1	11_Clostridiales	1	11_Lachnospiraceae	1	11_Oribacterium	1	11_Oribacterium:sinus:F0268	22.3555	4_RadC,2_radc,2_PRK00024,2_MPN_prok_mb,2_MPN_DUF2466,1_YnbB,1_Met_gamma_lyase,1_MetC,
HMP2_10233	26.41	1	49	27	1	21_Bacteria	1	21_Proteobacteria	1	21_Gammaproteobacteria	1	21_Cardiobacteriales	1	21_Cardiobacteriaceae	1	21_Cardiobacterium	2	17_Cardiobacterium:hominis:ATCC:15826,4_Cardiobacterium:valvarum:F0432	15.4876	18_RHOD,15_Rhodanese,15_4RHOD_Repeats,3_UPF0126,3_SBF,3_bass,2_YfeH,2_YadS,2_PRK12461,2_PRK10578,2_PRK05289,2_PaaY,2_NeuD_NnaD,2_LpxA,2_lipid_A_lpxA,2_LbH_XAT,2_LbH_WxcM_N_like,2_LbH_wcaF_like,2_LbH_UDP-GlcNAc_AT,2_LbH_paaY_like,2_LbH_MAT_like,2_LbH_LpxD,2_LbH_GlmU_C,2_LbH_gamma_CA_like,2_LbH_G1P_TT_C_like,2_LbH_Dynactin_6,2_LbetaH,2_Hexapep,2_Acetyltransf_11,
HMP2_10240	26.74	4	57	7	1	7_Bacteria	1	7_Bacteroidetes	2	7_Bacteroidia,1_unclassified:Bacteroidales:(miscellaneous)	1	7_Bacteroidales	1	4_Bacteroidaceae	1	4_Bacteroides	5	2_Bacteroides:sp.:CAG:709,2_Bacteroides:sp.:CAG:545,1_unclassified:Bacteroidales:(miscellaneous),1_Bacteroidales:bacterium:UBA714,1_Bacteroidales:bacterium:UBA2863	22.8363	12_tsf,6_Ribosomal_L13,5_PTZ00060,5_Pro_isomerase,5_PRK10903,5_PRK10791,5_PpiB,5_PLN03149,5_cyclophilin_WD40,5_cyclophilin_TLP40_like,5_cyclophilin_SpCYP2_like,5_cyclophilin_RRM,5_cyclophilin_RING,5_Cyclophilin_PPIL3_like,5_cyclophilin_EcCYP_like,5_cyclophilin_CeCYP16-like,5_cyclophilin_ABH_like,5_cyclophilin,4_RfbX,4_MATE_Wzx_like,3_uS9_arch,3_uS2_euk_arch,3_UBA_EF-Ts,3_Tsf,3_RpsI,3_rpsI,3_rpsB_…
HMP2_10243	15.17	1	54	22	1	18_Bacteria	1	18_Proteobacteria	1	18_Deltaproteobacteria	1	18_Desulfovibrionales	1	18_Desulfovibrionaceae	1	18_Bilophila	3	12_Bilophila:wadsworthia:ATCC:49260,4_Bilophila:sp.:4,2_Bilophila:wadsworthia:3	48.3798	12_HicB,8_RelB,8_MFS_MMR_MDR_like,8_HTH_XRE,8_CynX,4_YtcJ_like,4_YtcJ,4_VapI,4_uhpT,4_UhpC,4_Sugar_tr,4_RelB_DinJ,4_ProP,4_PRK12307,4_PRK11551,4_NarK,4_MFS_YxlH_like,4_MFS_YjiJ,4_MFS_YfmO_like,4_MFS_YfcJ_like,4_MFS_YcxA_like,4_MFS_YcaD_like,4_MFS_YajR_like,4_MFS_XylE_like,4_MFS_SV2_like,4_MFS_spinster_like,4_MFS_SLC46_TetA_like,4_MFS_SLC17A9_like,4_MFS_SLC17,4_MFS_Set,4_MFS_PcaK_like,4_MFS_OPA_SL…
HMP2_10255	16.96	1	44	25	1	25_Bacteria	1	25_Actinobacteria	1	25_Actinobacteria	1	25_Corynebacteriales	1	25_Corynebacteriaceae	1	25_Corynebacterium	1	25_Corynebacterium:durum:F0235	31.1327	9_ogt,9_DNA_binding_1,9_ATase,4_TetR_N,3_AcrR,1_HPP,
HMP2_10266	17.34	2	52	4	1	4_Bacteria	1	4_Actinobacteria	1	4_Actinobacteria	1	4_Actinomycetales	1	4_Actinomycetaceae	1	4_Actinomyces	1	4_Actinomyces:dentalis:DSM:19115	55.5071	NA
HMP2_10271	21.32	3	66	8	1	1_Bacteria	1	1_Proteobacteria	1	1_Gammaproteobacteria	1	1_Pasteurellales	1	1_Pasteurellaceae	1	1_Avibacterium	1	1_Avibacterium:paragallinarum:72	0.035	4_Terminase_3,
HMP2_10275	12.18	1	72	11	1	11_Bacteria	1	11_Proteobacteria	1	11_Betaproteobacteria	1	11_Neisseriales	1	11_Neisseriaceae	1	7_Neisseria	6	4_Neisseria,2_Neisseria:sp.:HMSC073G10,2_Neisseria:sp.:HMSC068C04,1_Neisseria:sp.:HMSC15G01,1_Neisseria:sp.:HMSC075C10,1_Neisseria:flavescens:NRL30031/H210	83.5541	8_P_ylase,8_PRK14986,8_PRK14985,8_Phosphorylase,8_more_P_ylases,8_GT35_Glycogen_Phosphorylase,8_GlgP,5_ribB,4_AmyAc_CMD,4_AmyAc_4,3_E_set_Pullulanase,3_E_set_GDE_Isoamylase_N,3_E_set_GBE_prok_N,3_CBM_48,3_AmyAc_Pullulanase_LD-like,3_AmyAc_plant_IsoA,3_AmyAc_GTHase,3_AmyAc_family,3_AmyAc_arch_bac_AmyA,3_AmyA,2_ribA,2_pulA_typeI,2_PulA,2_PRK03705,2_malQ,2_GTP_cyclohydro2,2_glgX_debranch,2_E_set_GDE…
HMP2_10277	13.12	2	43	3	1	3_Bacteria	1	3_Actinobacteria	1	3_Actinobacteria	1	3_Actinomycetales	1	3_Actinomycetaceae	1	3_Actinomyces	1	3_Actinomyces:gerencseriae:DSM:6844	76.7822	NA
HMP2_10280	24.54	2	95	11	1	6_Bacteria	1	6_Bacteroidetes	1	6_Flavobacteriia	1	6_Flavobacteriales	1	6_Flavobacteriaceae	1	6_Capnocytophaga	2	4_Capnocytophaga:sp.:oral:taxon:326:str.:F0382,2_Capnocytophaga:gingivalis:ATCC:33624	1.68215	2_phageSPP1_gp7,2_Phage_Mu_F,2_DUF935,2_DUF1320,
HMP2_10284	17.08	1	47	2	1	2_Bacteria	1	2_Actinobacteria	1	2_Actinobacteria	1	2_Actinomycetales	1	2_Actinomycetaceae	1	2_Actinomyces	1	2_Actinomyces:sp.:S6-Spd3	38.5823	2_greB,2_greA,1_PRK05892,1_GreA_GreB_N,1_GreA_GreB,1_GreA,
HMP2_10289	11.11	2	52	2	1	2_Eukaryota	1	2_Chordata	1	2_Mammalia	1	2_Primates	1	2_Hominidae	1	2_Homo	1	2_Homo:sapiens	93.2976	NA
HMP2_10292	12.75	1	38	3	1	3_Bacteria	1	3_Actinobacteria	1	3_Actinobacteria	1	3_Actinomycetales	1	3_Actinomycetaceae	1	3_Actinomyces	2	2_Actinomyces:sp.:HMSC075C01,1_Actinomyces:naeslundii	41.5028	1_FtsX,
HMP2_10293	11.26	1	45	4	1	4_Bacteria	1	4_Proteobacteria	1	4_Betaproteobacteria	1	4_Burkholderiales	1	4_Burkholderiaceae	1	4_Lautropia	1	4_Lautropia:mirabilis:ATCC:51599	34.7969	1_TM_ABC_iron-siderophores_like,1_PRK10441,1_PRK10440,1_PRK03784,1_FepG,1_FepD,1_fecD,1_FecCD,1_fecC,1_F420-0_ABCperm,1_CeuB,1_BtuC,
HMP2_10296	25.88	1	61	13	1	13_Bacteria	1	13_Firmicutes	1	13_Clostridia	1	13_Clostridiales	1	13_Ruminococcaceae	1	13_Ruminococcus	1	13_Ruminococcus:sp.:CAG:254	26.5041	12_SIR2,4_UPF0047,4_SIRT7,4_SIRT5_Af1_CobB,4_SIRT4,4_SIRT1,4_SIR2H,4_SIR2-fam,4_SIR2_Af2,4_PTZ00409,4_PTZ00408,4_PRK14138,4_PRK05333,4_PRK00481,3_gyrB,2_YjbQ,2_TIGR00149_YjbQ,2_Dockerin_III,2_Dockerin_II,2_Dockerin_I,2_Dockerin_1,2_Dockerin,1_TOPRIM_TopoIIA_like,1_TOPRIM_TopoIIA_GyrB,1_TOPRIM_TopoIIA,1_TOPRIM,1_Toprim,1_TopoII_Trans_DNA_gyrase,1_TOP2c,1_RNaseZ_MBL-fold,1_RNase_Z,1_PTZ00109,1_PRK0…
HMP2_10302	15.81	2	67	9	0	NA	0	NA	0	NA	0	NA	0	NA	0	NA	0	NA	0	3_AslB,2_rSAM_more_4Fe4S,
HMP2_10305	11.01	1	39	5	1	2_Bacteria	2	1_Proteobacteria,1_Bacteroidetes	2	1_Gammaproteobacteria,1_Flavobacteriia	2	1_Pasteurellales,1_Flavobacteriales	2	1_Pasteurellaceae,1_Flavobacteriaceae	2	1_Haemophilus,1_Capnocytophaga	2	1_Haemophilus:sp.:HMSC068C11,1_Capnocytophaga:sp.:oral:taxon:863:str.:F0517	3.57634	3_VapD,3_Rep_3,2_PRK13742,2_FMN_bind,1_RnfG,1_rnfG,1_Relaxase,1_PRK01908,1_MtN3_slv,1_MobC,
HMP2_10311	12.53	1	66	12	1	7_Bacteria	1	7_Actinobacteria	1	7_Actinobacteria	2	4_Corynebacteriales,3_Micrococcales	2	4_Mycobacteriaceae,3_Micrococcaceae	2	4_Mycolicibacterium,2_Rothia	3	4_Mycolicibacterium:boenickei,2_Rothia:aeria:F0184,1_Rothia	13.3901	5_RNase_T,5_PRK14945,5_PRK14944,5_PRK14943,5_PRK14940,5_PRK07942,5_PRK07761,5_PRK06673,5_PRK05643,5_POL3Bc,5_HTH_MerR-trunc,5_HTH_17,5_ExoI_N,5_EXOIII,5_excise,5_DnaQ,5_DNA_pol_III_epsilon_like,5_DNA_pol3_beta_3,5_DNA_pol3_beta,5_DnaN,5_dnan,5_DEDDh,5_beta_clamp,2_tspaseT_teng_C,2_Resolvase,2_OrfB_Zn_ribbon,1_SR_IS607_transposase_like,1_Ser_Recombinase,1_OrfB_IS605,1_MerR,1_InsQ,1_HTH_OrfB_IS605,…
HMP2_10315	17.41	1	41	17	1	17_Bacteria	1	17_Actinobacteria	1	17_Actinobacteria	1	17_Actinomycetales	1	17_Actinomycetaceae	1	16_Actinomyces	7	5_Actinomyces:oris,4_Actinomyces:naeslundii:str.:Howell:279,2_Actinomyces:sp.:oral:taxon:849:str.:F0330,2_Actinomyces:sp.:oral:taxon:175:str.:F0384,2_Actinomyces:naeslundii,1_Actinomyces:sp.:oral:taxon:171:str.:F0337,1_Actinomyces	42.4078	NA
HMP2_10316	24.25	1	74	11	1	11_Bacteria	1	11_Bacteroidetes	2	11_Bacteroidia,1_unclassified:Porphyromonadaceae	1	11_Bacteroidales	3	6_Muribaculaceae,1_Porphyromonadaceae,1_Bacteroidaceae	0	NA	5	5_Bacteroidales:bacterium:M7,3_Bacteroidales:bacterium:52,1_unclassified:Porphyromonadaceae,1_Bacteroides,1_Bacteroidales:bacterium:H3	19.6816	6_VCBS,4_valS,4_Sigma70_r4,4_LRR_5,4_ileS,4_HTH_XRE,3_lspA,3_adk,2_XerC,2_xerC,2_UPF0126,2_TRCF,2_SigW_bacill,2_SigM_subfam,2_Sigma70_r4_2,2_Sigma70_r2,2_sigma70-ECF,2_SigE-fam_strep,2_Sig-70_gvs1,2_Sig70_famx3,2_Sig70_bacteroi1,2_RpoE_Sigma70,2_RpoE,2_PRK12541,2_PRK12534,2_PRK12531,2_PRK12522,2_PRK12518,2_PRK12514,2_PRK12513,2_PRK11924,2_PRK09643,2_PRK09641,2_PRK09640,2_PRK09638,2_PRK09415,2_phe…
HMP2_10318	16.55	2	33	4	1	4_Bacteria	1	4_Firmicutes	1	4_Clostridia	1	4_Clostridiales	1	4_Lachnospiraceae	1	1_Oribacterium	2	3_Oribacterium,1_Oribacterium:sp.:oral:taxon:108:str.:F0425	2.9097	NA
HMP2_1032	38.47	1	106	161	1	161_Bacteria	1	161_Bacteroidetes	1	161_Bacteroidia	1	151_Bacteroidales	4	126_Barnesiellaceae,20_Bacteroidaceae,4_Odoribacteraceae,1_Rikenellaceae	4	126_Barnesiella,17_Bacteroides,4_Odoribacter,1_Alistipes	13	62_Barnesiella:intestinihominis:YIT:11860,39_Barnesiella:sp.,25_Barnesiella:intestinihominis,10_Bacteroidales,5_Bacteroides:sp.:CAG:20,4_Odoribacter:sp.:43,3_Bacteroides:vulgatus:CL09T03C04,3_Bacteroides:sp.:UBA7156,3_Bacteroides:ovatus:CL03T12C18,3_Bacteroides,2_Bacteroides:sp.:AF14-46,1_Bacteroides:sp.:N54.MGS-20,1_Alistipes:obesi	92.262	308_tonB_Cterm,308_TonB_C,148_M56_BlaR1_MecR1_like,142_Penicillinase_R,142_CopY_TcrY,142_COG3682,49_spoVE,49_rodA_shape,49_FTSW_RODA_SPOVE,49_FtsW,49_ftsW,41_Transpeptidase,41_PRK15105,41_pbp2_mrdA,41_FtsI,38_spoVD_pbp,38_PRK10795,38_PBP_dimer,18_nitroreductase,10_PqqL,10_Peptidase_M16_C,8_MecR1,6_WcaA,6_HPPK,6_GT_2_WfgS_like,6_Glyco_transf_8,6_Glycos_transf_2,5_Peptidase_M16,4_YxeI,4_YidE_YbjL_d…
HMP2_10321	10.38	4	44	23	1	23_Bacteria	1	23_Proteobacteria	1	23_Epsilonproteobacteria	1	23_Campylobacterales	1	23_Campylobacteraceae	1	23_Campylobacter	1	23_Campylobacter:gracilis	13.2778	8_RmuC,8_Aldolase_II,6_TruD,4_TIGR00006,4_RmsH,4_PRK05834,4_PRK00050,4_Methyltransf_5,3_truD,3_tRNA_TruD_broad,3_PSTD1,3_PseudoU_synth_TruD_like,3_PseudoU_synth_EcTruD,2_Fer2_3,
HMP2_10325	17.49	1	40	6	1	6_Bacteria	1	6_Proteobacteria	1	6_Deltaproteobacteria	1	6_Desulfovibrionales	1	6_Desulfovibrionaceae	1	6_Bilophila	2	4_Bilophila:wadsworthia:3,2_Bilophila:wadsworthia:ATCC:49260	88.3638	9_HAD_PGPase,6_HAD_like,4_uvrD,3_YigB,3_YcjU,3_YbjT,3_WcaG,3_UGD_SDR_e,3_UDP_invert_4-6DH_SDR_e,3_UDP_GE_SDE_e,3_UDP_G4E_4_SDR_e,3_UDP_G4E_3_SDR_e,3_UDP_G4E_2_SDR_e,3_UDP_AE_SDR_e,3_TrkA_N,3_TrkA_C,3_TrkA,3_TMR_SDR_a,3_SQD1_like_SDR_e,3_SpsF,3_SerA,3_SDR_e_a,3_SDR_e,3_SDR_a7,3_SDR_a6,3_SDR_a5,3_SDR_a4,3_SDR_a3,3_SDR_a1,3_RosB,3_RfbD,3_RfbB,3_PTDH,3_PRK15409,3_PRK13368,3_PRK13222,3_PRK12480,3_PRK1…
HMP2_10328	36.03	2	55	7	1	6_Bacteria	1	6_Firmicutes	1	6_Clostridia	1	5_Clostridiales	1	5_Ruminococcaceae	1	4_Ruminococcus	4	3_Ruminococcus:sp.:Phil11,1_Ruminococcus:sp.:CAG:579,1_[Eubacterium]:siraeum:70/3,1_Clostridiales	19.6881	NA
HMP2_10331	13.48	1	52	9	1	8_Bacteria	1	8_Proteobacteria	1	8_Betaproteobacteria	1	8_Burkholderiales	1	8_Burkholderiaceae	1	8_Lautropia	1	8_Lautropia:mirabilis:ATCC:51599	28.2949	12_secD,6_secF,6_SecD_SecF,6_2A0604s01,5_rpiB_lacA_lacB,5_RpiB,5_rpiB,5_RPI_actino,5_PTZ00215,5_PRK12613,5_PRK08621,5_PRK05571,5_LacAB_rpiB,5_lacA,5_DUF4198,5_COG5266,4_PurB,3_Sec_GG,3_SecF,3_SecD-TM1,3_SecD,3_PRK08622,3_ASL_C,3_3a0501s07,2_YtkA,2_tRNA_Me_trans,2_purB,2_protocat_pcaB,2_PRK09285,2_PRK06390,2_PRK05975,2_PLN02848,2_mnmA,2_Lyase_I_like,2_Lyase_I,2_Lyase_1,2_Adenylsuccinate_lyase_like…
HMP2_10337	13.74	1	35	1	1	1_Bacteria	1	1_Bacteroidetes	1	1_Bacteroidia	1	1_Bacteroidales	1	1_Bacteroidaceae	1	1_Bacteroides	1	1_Bacteroides:ovatus	82.0492	1_DivIC,
HMP2_1034	16.4	1	79	25	1	25_Bacteria	2	24_Bacteroidetes,1_Firmicutes	2	24_Bacteroidia,1_Clostridia	2	24_Bacteroidales,1_Clostridiales	2	24_Rikenellaceae,1_Ruminococcaceae	1	21_Alistipes	7	11_Alistipes:finegoldii:CAG:68,4_Alistipes:finegoldii:DSM:17242,3_Alistipes:sp.:UBA3409,3_Alistipes,2_Alistipes:sp.:HGB5,1_Ruminococcaceae:bacterium:TF06-43,1_Alistipes:sp.:CAG:29	65.8309	14_HP_HAP_like,14_His_Phos_2,13_YraN,13_UPF0102,13_TyrA,13_TIGR00252,13_PRK14689,13_PRK14686,13_PRK14682,13_PRK14678,13_PRK14677,13_PRK14675,13_PRK12497,13_PRK08507,13_PRK07502,13_PRK07417,13_PRK05749,13_PDH,13_KdtA,13_Glycos_transf_N,12_PRK14688,11_PS_pyruv_trans,11_GAT1_Peptidase_E_like,10_PRK05282,10_Peptidase_S51,10_PepE,10_GAT1_Peptidase_E,10_GAT_1,10_acpP,6_SDH_alpha,6_Nudix_Hydrolase_2,6_N…
HMP2_10340	13.53	2	49	5	0	NA	0	NA	0	NA	0	NA	0	NA	0	NA	0	NA	0	2_YqaJ,2_phage_rel_nuc,2_DUF2325,2_COG5377,
HMP2_10341	23.41	3	41	11	1	11_Bacteria	1	11_Firmicutes	1	11_Clostridia	1	11_Clostridiales	2	10_Oscillospiraceae,1_Ruminococcaceae	2	10_Oscillibacter,1_Subdoligranulum	2	10_Oscillibacter:sp.:57,1_Subdoligranulum:sp.:APC924/74	61.0891	1_YncA,1_YhbQ,1_rimI,1_PRK00329,1_NAT_SF,1_GIY-YIG_UPF0213,1_GIY-YIG_unchar_3,1_GIY-YIG_SLX1_like,1_GIY-YIG_SLX1,1_GIY-YIG,1_GIYc,1_Acetyltransf_7,1_Acetyltransf_4,1_Acetyltransf_1,
HMP2_1035	28.88	1	34	46	1	46_Bacteria	1	46_Firmicutes	1	46_Clostridia	1	46_Clostridiales	1	46_Lachnospiraceae	1	45_Lachnoanaerobaculum	5	39_Lachnoanaerobaculum:sp.:ICM7,4_Lachnoanaerobaculum:sp.:OBRC5-5,1_Lachnospiraceae:bacterium:oral:taxon:082:str.:F0431,1_Lachnoanaerobaculum:umeaense,1_Lachnoanaerobaculum:sp.:MSX33	73.5223	69_ThiI,44_QueC,39_THUMP,27_PRK13782,24_PRK08349,23_Alpha_ANH_like,22_TIGR00364,21_TIGR00342,21_THUMP_ThiI,21_PRK08384,21_PRK01565,19_lysidine_TilS_N,18_YqgF,18_PrmA,18_prmA,18_PRK01269,18_IreB-like,14_rpmF,12_SufS_like,12_PRK10874,12_PLN02651,12_NifS,12_metallo-hydrolase-like_MBL-fold,12_FeS_syn_CsdA,12_DNA_S_dndA,12_am_tr_V_VC1184,12_am_tr_V_EF2568,12_Aminotran_5,12_AAT_I,11_sufS,11_Radical_SAM…
HMP2_10352	12.89	1	98	13	1	13_Bacteria	1	13_Firmicutes	1	13_Negativicutes	1	13_Veillonellales	1	13_Veillonellaceae	1	13_Veillonella	8	3_Veillonella:atypica:KON,3_Veillonella:atypica:ACS-049-V-Sch6,2_Veillonella:sp.:ACP1,1_Veillonella:tobetsuensis,1_Veillonella:sp.:T34266-5,1_Veillonella:parvula:HSIVP1,1_Veillonella:atypica:ACS-134-V-Col7a,1_Veillonella:atypica	88.8912	98_PASTA,33_PASTA_pknB,18_PP2Cc,12_Radical_SAM,11_YlqF_related_GTPase,11_YlqF,11_YjeQ_EngC,11_TIGR00157,11_S1_YloQ_GTPase,11_RsgA_N,11_RsgA_GTPase,11_RsgA,11_RPE,11_Rpe,11_rpe,11_Ribul_P_3_epim,11_Ras_like_GTPase,11_PTZ00170,11_PRK12288,11_PRK09722,11_PRK08883,11_PRK08745,11_PRK08091,11_PRK08005,11_PRK05581,11_PRK00098,11_PLN02334,11_MJ1464,10_YqeH,9_TyrKc,9_STYKc,9_STKc_Yank1,9_STKc_WNK4,9_STKc_…
HMP2_10353	11.41	2	45	22	1	11_Bacteria	1	11_Bacteroidetes	1	11_Bacteroidia	1	10_Bacteroidales	1	10_Porphyromonadaceae	1	10_Porphyromonas	4	8_Porphyromonas:sp.:KLE:1280,1_Porphyromonas:sp.:oral:taxon:279:str.:F0450,1_Porphyromonas:catoniae,1_Bacteroidales	0.46	11_TonB-siderophor,11_TonB-hemin,11_TonB_dep_Rec,11_PRK14050,11_PRK14049,11_PRK10044,11_PRK09840,11_Plug,11_ligand_gated_channel,11_Fiu,11_FhuE,11_FecA,11_DUF1697,11_COG3797,11_CirA,9_TonB-hemlactrns,9_PRK11242,9_PRK11151,9_PRK10837,9_PRK09986,9_PBP2_YofA_SoxR_like,9_PBP2_TdcA,9_PBP2_PAO1_like,9_PBP2_OxyR,9_PBP2_Nac,9_PBP2_MleR,9_PBP2_LTTR_substrate,9_PBP2_LTTR_like_6,9_PBP2_LTTR_like_5,9_PBP2_LT…
HMP2_10359	11.67	1	52	10	1	4_Bacteria	1	4_Proteobacteria	1	4_Epsilonproteobacteria	1	4_Campylobacterales	1	4_Campylobacteraceae	1	4_Campylobacter	1	4_Campylobacter:gracilis	4.112	8_DnaJ,6_TrkA_N,4_RosB,4_PRK10669,4_Na_H_Exchanger,4_KefB,4_DnaJ_C,4_2a37,2_SoxR,2_PRK14301,2_PRK14300,2_PRK14299,2_PRK14298,2_PRK14297,2_PRK14296,2_PRK14295,2_PRK14294,2_PRK14293,2_PRK14292,2_PRK14291,2_PRK14290,2_PRK14289,2_PRK14288,2_PRK14287,2_PRK14286,2_PRK14285,2_PRK14284,2_PRK14283,2_PRK14282,2_PRK14281,2_PRK14280,2_PRK14279,2_PRK14278,2_PRK14277,2_PRK14276,2_PRK10767,2_PRK10266,2_PRK10227…
HMP2_10361	16.3	2	37	11	1	11_Bacteria	1	11_Firmicutes	1	11_Clostridia	1	11_Clostridiales	2	10_Ruminococcaceae,1_Lachnospiraceae	2	2_Ruminococcus,1_Blautia	4	8_Ruminococcus,1_Ruminococcus:sp.:AM12-48,1_Ruminococcus:sp.:AF37-6AT,1_Blautia:wexlerae:AGR2146	86.202	5_CobW-like,5_cobW,4_YejR,3_CobW_C,3_AAA_14,2_TRCF,2_PTH,2_Pth,2_pth,2_PRK05426,2_Pept_tRNA_hydro,2_DEXHc_RecG,2_CRS2,2_AmyAc_Glg_BE,2_AmyAc_family,2_AmyAc_CMD,2_AmyAc_arch_bac_AmyA,2_AmyAc_4,2_AmyA,2_Alpha-amylase_C,1_UvrB_inter,1_SSL2,1_SrmB,1_SF2-N,1_SF2_C_TRCF,1_SF2_C_RecG_TRCF,1_SF2_C_RecG,1_ResIII,1_PRK14706,1_PRK12568,1_PRK12313,1_PRK10689,1_PRK05402,1_PLN02447,1_Mfd,1_mfd,1_HELICc,1_Helic…
HMP2_10364	14.1	2	58	9	1	8_Bacteria	1	8_Proteobacteria	1	8_Gammaproteobacteria	1	8_Cardiobacteriales	1	8_Cardiobacteriaceae	1	8_Cardiobacterium	2	6_Cardiobacterium:hominis,2_Cardiobacterium:hominis:ATCC:15826	11.5149	2_M20_dimer,1_PepSY_TM_like_2,1_COG3295,
HMP2_10366	10.73	2	36	14	1	14_Bacteria	1	14_Actinobacteria	1	14_Actinobacteria	1	14_Actinomycetales	1	14_Actinomycetaceae	1	14_Actinomyces	3	11_Actinomyces:naeslundii:str.:Howell:279,2_Actinomyces:naeslundii,1_Actinomyces:oris	37.2164	12_Vsr,6_Excalibur,6_DUF262,5_YcjD,5_vsr,5_Restriction_endonuclease_like,5_MTES_1575,5_Endonuclease_DUF559,5_DNA_methylase,5_Dcm,5_dcm,5_Cyt_C5_DNA_methylase,4_HSDR_N_2,4_HSDR_N,4_COG4748,3_DUF559,3_AdoMet_MTases,2_HNH_2,1_DUF1524,
HMP2_10369	11.24	1	35	5	1	5_Bacteria	1	5_Firmicutes	1	5_Bacilli	1	5_Lactobacillales	1	5_Streptococcaceae	1	3_Streptococcus	4	2_Streptococcus,1_Streptococcus:mitis:SK321,1_Streptococcus:mitis:17/34,1_Streptococcus:mitis:13/39	83.127	4_TOPRIM,2_TOPRIM_primases,2_TOPRIM_DnaG_primases,2_Toprim_4,2_Toprim_3,2_Toprim_2,2_Toprim,2_Sigma70_r4,2_dnaG,1_ZnF_CHCC,1_zf-CHC2,1_Toprim_N,1_SUF_assoc,1_spore_sigmaK,1_spore_sigmaE,1_spore_sigG,1_spore_sigF,1_Sigma_B,1_Sigma70_r3,1_Sigma70_r2,1_Sigma70_r1_2,1_Sigma70_r1_1,1_sigma70-ECF,1_SigBFG,1_Sig70-cyanoRpoD,1_rpoS_proteo,1_rpoH_proteo,1_rpoH2,1_RpoD_Cterm,1_RpoD,1_PRK09210,1_PRK08215,1_…
HMP2_1037	11.37	1	40	159	2	152_Bacteria,6_Viruses	1	152_Firmicutes	1	152_Bacilli	2	152_Lactobacillales,6_Caudovirales	2	152_Streptococcaceae,6_Siphoviridae	1	152_Streptococcus	18	107_Streptococcus:timonensis,6_Streptococcus:sp.:SR1,6_Streptococcus:sp.:HMSC062D07,6_Streptococcus:phage:SM1,5_Streptococcus:sp.:HMSC067H01,5_Streptococcus:infantis:SK970,4_Streptococcus:sp.:HMSC071D03,3_Streptococcus:sp.:LQJ-218,3_Streptococcus:mitis:SK564,2_Streptococcus:sp.:UMB0029,2_Streptococcus:sp.:F0441,2_Streptococcus:mitis:bv.:2:str.:F0392,2_Streptococcus:infantis:SK1076,1_Streptococcus…	29.525	123_phage_arpU,114_HNHc,102_Phage_integrase,102_INT_RitA_C_like,102_INT_C_like_3,102_DNA_BRE_C,101_INT_Rci_Hp1_C,101_INTN1_C_like,101_INT_ICEBs1_C_like,100_INT_IntI_C,100_INT_C_like_1,99_INT_Cre_C,98_INT_C_like_5,91_INT_RitC_C_like,90_INT_Lambda_C,84_INT_C_like_2,79_NTP-PPase_u3,78_INT_tnpB_C_Tn554,75_DUF1642,67_AAA,63_PRK07275,63_PRK07274,62_Ssb,62_ssb,62_PRK08763,62_PRK06751,62_DUF3310,60_SSB_O…
HMP2_10370	10.17	1	67	15	1	8_Bacteria	1	8_Firmicutes	1	8_Clostridia	1	8_Clostridiales	1	8_Clostridiales:Family:XIII.:Incertae:Sedis	1	8_Mogibacterium	1	8_Mogibacterium:diversum	11.516	32_HTH_XRE,17_XerC,16_HTH_3,16_HTH_19,11_XRE,10_SelD,9_Phage_integrase,9_INT_Rci_Hp1_C,9_INT_IntI_C,9_INT_ICEBs1_C_like,9_INT_C_like_1,9_HTH_31,9_HTH_26,9_DNA_BRE_C,8_XerD,8_recomb_XerD,8_recomb_XerC,8_INT_tnpA_C_Tn554,8_INT_P4_C,8_INT_C_like_5,7_SufS_like,7_sufS,7_PRK14012,7_PRK10874,7_PRK09295,7_PRK02948,7_PLN02855,7_PLN02651,7_Phage_int_SAM_3,7_nifS_epsilon,7_NifS,7_IscS,7_INT_RitA_C_like,7_IN…
HMP2_10374	12.7	1	43	8	1	8_Bacteria	1	8_Actinobacteria	1	8_Actinobacteria	1	8_Actinomycetales	1	8_Actinomycetaceae	1	8_Actinomyces	4	5_Actinomyces:naeslundii:str.:Howell:279,1_Actinomyces:sp.:oral:taxon:170:str.:F0386,1_Actinomyces:oris,1_Actinomyces:naeslundii	71.2518	3_VOC_like,1_VOC_ShValD_like,1_VOC_BsYyaH,1_VOC_BsYqjT,1_VOC_BsCatE_like_N,1_VOC,1_srlR,1_PsjN_like,1_PRK13509,1_PRK10906,1_PRK10681,1_PRK09802,1_PRK06724,1_MMCE,1_MhqB_like_N,1_metmalonyl_epim,1_HTH_DEOR,1_HTH_20,1_GntR,1_Glyoxalase_4,1_Glyoxalase,1_GlpR,1_GloA,1_ED_TypeI_classII_C,1_DprA_WH,1_DeoRC,1_COG3324,1_BphC5-RrK37_N_like,1_BphC2-C3-RGP6_C_like,
HMP2_10382	10.91	1	44	41	0	NA	0	NA	0	NA	0	NA	0	NA	0	NA	0	NA	0	2_HTH_XRE,1_XRE,1_HTH_31,1_HTH_3,1_HTH_19,
HMP2_10386	79.34	9	41	14	1	9_Bacteria	1	9_Firmicutes	1	9_Clostridia	1	9_Clostridiales	2	8_Ruminococcaceae,1_Lachnospiraceae	1	7_Ruminococcus	8	2_Ruminococcus:flavefaciens,1_Ruminococcus:sp.:UBA4335,1_Ruminococcus:sp.:UBA3827,1_Ruminococcus:sp.:UBA1394,1_Ruminococcus:flavefaciens:MC2020,1_Ruminococcus:flavefaciens:FD-1,1_Ruminococcus,1_Lachnospira	1.43538	38_cbiO,6_thiQ,6_TauB,6_hmuV,6_FtsE,5_PhnK,5_PG_binding_1,4_S4,4_recF,4_HAD_PGPase,4_CcmA,3_ZnuC,3_YnjD,3_ycf16,3_YbbA,3_urea_trans_UrtE,3_urea_trans_UrtD,3_ThiQ,3_TagH,3_SufC,3_sufC,3_ssuB,3_SapF,3_PstB,3_pstB,3_PRK15112,3_PRK15056,3_PRK14274,3_PRK14273,3_PRK14272,3_PRK14271,3_PRK14270,3_PRK14269,3_PRK14268,3_PRK14267,3_PRK14266,3_PRK14265,3_PRK14264,3_PRK14263,3_PRK14262,3_PRK14261,3_PRK14260,3…
HMP2_10388	19.05	1	42	14	1	10_Bacteria	2	8_Proteobacteria,2_Candidatus:Gracilibacteria	1	8_Epsilonproteobacteria	1	8_Campylobacterales	1	8_Campylobacteraceae	1	8_Campylobacter	2	8_Campylobacter:gracilis,2_Candidatus:Gracilibacteria:bacterium:GN02-872	7.18769	4_ThiF_MoeB_HesA_family,4_ThiF,2_suf_reg_Xantho,2_rrf2_super,2_Rrf2,2_PRK08644,2_PRK08328,2_PRK05690,2_moeB,2_IscR,2_E1_enzyme_family,2_E1-1_like,2_adenyl_thiF,
HMP2_10393	10.02	1	56	15	1	15_Bacteria	1	15_Bacteroidetes	1	15_Flavobacteriia	1	15_Flavobacteriales	1	15_Flavobacteriaceae	1	11_Capnocytophaga	6	4_Capnocytophaga:leadbetteri,4_Capnocytophaga,3_Capnocytophaga:sp.:oral:taxon:323,2_Capnocytophaga:sp.:oral:taxon:326:str.:F0382,1_Capnocytophaga:sputigena,1_Capnocytophaga:sp.:oral:taxon:380:str.:F0488	20.8549	4_S24_LexA-like,4_Peptidase_S24_S26,4_HTH_19,4_AAA,3_Peptidase_S24,3_AAA_22,2_COG3561,2_COG2932,2_COG2842,2_AntA,1_RecA-like_NTPases,
HMP2_10398	15	3	45	1	1	1_Bacteria	1	1_Actinobacteria	1	1_Actinobacteria	1	1_Propionibacteriales	1	1_Propionibacteriaceae	1	1_Pseudopropionibacterium	1	1_Pseudopropionibacterium:propionicum:NBRC:14587	83.9074	NA
HMP2_104	10.12	2	35	16	1	16_Bacteria	1	16_Bacteroidetes	1	16_Bacteroidia	1	16_Bacteroidales	1	16_Prevotellaceae	1	16_Prevotella	4	5_Prevotella:sp.:oral:taxon:317:str.:F0108,5_Prevotella:sp.:HMSC073D09,5_Prevotella:conceptionensis:9403948,1_Prevotella:sp.:oral:taxon:472:str.:F0295	63.2599	29_LRR_5,18_GLPGLI,17_Porph_ging,16_LRR_3,11_CarbopepD_reg_2,9_LRR_1,8_YjdF,8_PRK09867,8_DUF2238,3_LIP,
HMP2_1040	27.83	1	57	5	0	NA	0	NA	0	NA	0	NA	0	NA	0	NA	0	NA	0	2_HintN,2_Hint,1_SbcD,1_RNR_II_dimer,1_RNR_I,1_RNR_1b_NrdE,1_Ribonuc_red_lgC,1_PRK09209,1_PRK09103,1_PRK09102,1_PRK08447,1_PRK07632,1_PRK07306,1_PRK07187,1_PRK07088,1_PRK06539,1_NrdJ_Z,1_NrdE_NrdA,1_NrdA,1_nrdA,1_MPP_Mre11_N,1_intein_Nterm,
HMP2_10400	11.19	3	72	23	1	23_Bacteria	1	23_Firmicutes	1	14_Clostridia	1	14_Clostridiales	1	1_Oscillospiraceae	0	NA	3	13_Clostridiales:bacterium:UBA7739,9_Firmicutes:bacterium:CAG:103,1_Oscillospiraceae:bacterium:Zagget6	43.2892	12_P-type_ATPase_HM,12_HMA,8_TthCsoR-like_DUF156,8_Trns_repr_metal,8_SaCsoR-like_DUF156,8_RcnR-FrmR-like_DUF156,8_P-type_ATPase,8_NreA-like_DUF156,8_FrmR,8_FpFrmR-Cterm-like_DUF156,8_CsoR-like_DUF156_2,8_CsoR-like_DUF156_1,8_CsoR-like_DUF156,8_BsYrkD-like_DUF156,8_BsCsoR-like_DUF156,7_SLH,7_PepX_C,6_P-type_ATPase_Cu-like,6_PRK05371,6_Peptidase_S15,6_CopZ,4_TIGR00003,3_ZntA,3_zntA,3_P-type_ATPases…
HMP2_10409	20.63	1	42	5	1	5_Bacteria	1	5_Actinobacteria	1	5_Actinobacteria	1	5_Actinomycetales	1	5_Actinomycetaceae	1	5_Actinomyces	4	2_Actinomyces:oris,1_Actinomyces:sp.:oral:taxon:171:str.:F0337,1_Actinomyces:sp.:oral:taxon:170:str.:F0386,1_Actinomyces:naeslundii	69.2575	2_rumA,1_TrmA,1_rumB,1_meth_trns_rumB,
HMP2_1041	34.74	1	56	26	1	26_Bacteria	1	26_Firmicutes	2	26_Clostridia,1_unclassified:Lachnospiraceae	1	26_Clostridiales	1	26_Lachnospiraceae	1	24_Roseburia	6	14_Roseburia:faecis,6_Roseburia:sp.,2_Roseburia:sp.:TF10-5,2_Roseburia:sp.:CAG:18,1_unclassified:Lachnospiraceae,1_Roseburia	91.0345	36_HAMP,27_DegV,22_HRDC,14_Tar,14_Peptidase_S9,14_MCP_signal,14_MCPsignal,14_MA,14_Hydrolase_4,14_FrsA,14_DLH,14_Aes,14_Abhydrolase_3,13_SCP2_2,13_PRK01346,13_NAT_SF,13_Eis,13_Acetyltransf_9,13_Acetyltransf_17,11_SF2_C_Ski2,11_SF2_C_RecQ,11_SF2_C_LHR,11_SF2_C_DEAD,11_RecQ_Zn_bind,11_RecQ,11_recQ,11_PRK11057,11_PDC2_MCP_like,11_PDC2_HK_sensor,11_PDC1_MCP_like,11_HELICc,11_Helicase_C,11_dCache_1,10…
HMP2_10424	21.67	2	75	4	1	4_Bacteria	1	4_Bacteroidetes	1	4_Bacteroidia	1	3_Bacteroidales	3	1_Odoribacteraceae,1_Barnesiellaceae,1_Bacteroidaceae	3	1_Odoribacter,1_Barnesiella,1_Bacteroides	4	1_Odoribacter:sp.:AF15-53,1_Barnesiella:sp.,1_Bacteroides:stercoris:ATCC:43183,1_Bacteroidales	78.2081	2_glmM,2_Flavokinase,1_YjjG/YfnB,1_YigB,1_YdiL,1_YcjU,1_RibF,1_ribF,1_PRK09456,1_PRK07564,1_PRK07143,1_PRK05627,1_PLN02307,1_phosphohexomutase,1_PGM_PMM_III,1_PGM_PMM_II,1_PGM_like4,1_PGM_like3,1_PGM_like2,1_PGM_like1,1_PGM2,1_PGM1,1_Pgm,1_pgm,1_ManB,1_Lambda_Bor,1_JDVT-CAAX,1_Hydrolase,1_HAD_type_II,1_HAD-SF-IA-v3,1_HAD-SF-IA-v1,1_HAD_sEH-N_like,1_HAD_Neu5Ac-Pase_like,1_HAD_like,1_HAD_L2-DEX,1_H…
HMP2_10427	15.21	2	63	45	1	45_Bacteria	1	45_Proteobacteria	1	45_Betaproteobacteria	1	45_Neisseriales	1	43_Neisseriaceae	2	37_Neisseria,3_Morococcus	18	7_Neisseria:sicca:ATCC:29256,4_Neisseria:sp.:HMSC074B07,4_Neisseria:sp.:HMSC072F04,4_Neisseria:sicca:4320,3_Neisseria:sp.:HMSC077D05,3_Neisseria:sp.:HMSC055H02,3_Neisseria:elongata:subsp.:glycolytica,3_Neisseria,3_Morococcus:cerebrosus,2_Neisseria:perflava,2_Neisseriaceae,1_Neisseria:sp.:oral:taxon:014:str.:F0314,1_Neisseria:sp.:HMSC31F04,1_Neisseria:sp.:HMSC065D04,1_Neisseria:sp.:HMSC064E01,1_Ne…	85.2564	27_PRK10635,27_Ferritin,27_Bfr,27_bfr,27_Bacterioferritin,16_Ferritin_like,6_RNR_PFL,6_RecA,6_recA,6_Radical_SAM,6_pyr_form_ly_1,6_PRK11127,6_PFL-like,6_PflD,6_PFL2_DhaB_BssA,6_PFL1,6_Gly_radical,5_pflD,5_PFL2-3,4_PLDc_vPLD3_4_5_like_1,4_PLDc_unchar1_2,4_PLDc_unchar1_1,4_PLDc_SF,4_PLDc_Nuc_like,4_PLDc_2,4_PLDc,3_tigrfam_recA,3_rSAM_BssD,3_recomb_radB,3_RecA-like_NTPases,3_recA_like,3_radB,3_Rad51…
HMP2_10437	16.67	2	44	16	1	16_Bacteria	1	16_Actinobacteria	1	16_Actinobacteria	1	16_Actinomycetales	1	16_Actinomycetaceae	1	16_Actinomyces	3	8_Actinomyces:dentalis:DSM:19115,6_Actinomyces:sp.:oral:taxon:414,2_Actinomyces:sp.:oral:taxon:448:str.:F0400	49.239	4_rplX,4_KOW,2_uS17_bact,2_uL14_arch,2_RpsQ,2_rpsQ,2_RpsN,2_rpsN,2_rps17,2_RpmC,2_rplX_bact,2_RplX,2_rplN_bact,2_RplN,2_rplN,2_RplE,2_rplE,2_rpl5,2_rpl29,2_rpl24,2_rpl14p,2_rpl14,2_Ribosomal_S17,2_Ribosomal_S14,2_Ribosomal_L5_C,2_Ribosomal_L29_HIP,2_Ribosomal_L29,2_ribosomal_L24,2_Ribosomal_L14,2_PRK14549,2_PRK00306,2_L29,2_KOW_RPL26,
HMP2_10438	10.73	2	37	7	1	6_Bacteria	1	6_Proteobacteria	1	6_Betaproteobacteria	1	6_Burkholderiales	1	6_Burkholderiaceae	1	6_Lautropia	1	6_Lautropia:mirabilis:ATCC:51599	25.0007	10_cbiO,4_PurM,4_Molybdop_Fe4S4,2_thiQ,2_PurM-like,2_purM,2_PRK09087,2_PRK08903,2_PRK08727,2_PRK08084,2_PRK06893,2_PRK06620,2_PRK05642,2_PRK05385,2_PLN02557,2_PhnK,2_hmuV,2_FtsE,2_DnaA_homol_Hda,2_CcmA,2_Bac_DnaA,2_AIRS_C,2_AIRS,1_ZnuC,1_znuC,1_YvrC,1_YnjD,1_YbbA,1_urea_trans_UrtD,1_TroA-like,1_TroA_f,1_TroA_e,1_TroA_d,1_TroA_a,1_TM_ABC_iron-siderophores_like,1_ThiQ,1_TauB,1_TagH,1_ssuB,1_PstB,1_…
HMP2_10439	15.39	1	53	6	1	6_Bacteria	1	6_Firmicutes	1	1_Clostridia	1	1_Clostridiales	1	1_Oscillospiraceae	1	1_Oscillibacter	2	5_Firmicutes:bacterium:CAG:129,1_Oscillibacter:sp.:ER4	66.4347	2_MobA,2_Asparaginase,2_Ald_Xan_dh_C,1_XdhB,1_xanthine_xdhB,1_Se_sel_red_Mo,1_Se_dep_XDH,1_pucD,1_pucB,1_PRK09970,1_PRK09800,1_PRK04183,1_NTP_transf_3,1_molyb_mobA,1_MocA,1_mobA,1_matur_MocA_YgfJ,1_L-asparaginase_like,1_L-asparaginase_II,1_L-asparaginase_I,1_GT_2_like_f,1_gatD_arch,1_GatD,1_CoxL,1_CO_dehy_Mo_lg,1_Asparaginase_C,1_asnASE_II,1_asnASE_I,1_ansB,1_AnsA,1_ansA,1_Ald_Xan_dh_C2,1_4hydrxC…
HMP2_10441	10.84	1	48	7	1	7_Bacteria	1	7_Actinobacteria	1	7_Actinobacteria	1	7_Actinomycetales	1	7_Actinomycetaceae	1	7_Schaalia	3	4_Schaalia:georgiae:F0490,2_Schaalia:odontolytica:ATCC:17982,1_Schaalia:georgiae:DSM:6843	81.1246	4_ispF,3_CdnL,3_CarD_TRCF,3_CarD_CdnL_TRCF,2_YgbB,2_MFS_YxiO_like,2_MFS_MefA_like,2_MFS_MdtG_SLC18_like,2_MFS_2,2_MFS,2_MECDP_synthase,2_IspF,2_BtlA,
HMP2_10445	20.71	1	42	32	1	32_Bacteria	1	32_Bacteroidetes	1	32_Bacteroidia	1	32_Bacteroidales	1	32_Bacteroidaceae	1	30_Bacteroides	5	25_Bacteroides:nordii:CL02T12C05,3_Bacteroides:nordii:WAL:11050:=:JCM:12987,2_Bacteroides,1_Bacteroides:sp.:HPS0048,1_Bacteroides:sp.:41	65.7734	13_HU_IHF_like,13_HU-HIG,10_Imm17,6_YeaD2,6_DUF58,4_TsaE,4_Transket_pyr,4_SusD,4_LplA,4_BPL_LplA_LipB,2_trypano_reduc,2_TRX_reduct,2_TrxB,2_Transketolase_C,2_TPP_PYR_E1-PDHc-beta_like,2_TPP_PYR_DXS_TK_like,2_TPP_E1_PDC_ADC_BCADC,2_TktA2,2_TGR,2_T6A_YjeE,2_SusD_RagB,2_SusD-like_3,2_SucB_Actino,2_sucB,2_Pyr_redox_dim,2_Pyr_redox_2,2_Pyr_redox,2_PTZ00182,2_PTZ00153,2_PTZ00144,2_PTZ00058,2_PTZ00052,2…
HMP2_10448	10.27	1	39	1	1	1_Bacteria	1	1_Firmicutes	1	1_Clostridia	1	1_Clostridiales	0	NA	0	NA	1	1_Clostridiales:bacterium:UBA7739	26.764	3_ETF,2_ETF_alpha,1_Rhs_assc_core,1_PRK11916,1_PLN00022,1_FixB,1_fixB,
HMP2_10449	25.7	2	59	10	0	NA	0	NA	0	NA	0	NA	0	NA	0	NA	0	NA	0	8_LRR_3,4_DUF285,
HMP2_10461	10.31	1	56	2	1	2_Bacteria	1	2_Bacteroidetes	1	2_Bacteroidia	1	2_Bacteroidales	1	2_Prevotellaceae	1	2_Alloprevotella	1	2_Alloprevotella:tannerae:ATCC:51259	26.1336	1_HU-HIG,1_Bac_DNA_binding,
HMP2_1048	13.34	2	88	75	1	64_Bacteria	2	62_Firmicutes,2_Fusobacteria	2	62_Clostridia,2_Fusobacteriia	2	62_Clostridiales,2_Fusobacteriales	2	62_Lachnospiraceae,2_Fusobacteriaceae	4	60_Catonella,2_Fusobacterium,1_Oribacterium,1_Lachnoanaerobaculum	5	60_Catonella:morbi:ATCC:51271,1_Oribacterium:parvum,1_Lachnoanaerobaculum:sp.,1_Fusobacterium:sp.:CM21,1_Fusobacterium:hwasookii	5.70133	14_various_sel_PB,14_GRDB,14_gly_red_sel_B,11_Gly_reductase,11_D_pro_red_PrdD,4_Na_Ala_symp,4_AlsT,4_agcS,3_FA_synthesis,
HMP2_10480	12.65	1	75	11	0	NA	0	NA	0	NA	0	NA	0	NA	0	NA	0	NA	0	4_ATP-cone,2_primase_Cterm,2_Polbeta,2_NTP_transf_2,2_NT_KNTase_like,1_OrfB_Zn_ribbon,1_COG2361,1_COG1669,1_AAA_33,
HMP2_10481	10.57	1	52	2	0	NA	0	NA	0	NA	0	NA	0	NA	0	NA	0	NA	0	NA
HMP2_10487	23.71	1	96	29	1	1_Bacteria	1	1_Actinobacteria	1	1_Actinobacteria	1	1_Bifidobacteriales	1	1_Bifidobacteriaceae	1	1_Bifidobacterium	1	1_Bifidobacterium:pseudolongum:subsp.:globosum:DSM:20092	0.00230577	27_Whib,14_tspaseT_teng_C,14_OrfB_Zn_ribbon,14_DUF1524,10_PHA02942,10_OrfB_IS605,6_tspaseT_teng_N,4_SpoVG,4_HNHc,
HMP2_1049	12.57	1	34	67	1	67_Bacteria	1	67_Firmicutes	2	66_Bacilli,1_Clostridia	2	66_Lactobacillales,1_Clostridiales	3	64_Streptococcaceae,2_Aerococcaceae,1_Peptostreptococcaceae	3	60_Streptococcus,2_Abiotrophia,1_Romboutsia	16	9_Streptococcus:sp.:HMSC076C09,9_Streptococcus:parasanguinis:FW213,8_Streptococcus:parasanguinis:SK236,7_Streptococcus:sp.:F0442,5_Streptococcus:sp.:HMSC078D09,4_Streptococcus:sp.:HMSC073D05,4_Streptococcus:sp.:HMSC065E03,4_Streptococcus:parasanguinis:CC87K,4_Streptococcus:parasanguinis:ATCC:903,4_Streptococcus,3_Streptococcus:parasanguinis:ATCC:15912,2_Abiotrophia:defectiva:ATCC:49176,1_Streptoc…	77.7855	113_PBP1_ABC_sugar_binding-like,110_PBP1_LacI-like,36_TM_PBP2,34_MalG,19_UgpE,18_BPD_transp_1,17_UgpA,17_PRK10561,17_PotC,17_PotB,17_LplB,16_PBP1_AglR_RafR-like,12_PBP1_ABC_xylose_binding-like,11_Carb_kinase,10_UgpB,10_SBP_bac_8,10_SBP_bac_1,10_PBP2_XBP1_like,10_PBP2_UgpB,10_PBP2_TMBP_like,10_PBP2_TMBP,10_PBP2_TbpA,10_PBP2_polyamine_RpCGA009,10_PBP2_oligosaccharide_1,10_PBP2_MBP,10_PBP2_Maltose_b…
HMP2_10490	11.23	1	42	5	1	5_Bacteria	1	5_Fusobacteria	1	5_Fusobacteriia	1	5_Fusobacteriales	1	5_Fusobacteriaceae	1	5_Fusobacterium	5	1_Fusobacterium:periodonticum:D10,1_Fusobacterium:nucleatum:subsp.:vincentii:ATCC:49256,1_Fusobacterium:nucleatum:subsp.:polymorphum:ATCC:10953,1_Fusobacterium:hwasookii:ChDC:F174,1_Fusobacterium:hwasookii	69.5868	12_cbiO,2_thiQ,2_sufC,2_Radical_SAM,2_PhnK,2_FtsE,2_FMN_bind,2_DUF4418,1_ZnuC,1_znuC,1_YwqK,1_YnjD,1_ycf16,1_YbbA,1_urea_trans_UrtE,1_urea_trans_UrtD,1_ThiQ,1_TauB,1_tauB,1_TagH,1_SufC,1_SapF,1_RelB_DinJ,1_RelB,1_PstB,1_pstB,1_PRK15112,1_PRK14275,1_PRK14274,1_PRK14273,1_PRK14270,1_PRK14269,1_PRK14268,1_PRK14267,1_PRK14266,1_PRK14262,1_PRK14261,1_PRK14260,1_PRK14259,1_PRK14258,1_PRK14255,1_PRK1425…
HMP2_105	12.53	1	34	3	1	3_Bacteria	1	3_Firmicutes	1	3_Bacilli	1	3_Lactobacillales	1	3_Streptococcaceae	1	3_Streptococcus	2	2_Streptococcus:sanguinis:SK150,1_Streptococcus:sanguinis:SK36	79.1472	2_NusB,2_nusB,2_Elong-fact-P_C,1_YloU,1_yeiP,1_tRNA-synt_2b,1_Terminator_NusB,1_S1_EF-P_repeat_2,1_S1_EF-P_repeat_1,1_ProRS_core_prok,1_PRK14578,1_PRK12426,1_PRK04542,1_PRK00529,1_NusB_Sun,1_Gly_His_Pro_Ser_Thr_tRS_core,1_EFP_N,1_EFP,1_Efp,1_efp,1_class_II_aaRS-like_core,1_Asp23,
HMP2_10504	14.5	3	50	3	1	3_Bacteria	1	3_Actinobacteria	1	3_Actinobacteria	1	3_Actinomycetales	1	3_Actinomycetaceae	1	3_Actinomyces	1	3_Actinomyces:naeslundii	85.5449	1_DUF2334,1_CE4_COG5298,
HMP2_10510	18.81	4	47	4	1	4_Bacteria	1	4_Bacteroidetes	1	4_Bacteroidia	1	4_Bacteroidales	1	4_Prevotellaceae	1	4_Prevotella	1	4_Prevotella:sp.:885	59.2685	3_RhaM,3_rhaM,3_mevalon_kin,3_GHMP_kinases_N,3_GHMP_kinases_C,3_Fucokinase,3_fkp,3_COG2605,2_Trans_IPPS_HT,2_Trans_IPPS,2_tonB_Cterm,2_TonB_C,2_TonB,2_PRK10581,2_prenyl_cyano,2_preA,2_polyprenyl_synt,2_IspA,2_Isoprenoid_Biosyn_C1,2_GerC3_HepT,
HMP2_10514	19.28	3	43	6	1	6_Bacteria	1	6_Firmicutes	1	6_Clostridia	1	6_Clostridiales	1	6_Lachnospiraceae	1	4_Roseburia	3	2_Roseburia:sp.:OF03-24,2_Roseburia:intestinalis:CAG:13,2_Roseburia	89.9911	12_HTH_XRE,6_HTH_31,6_HTH_3,6_HTH_26,6_HTH_19,
HMP2_10519	16.05	1	72	42	1	42_Bacteria	1	42_Firmicutes	1	42_Tissierellia	1	42_Tissierellales	1	42_Peptoniphilaceae	1	42_Parvimonas	3	16_Parvimonas:micra:ATCC:33270,14_Parvimonas:sp.:oral:taxon:110:str.:F0139,12_Parvimonas:micra:A293	60.4566	14_YocR,14_SLC6sbd_u2,14_SLC6sbd_u1,14_SLC6sbd_Tyt1-Like,14_SLC6sbd_GAT2,14_SLC6sbd_BGT1,14_SLC6sbd-B0AT-like,14_SLC6sbd,14_SLC5-6-like_sbd,14_LeuT-like_sbd,12_D_pro_red_PrdB,10_SNF,10_SLC6sbd_PROT,10_SLC6sbd_NTT5,8_various_sel_PB,8_SLC6sbd_NET,8_gly_red_sel_B,6_SLC6sbd_NTT4-like,6_GRDB,4_MatE,4_Asparaginase,2_vmrA,2_PRK04183,2_Polysacc_synt_C,2_NorM,2_MATE_yoeA_like,2_MATE_NorM_like,2_MATE_MJ070…
HMP2_10529	10.82	1	40	8	1	2_Bacteria	2	1_Firmicutes,1_Candidatus:Saccharibacteria	1	1_Clostridia	1	1_Clostridiales	1	1_Clostridiales:Family:XIII.:Incertae:Sedis	1	1_Mogibacterium	2	1_Mogibacterium:diversum,1_Candidatus:Saccharibacteria:bacterium:UBA3829	4.475	6_Fapy_DNA_glyco,5_S20,5_RpsT,5_rpsT,5_Ribosomal_S20p,4_zf-FPG_IleRS,4_truB,3_UppP,3_undec_PP_bacA,3_PRK14811,3_PRK14810,3_PRK13945,3_PRK12554,3_PRK10445,3_PRK01103,3_PRK00281,3_Nei,3_H2TH,3_FpgNei_N,3_fpg,3_EcFpg-like_N,3_BacA,2_YveK,2_Wzz,2_TruB_N,2_TruB,2_tRNA-synt_2,2_tRNA_anti-codon,2_ScAspRS_mt_like_N,2_S15_NS1_EPRS_RNA-bind,2_S15_bact,2_RpsO,2_rpsO,2_Ribosomal_S15p_S13e,2_Ribosomal_S15,2_P…
HMP2_1053	11.72	1	38	22	1	22_Bacteria	1	22_Proteobacteria	1	22_Betaproteobacteria	1	22_Neisseriales	1	22_Neisseriaceae	1	22_Kingella	1	22_Kingella:denitrificans	52.8948	14_DUF4177,4_SmrA,4_SMR,4_Smr,4_PRK04946,4_HTH_XRE,4_endonuc_SmrA,3_SAM_MT,3_PRK10742,2_YjhB,2_XRE,2_rumA,2_PRK10776,2_PRK10546,2_Nudix_Hydrolase_32,2_Nudix_Hydrolase_23,2_Nudix_Hydrolase,2_NUDIX_4,2_NUDIX,2_MutT_pyrophosphohydrolase,2_MutT,2_mutt,2_HTH_31,2_HTH_3,2_HTH_19,2_couple_hipB,2_Cons_hypoth95,1_tRNA_U5-meth_tr,1_trmA_only,1_TrmA,1_PRK05031,1_Nudix_Hydrolase_19,1_Ap4A_hydrolase_human_lik…
HMP2_10530	13.38	1	61	3	1	3_Bacteria	1	3_Firmicutes	1	2_Clostridia	1	2_Clostridiales	0	NA	0	NA	2	2_Clostridiales:bacterium:UBA7739,1_Firmicutes:bacterium:CAG:103	61.699	NA
HMP2_10538	10.85	2	33	6	1	6_Bacteria	1	6_Firmicutes	1	6_Bacilli	1	6_Lactobacillales	1	6_Streptococcaceae	1	6_Streptococcus	1	6_Streptococcus:sp.:263	16.4147	3_DUF924,3_COG3803,2_HTH_CRP,2_Crp,1_TIGR00045,1_PRK10342,1_PRK09932,1_HTH_Crp_2,1_GntT,1_GntP_permease,1_Gly_kinase,1_GlxK,1_cNMP_binding,
HMP2_10543	15.01	1	40	26	1	24_Bacteria	1	23_Firmicutes	1	14_Clostridia	1	13_Clostridiales	2	10_Lachnospiraceae,1_Ruminococcaceae	4	7_Butyrivibrio,2_Dorea,1_Ruminococcus,1_Coprococcus	8	9_Firmicutes:bacterium:CAG:882,7_Butyrivibrio:sp.:CAG:318,2_Lachnospiraceae,2_Dorea:sp.:OM02-2LB,1_Ruminococcus:sp.:AM42-11,1_Firmicutes,1_Coprococcus:eutactus:ATCC:27759,1_Clostridiales	7.23214	24_rumA,14_AdoMet_MTases,12_TrmA,12_rumB,12_PRK14968,11_PflX,11_Fer4_14,8_RsmD,8_meth_trns_rumB,8_HTH_XRE,8_cbiO,6_TIGR00095,6_PDZ,5_FtsX,4_thiQ,4_TauB,4_Radical_SAM,4_PhnK,4_HTH_3,4_hmuV,4_HipA,4_FtsE,2_ZnuC,2_znuC,2_YqeH,2_YozG,2_YnjD,2_YlqF_related_GTPase,2_YlqF,2_ycf16,2_YbbA,2_urea_trans_UrtE,2_urea_trans_UrtD,2_TSPc,2_ThiQ,2_TagH,2_SufC,2_sufC,2_ssuB,2_sigpep_I_bact,2_SHOCT,2_SapF,2_S26_SPa…
HMP2_1055	24.55	2	53	573	1	568_Bacteria	3	559_Bacteroidetes,5_Firmicutes,4_Actinobacteria	4	559_Bacteroidia,4_Bacilli,4_Actinobacteria,1_Clostridia	4	559_Bacteroidales,4_Lactobacillales,4_Actinomycetales,1_Clostridiales	4	559_Bacteroidaceae,4_Streptococcaceae,4_Actinomycetaceae,1_Lachnospiraceae	4	326_Bacteroides,4_Streptococcus,4_Actinomyces,1_Johnsonella	30	233_Bacteroides,76_Bacteroides:sp.:OF03-11BH,41_Bacteroides:ovatus,26_Bacteroides:sp.:AM54-2NS,22_Bacteroides:sp.:AF32-8BH,22_Bacteroides:caecimuris,21_Bacteroides:sp.:AM56-10ce,16_Bacteroides:sp.:CF01-10NS,15_Bacteroides:xylanisolvens:XB1A,14_Bacteroides:sp.:KFT8,10_Bacteroides:ovatus:SD:CMC:3f,10_Bacteroides:ovatus:3,8_Bacteroides:pyogenes,6_Bacteroides:sp.:HMSC073E02,6_Bacteroides:sp.:D2,6_Bac…	83.5507	1764_ppnK,478_pnk,254_NadF,236_PdxJ,188_ExbD,118_PRK05265,118_PNPsynthase,118_pdxJ,98_TolQ,98_tolQ,98_PRK10801,98_MotA_ExbB,94_tolR,88_exbB,86_PRK11024,86_ExbD_1,82_ExbD_2,76_ThiJ,76_PRK11574,76_PfpI,76_not_thiJ,76_GATase1_PfpI_like,76_GATase1_PfpI_3,76_GATase1_PfpI_2,76_GATase1_PfpI_1,76_GATase1_Hsp31_like,76_GATase1_DJ-1,76_GATase1_AraC_ArgR_like,76_GATase1_AraC_2,76_GATase1,76_GAT_1,76_DJ-1_Pf…
HMP2_10558	14.67	2	41	19	1	19_Bacteria	1	19_Bacteroidetes	1	19_Bacteroidia	1	19_Bacteroidales	1	19_Prevotellaceae	1	19_Prevotella	5	7_Prevotella:pallens,6_Prevotella:oris:C735,4_Prevotella:buccae:D17,1_Prevotella:veroralis:F0319,1_Prevotella:denticola	78.6108	6_Toprim_Crpt,6_HTH_XRE,3_ZnF_CHCC,3_zf-CHC2,3_TOPRIM_primases,3_Toprim_N,3_TOPRIM_DnaG_primases,3_Toprim_4,3_Toprim_2,3_HTH_3,3_HTH_26,3_DUF4143,3_dnaG,3_couple_hipB,3_COG1373,3_AAA_14,2_REC_OmpR_CtrA,
HMP2_10570	14.08	2	34	3	1	3_Bacteria	1	3_Firmicutes	1	3_Clostridia	1	3_Clostridiales	1	3_Ruminococcaceae	1	3_Faecalibacterium	1	3_uncultured:Faecalibacterium:sp.	84.8191	2_JDVT-CAAX,2_Abi,
HMP2_10574	16.4	1	69	4	1	4_Bacteria	1	4_Proteobacteria	1	4_Gammaproteobacteria	1	4_Pasteurellales	1	4_Pasteurellaceae	1	3_Aggregatibacter	2	3_Aggregatibacter:kilianii,1_Aggregatibacter	73.8248	2_Smf,2_dprA,2_DNA_processg_A,1_SBP_bac_3,1_PRK15437,1_PRK15010,1_PRK15007,1_PRK11260,1_PBPb,1_PBP2_YxeM,1_PBP2_YfhD_N,1_PBP2_TcyK,1_PBP2_SMa0082_like,1_PBP2_polar_AA,1_PBP2_PheC,1_PBP2_peptides_like,1_PBP2_Peb1a_like,1_PBP2_OccT_like,1_PBP2_Ngo0372_TcyA,1_PBP2_mlr5654_like,1_PBP2_Mlr3796_like,1_PBP2_ml15202_like,1_PBP2_MidA_like,1_PBP2_HisK_like_1,1_PBP2_HisK,1_PBP2_HisJ_LAO_like,1_PBP2_HisJ_LAO…
HMP2_10575	10.84	1	48	8	1	7_Bacteria	1	7_Proteobacteria	1	7_Betaproteobacteria	1	7_Burkholderiales	1	7_Burkholderiaceae	1	7_Lautropia	1	7_Lautropia:mirabilis:ATCC:51599	2.12962	NA
HMP2_1058	15.9	1	51	232	1	232_Bacteria	1	232_Bacteroidetes	2	228_Bacteroidia,4_Flavobacteriia	2	228_Bacteroidales,4_Flavobacteriales	2	228_Prevotellaceae,4_Flavobacteriaceae	2	228_Prevotella,4_Capnocytophaga	9	122_Prevotella:sp.:HJM029,66_Prevotella:oulorum:F0390,28_Prevotella:oulorum:JCM:14966,4_Prevotella:oulorum,4_Capnocytophaga:sp.:CM59,2_Prevotella:melaninogenica:ATCC:25845,2_Prevotella:maculosa:DSM:19339:=:JCM:15638,2_Prevotella:denticola:CRIS:18C-A,2_Prevotella:conceptionensis:9403948	60.789	498_RNase_PH,344_S1,246_Rph,242_RNase_PH_archRRP41,240_PRK03983,236_ECX1,174_Peptidase_M16_C,172_S1_Tex,172_S1_RPS1_repeat_hs4,172_S1_RPS1_repeat_ec5,172_S1_RPS1_repeat_ec3,172_S1_PNPase,172_S1_like,172_S1_DHX8_helicase,168_S1_Rrp5_repeat_sc12,168_S1_RPS1_repeat_ec1_hs1,168_S1_RNase_R,168_S1_pNO40,168_S1_IF2_alpha,167_S1_Rrp5_repeat_hs8_sc7,167_S1_Rrp4,166_S1_Rrp5_repeat_hs5,165_S1_Rrp5_repeat_hs…
HMP2_10584	10.97	1	42	55	1	55_Bacteria	1	55_Firmicutes	1	55_Bacilli	1	55_Lactobacillales	1	55_Streptococcaceae	1	54_Streptococcus	15	11_Streptococcus:infantis:SK1076,11_Streptococcus:infantis:ATCC:700779,6_Streptococcus:infantis:SK1302,5_Streptococcus:infantis:SK970,3_Streptococcus:sp.:HMSC067H01,3_Streptococcus:sp.:HMSC056C01,3_Streptococcus:sp.:HMSC034E03,2_Streptococcus:timonensis,2_Streptococcus:sp.:SK140,2_Streptococcus:parasanguinis:CC87K,2_Streptococcus:mitis:SK575,2_Streptococcus:infantis:X,1_Streptococcus:sp.:HPH0090,…	58.2488	14_PC4,14_COG4443,14_cbiO,12_trmD,6_Pyr_redox_dim,5_rimM,5_ATP-cone,4_tRNA_m1G_MT,4_TrmD-like,4_TrmD,4_RlmH-like,3_rpsP,2_thiQ,2_sufC,2_RimM,2_Pyr_redox,2_PhnK,2_hmuV,2_FtsE,1_ZnuC,1_znuC,1_YnjD,1_YlqC,1_ycf16,1_YbbA,1_urea_trans_UrtE,1_urea_trans_UrtD,1_trypano_reduc,1_ThiQ,1_TGR,1_TauB,1_TagH,1_SufC,1_ssuB,1_SPOUT_MTase,1_SapF,1_S16,1_RpsP,1_rps16,1_RND_mfp,1_RlmH,1_Ribosomal_S16,1_Pyr_redox_2,…
HMP2_10589	11.41	1	38	11	1	11_Bacteria	1	11_Firmicutes	1	5_Clostridia	1	5_Clostridiales	1	2_Ruminococcaceae	1	1_Faecalibacterium	5	5_Firmicutes:bacterium:CAG:103,3_Clostridiales:bacterium:UBA7739,1_Ruminococcaceae:bacterium:UBA6353,1_Firmicutes:bacterium:CAG:24053,1_Faecalibacterium:cf.:prausnitzii:KLE1255	58.9608	12_HisKA,12_HAMP,10_HATPase_c,8_Trans_reg_C,8_REC,8_PP2Cc,8_HTH_CRP,5_SBP_bac_5,5_PRK15104,5_PRK09755,5_Peptidase_M29,5_PBP2_Ylib_like,5_PBP2_TmCBP_oligosaccharides_like,5_PBP2_thermophilic_Hb8_like,5_PBP2_OppA,5_PBP2_NikA_DppA_OppA_like_9,5_PBP2_NikA_DppA_OppA_like_7,5_PBP2_NikA_DppA_OppA_like_5,5_PBP2_NikA_DppA_OppA_like_4,5_PBP2_NikA_DppA_OppA_like_3,5_PBP2_NikA_DppA_OppA_like_21,5_PBP2_NikA_D…
HMP2_10594	23.95	1	41	10	1	10_Bacteria	1	10_Bacteroidetes	1	10_Bacteroidia	1	10_Bacteroidales	1	10_Porphyromonadaceae	1	7_Porphyromonas	3	6_Porphyromonas:sp.:KLE:1280,3_Porphyromonas,1_Porphyromonas:sp.:oral:taxon:279:str.:F0450	69.3082	1_RF-1,1_PRK07342,1_PRK06746,1_PRK05589,1_PrfB,1_PCRF,
HMP2_10596	14.2	1	56	21	1	20_Bacteria	1	20_Firmicutes	1	20_Clostridia	1	20_Clostridiales	1	4_Ruminococcaceae	0	NA	2	16_Clostridiales:bacterium:52,4_Ruminococcaceae:bacterium:UBA1417	41.473	44_ParB_N_like,43_ParB_N_like_MT,14_HTH_ParB,11_SPO0J_N,11_Spo0J,11_RepB_like_N,11_ParB_Srx_like_nuclease,11_parB_part,11_ParB_N_Srx,11_ParBc,11_ParB,11_nucleoid_noc,11_Noc_N,11_KorB_N_like,10_Acetyltransf_7,10_Acetyltransf_1,8_MinD,7_sopB_N,7_pNOB8_ParB_N_like,5_RimL,5_NAT_SF,5_Acetyltransf_4,4_rsmG_gidB,4_RsmG,4_PTZ00330,4_PRK10818,4_PLN02706,4_PHA02518,4_pepcterm_TyrKin,4_ParAB_family,4_minD_b…
HMP2_10600	26.98	1	41	15	1	15_Bacteria	1	15_Spirochaetes	1	15_Spirochaetia	1	15_Spirochaetales	1	15_Spirochaetaceae	1	15_Treponema	2	13_Treponema:socranskii:subsp.:paredis:ATCC:35535,2_Treponema:socranskii:subsp.:socranskii:VPI:DR56BR1116:=:ATCC:35536	22.8483	42_murB,35_TPR,24_cysS,14_TPR_19,14_cNMP_binding,14_CAP_ED,12_HTH_XRE,12_DUF192,12_Crp,11_DALR_2,11_COG1430,9_tol_pal_ybgF,9_PRK03760,8_PilZ,8_cNMP,7_S21p,7_RpsU,7_rpsU,7_Ribosomal_S21,7_PRK14653,7_PRK14652,7_PRK14651,7_PRK14650,7_PRK14649,7_PRK14648,7_PRK12436,7_MurB_C,7_MurB,6_XRE,6_tRNA-synt_1e,6_PRK12418,6_PRK09943,6_PLN02946,6_PHA01976,6_mycothiol_MshC,6_HTH_31,6_HTH_3,6_HTH_26,6_HTH_19,6_FA…
HMP2_10606	10.32	1	50	26	1	5_Bacteria	1	5_Actinobacteria	1	4_Actinobacteria	3	2_Micrococcales,1_Bifidobacteriales,1_Actinomycetales	3	2_Dermacoccaceae,1_Bifidobacteriaceae,1_Actinomycetaceae	1	2_Kytococcus	5	2_Kytococcus:sedentarius,1_Bifidobacterium,1_Bacteria,1_Actinomyces,1_Actinobacteria	0.129231	19_RNA_lig_DRB0094,19_PHA02142,11_TelA,7_glucan_65_rpt,7_ComEC,7_ComA-like_MBL-fold,2_OrfB_Zn_ribbon,1_metallo-hydrolase-like_MBL-fold,1_Lactamase_B,1_InsQ,1_HTH_OrfB_IS605,
HMP2_10608	23.51	1	80	63	1	61_Bacteria	1	61_Firmicutes	1	50_Clostridia	1	40_Clostridiales	3	23_Oscillospiraceae,6_Ruminococcaceae,4_Lachnospiraceae	4	16_Oscillibacter,7_Intestinimonas,3_Flavonifractor,1_Subdoligranulum	11	12_Oscillibacter:sp.:57,11_Firmicutes:bacterium:CAG:129,10_Clostridiales,7_Oscillospiraceae:bacterium:UBA790,7_Intestinimonas:butyriciproducens,4_Lachnospiraceae:bacterium:7,3_uncultured:Oscillibacter:sp.,3_Flavonifractor:plautii:1,2_Ruminococcaceae:bacterium:TF06-43,1_Subdoligranulum:sp.:TF05-17AC,1_Oscillibacter:sp.	72.3773	85_HTH_XRE,46_Resolvase,41_HTH_3,35_Viral_Rep,35_RNA_helicase,29_HTH_26,26_SR_ResInv,26_HTH_31,26_FtsK_SpoIIIE,23_SR_TndX_transposase,23_Ser_Recombinase,23_Recombinase,23_PinE,22_Zn_ribbon_recom,17_HTH_19,16_XRE,15_HipB,14_SR_IS607_transposase_like,10_couple_hipB,9_mpi,8_PHA01976,8_Amidase_6,7_PRK09706,7_AAA,6_SASP,4_SelB,4_LRR_3,4_DUF4304,3_YeiC_kinase_like,3_YegV_kinase_like,3_Translation_Facto…
HMP2_1061	22.19	1	35	35	1	34_Bacteria	1	34_Firmicutes	1	34_Clostridia	1	34_Clostridiales	3	30_Eubacteriaceae,3_Lachnospiraceae,1_Ruminococcaceae	4	30_Eubacterium,2_Roseburia,1_Faecalibacterium,1_Dorea	5	29_Eubacterium:ventriosum:ATCC:27560,2_Roseburia:intestinalis:M50/1,1_Faecalibacterium:prausnitzii:A2-165,1_Eubacterium:sp.:CAG:192,1_Dorea:longicatena:CAG:42	84.7156	34_P-II,34_HTH_XRE,17_PRK10858,17_PRK10665,17_GlnK,14_Transket_pyr,12_ACT,11_STKc_Yank1,11_STKc_TAK1,11_STKc_SBK1,11_STKc_PknB_like,11_STKc_NUAK,11_STKc_myosinIIIA_N,11_STKc_MLTK,11_STKc_MAP3K-like,11_STKc_Chk1,11_STKc_Aurora-A,11_SdaA,11_PTKc_Fes_like,11_PTKc_Fer,11_PTKc_Chk,11_PK_GC,11_PK_eIF2AK_GCN2_rpt1,11_PKc_STE,11_PKc_like,11_marine_trans_1,11_AmtB,11_amt,11_Ammonium_transp,10_Transketolas…
HMP2_10612	11.48	1	40	12	1	8_Bacteria	1	8_Proteobacteria	1	8_Epsilonproteobacteria	1	8_Campylobacterales	1	8_Campylobacteraceae	1	8_Campylobacter	1	8_Campylobacter:gracilis	6.047	8_N_methyl,8_IV_pilin_GFxxxE,6_CysQ,4_SuhB,4_PRK12676,4_FIG,3_PRK10931,3_PAP_phosphatase,3_Inositol_P,3_IMPase_like,3_IMPase,3_his_9_HisN,3_bisphos_cysQ,3_Bacterial_IMPase_like_2,3_Bacterial_IMPase_like_1,3_Arch_FBPase_1,1_PRK10757,1_PLN02553,1_IPPase,
HMP2_10613	26.67	4	42	2	1	2_Bacteria	1	2_Firmicutes	1	1_Clostridia	1	1_Clostridiales	1	1_Catabacteriaceae	1	1_Catabacter	2	1_Firmicutes:bacterium:CAG:475,1_Catabacter:sp.:UBA6420	32.6425	2_thiQ,2_prfC,2_PhnK,2_hmuV,2_FtsE,2_EFG_IV,2_EFG_C,2_EF-G,2_CcmA,2_cbiO,1_ZnuC,1_YnjD,1_ycf16,1_YbbA,1_urea_trans_UrtE,1_urea_trans_UrtD,1_Udp,1_TypA_BipA,1_TypA,1_Translation_Factor_II_like,1_ThiQ,1_TetM_like,1_Tet_like_IV,1_Tet_III,1_Tet_II,1_Tet_C,1_TauB,1_SufC,1_sufC,1_ssuB,1_small_GTP,1_SapF,1_RF3,1_Ras_like_GTPase,1_pyridoxal_pyridoxamine_kinase,1_PTZ00416,1_PstB,1_pstB,1_PRK15112,1_PRK150…
HMP2_10615	28.66	2	43	25	1	1_Bacteria	1	1_Actinobacteria	1	1_Actinobacteria	1	1_Bifidobacteriales	1	1_Bifidobacteriaceae	1	1_Bifidobacterium	1	1_Bifidobacterium:pseudolongum:subsp.:globosum:DSM:20092	0.00267469	25_Whib,14_DUF1524,12_tspaseT_teng_C,12_OrfB_Zn_ribbon,8_PHA02942,8_OrfB_IS605,4_tspaseT_teng_N,4_SpoVG,4_HNHc,
HMP2_10616	19.02	2	44	24	1	24_Bacteria	1	24_Firmicutes	1	24_Clostridia	1	24_Clostridiales	2	23_Eubacteriaceae,1_Lachnospiraceae	1	21_Eubacterium	4	19_[Eubacterium]:eligens,2_[Eubacterium]:eligens:ATCC:27750,2_Eubacterium,1_Roseburia	62.2898	12_Tubulin,10_PRK10943,10_cspE,10_CSP_CDS,10_CspC,10_CSP,10_CSD,6_PRK09890,5_PRK14998,5_PRK09937,4_PRK15463,4_HTH_XRE,4_FtsZ_CetZ-like,2_pNOB8_ParB_N_like,2_ParB_N_Srx,1_PRK10354,1_cspD,
HMP2_1062	18.04	1	33	1214	1	1062_Bacteria	6	997_Bacteroidetes,32_Proteobacteria,12_Firmicutes,6_Fusobacteria,4_Spirochaetes,2_Candidatus:Saccharibacteria	11	713_Flavobacteriia,278_unclassified:Saprospiraceae,278_Saprospiria,26_Gammaproteobacteria,6_Fusobacteriia,6_Bacteroidia,6_Bacilli,6_Alphaproteobacteria,4_Spirochaetia,4_Erysipelotrichia,2_Clostridia	10	682_Flavobacteriales,278_Saprospirales,20_Enterobacterales,6_Lactobacillales,6_Fusobacteriales,6_Bacteroidales,4_Spirochaetales,4_Pasteurellales,4_Erysipelotrichales,2_Clostridiales	12	632_Flavobacteriaceae,278_Saprospiraceae,10_Yersiniaceae,10_Erwiniaceae,6_Prevotellaceae,6_Fusobacteriaceae,4_Streptococcaceae,4_Spirochaetaceae,4_Pasteurellaceae,4_Erysipelotrichaceae,2_Ruminococcaceae,2_Carnobacteriaceae	20	387_Chryseobacterium,79_Cloacibacterium,16_Elizabethkingia,12_Capnocytophaga,10_Pantoea,10_Bergeyella,6_Riemerella,6_Micavibrio,6_Fusobacterium,4_Treponema,4_Tenacibaculum,4_Solobacterium,4_Prevotella,4_Aggregatibacter,2_Streptococcus,2_Salegentibacter,2_Ornithobacterium,2_Granulicatella,2_Flavobacterium,2_Faecalibacterium	61	278_unclassified:Saprospiraceae,134_Chryseobacterium:timonianum,112_Chryseobacterium,108_Chryseobacterium:artocarpi,79_Cloacibacterium:normanense,36_Chryseobacterium:greenlandense,34_Flavobacteriaceae,31_Flavobacteriales,18_Chryseobacterium:taichungense,12_Elizabethkingia:meningoseptica,10_Yersiniaceae:bacterium:2016Iso4,10_Pantoea:alhagi,10_Chryseobacterium:hispanicum,9_Bacteroidetes,8_Flavobact…	1.368	1951_HisKA,1934_Trans_reg_C,1568_REC,1414_HATPase_c,1227_sulfatase_like,978_SPOR,946_trans_reg_C,830_PRK15479,818_PhoB,818_OmpR,816_PRK11517,816_PRK10816,816_PRK10766,816_PRK10643,816_PRK10336,816_PRK09836,816_cztR_silR_copR,799_PRK11083,795_REC_OmpR,793_Response_reg,793_REC_PdtaR-like,793_REC_PA4781-like,793_REC_OmpR_YycF-like,793_REC_OmpR_VirG,793_REC_OmpR_PrrA-like,793_REC_OmpR_PmrA-like,793_R…
HMP2_10623	20.74	2	33	22	1	22_Bacteria	1	22_Actinobacteria	1	22_Actinobacteria	1	22_Micrococcales	1	22_Micrococcaceae	1	20_Rothia	11	4_Rothia:sp.:HMSC061D12,3_Rothia:sp.:HMSC069C03,2_Rothia:sp.:HMSC073B08,2_Rothia:sp.:HMSC072B04,2_Rothia:sp.:HMSC065C12,2_Rothia:sp.:HMSC062H08,2_Rothia:mucilaginosa:ATCC:25296,2_Rothia,1_Rothia:sp.:HMSC078H08,1_Rothia:sp.:HMSC069D01,1_Rothia:sp.:HMSC069C04	72.7103	12_DnaJ,8_GrpE,3_PRK14163,3_PRK14161,3_PRK14158,3_PRK14156,3_PRK14149,3_PRK14144,3_PRK14140,3_PRK10325,2_YegD_like,2_Ssq1_like_NBD,2_ScSsz1p_like_NBD,2_PTZ00400,2_PTZ00186,2_PTZ00009,2_prok_dnaK,2_PRK14162,2_PRK14160,2_PRK14159,2_PRK14155,2_PRK14154,2_PRK14153,2_PRK14150,2_PRK14142,2_PRK14141,2_PRK13930,2_PRK13929,2_PRK13928,2_PRK13411,2_PRK13410,2_PRK11678,2_PLN03184,2_MreB_Mbl,2_MreB_like,2_HYO…
HMP2_10637	11.76	1	49	2	1	2_Bacteria	1	2_Firmicutes	1	2_Negativicutes	1	2_Selenomonadales	1	2_Selenomonadaceae	1	2_Selenomonas	1	2_Selenomonas:sp.:oral:taxon:478	28.7813	NA
HMP2_10642	44.05	5	56	25	1	14_Bacteria	1	14_Firmicutes	1	5_Clostridia	1	5_Clostridiales	2	3_Ruminococcaceae,2_Catabacteriaceae	2	2_Catabacter,1_Candidatus:Soleaferrea	5	9_Firmicutes:bacterium:CAG:552,2_Ruminococcaceae:bacterium:UBA2656,2_Catabacter:sp.:UBA7597,2_Bacteria,1_Candidatus:Soleaferrea:massiliensis:AP7	1.93671	12_cysS,12_Bac_DnaA_C,10_Flavin_Reduct,8_DUF2130,8_DnaA,8_dnaA,8_AAA,6_GIDA_assoc,5_tRNA-synt_2b,5_srlR,5_Seryl_tRNA_N,5_SerS,5_serS,5_SerRS_core,5_RutF,5_PRK13509,5_PRK10906,5_PRK10681,5_PRK10502,5_PRK10411,5_PRK09802,5_PRK05431,5_PLN02678,5_PLN02320,5_LbH_WxcM_N_like,5_LbH_wcaF_like,5_LbH_THP_succinylT,5_LbH_SAT,5_LbH_paaY_like,5_LbH_MAT_like,5_LbH_LpxD,5_LbetaH,5_HTH_DEOR,5_HTH_DeoR,5_Hexapep,…
HMP2_1065	18.71	1	80	58	1	55_Bacteria	1	55_Bacteroidetes	1	55_Bacteroidia	1	55_Bacteroidales	1	55_Rikenellaceae	1	55_Alistipes	2	54_Alistipes:obesi,1_Alistipes:putredinis	91.9299	342_ruvA,70_OmpH,68_DisA_N,54_secG,53_DUF2490,52_SecG,39_UBA_RuvA_C,39_RuvA_C,38_PHO4,37_RuvA_N,37_RuvA,37_HHH_5,35_HlpA,34_TIGR00159,32_PRK10780,27_PRK03557,27_CzcD,27_CDF,27_Cation_efflux,24_ZupT,24_PRK04201,8_RimL,8_Acetyltransf_3,8_Acetyltransf_1,6_Zip,6_HisKA,6_Acetyltransf_4,4_Trans_reg_C,4_REC,4_HATPase_c,2_trans_reg_C,2_Response_reg,2_REC_YesN-like,2_REC_Ycf29,2_REC_WspR-like,2_REC_typeB_…
HMP2_10651	18.33	2	36	2	1	2_Bacteria	1	2_Firmicutes	1	2_Clostridia	1	2_Clostridiales	1	2_Catabacteriaceae	1	2_Catabacter	1	2_Catabacter:sp.:UBA1685	86.4152	1_RecF,1_recF,1_FGGY_C,1_ABC_RecF,1_AAA_21,
HMP2_10659	14.3	2	45	1	1	1_Bacteria	1	1_Fusobacteria	1	1_Fusobacteriia	1	1_Fusobacteriales	1	1_Leptotrichiaceae	1	1_Leptotrichia	1	1_Leptotrichia:sp.:oral:taxon:498	13.4454	NA
HMP2_10676	13.9	1	38	11	1	11_Bacteria	1	11_Actinobacteria	1	11_Actinobacteria	2	9_Actinomycetales,2_Micrococcales	2	9_Actinomycetaceae,2_Sanguibacteraceae	3	5_Actinomyces,4_Schaalia,2_Sanguibacter	8	3_Schaalia:odontolytica:ATCC:17982,2_Sanguibacter:keddieii,1_Schaalia:odontolytica:F0309,1_Actinomyces:sp.:oral:taxon:181:str.:F0379,1_Actinomyces:sp.:oral:taxon:172:str.:F0311,1_Actinomyces:sp.:ICM58,1_Actinomyces:sp.:ICM54,1_Actinomyces:sp.:ICM47	35.1468	10_RHOD,5_RHOD_YbbB,5_RHOD_Pyr_redox,5_RHOD_Lact_B,5_Rhodanese,5_RHOD_2,5_Polysulfide_ST,5_GlpE_ST,5_4RHOD_Repeats,3_Trns_repr_metal,3_SaCsoR-like_DUF156,3_phageshock_pspE,3_NreA-like_DUF156,3_FrmR,3_CsoR-like_DUF156_4,3_CsoR-like_DUF156_3,3_CsoR-like_DUF156_1,3_CsoR-like_DUF156,3_BsYrkD-like_DUF156,3_BsCsoR-like_DUF156,2_4RHOD_Repeat_3,1_TthCsoR-like_DUF156,1_RHOD_PspE2,1_CsoR-like_DUF156_2,
HMP2_10681	18.42	4	35	4	1	4_Eukaryota	1	4_Chordata	1	4_Mammalia	1	4_Primates	1	4_Hominidae	1	4_Homo	1	4_Homo:sapiens	91.6492	NA
HMP2_10690	15.25	1	103	5	1	5_Bacteria	1	5_Firmicutes	1	5_Clostridia	1	5_Clostridiales	1	5_Clostridiaceae	1	5_Butyricicoccus	1	5_Butyricicoccus:sp.:AM28-25	40.5343	2_XerC,1_recomb_XerC,1_PhdYeFM_antitox,1_phd_fam,1_Phage_int_SAM_3,1_Phage_integrase,1_ParE_toxin,1_ParE,1_INT_RitB_C_like,1_INT_Rci_Hp1_C,1_INT_P4_C,1_INT_Lambda_C,1_INT_IntI_C,1_INT_ICEBs1_C_like,1_INT_C_like_1,1_DNA_BRE_C,
HMP2_10698	13.04	1	36	28	1	28_Bacteria	1	26_Firmicutes	2	15_Clostridia,5_unclassified:Firmicutes:sensu:stricto:(miscellaneous)	1	15_Clostridiales	3	12_Lachnospiraceae,2_Clostridiaceae,1_Ruminococcaceae	3	12_Tyzzerella,2_Clostridium,1_Ruminococcus	6	12_Tyzzerella:sp.,6_Firmicutes:bacterium:CAG:102,5_unclassified:Firmicutes:sensu:stricto:(miscellaneous),2_Firmicutes,2_Clostridium:sp.:CAG:43,1_Ruminococcus:sp.:Phil11	78.7218	14_metallo-hydrolase-like_MBL-fold,4_Lactamase_B,2_yflN-like_MBL-fold,2_YcbL-like_MBL-fold,2_TTHA1623-like_MBL-fold,2_TTHA1429-like_MBL-fold,2_ST1585-like_MBL-fold,2_SLH,2_RNaseZ_short-form-like_MBL-fold,2_PRK12440,2_PRK12397,2_PRK12379,2_PRK07157,2_PRK00180,2_POD-like_MBL-fold,2_OPHC2-like_MBL-fold,2_MBLAC2-like_MBL-fold,2_LACTB2-like_MBL-fold,2_hydroxyacylglutathione_hydrolase_MBL-fold,2_GSH_gl…
HMP2_1071	10.38	2	126	11	1	11_Bacteria	1	11_Firmicutes	1	11_Clostridia	1	11_Clostridiales	1	11_Ruminococcaceae	1	11_Faecalibacterium	3	7_uncultured:Faecalibacterium:sp.,3_Faecalibacterium:prausnitzii:SL3/3,1_Faecalibacterium:sp.:AF28-13AC	30.371	3_clpP,2_YonK,2_Metallophos,1_tspaseT_teng_C,1_S14_ClpP_2,1_S14_ClpP_1,1_S14_ClpP,1_PRK14513,1_PRK14512,1_PRK12553,1_PhoH,1_OrfB_Zn_ribbon,1_Clp_protease_like,1_CLP_protease,1_ClpP,
HMP2_10710	21.35	3	72	3	1	3_Bacteria	1	3_Bacteroidetes	1	3_Bacteroidia	1	3_Bacteroidales	1	3_Prevotellaceae	1	2_Prevotella	3	1_Prevotella:sp.:HMSC073D09,1_Prevotella:conceptionensis:9403948,1_Prevotella	17.7921	2_YitT_membrane,2_YitT_C_like,2_YitT_C,2_YitT,2_yhaH,2_DUF805,2_DUF3467,2_DUF2179,1_trypano_reduc,1_TRX_reduct,1_TrxB,1_TGR,1_Pyr_redox_dim,1_Pyr_redox_3,1_Pyr_redox_2,1_Pyr_redox,1_PTZ00153,1_PTZ00058,1_PTZ00052,1_PRK14727,1_PRK14694,1_PRK13748,1_PRK12770,1_PRK10262,1_PRK08010,1_PRK07846,1_PRK07845,1_PRK07818,1_PRK07251,1_PRK06467,1_PRK06416,1_PRK06370,1_PRK06327,1_PRK06292,1_PRK06116,1_PRK06115…
HMP2_10711	16.42	2	38	2	1	2_Bacteria	1	2_Actinobacteria	1	2_Actinobacteria	1	2_Micrococcales	1	2_Micrococcaceae	1	2_Rothia	2	1_Rothia:sp.:HMSC072B03,1_Rothia:sp.:HMSC062H08	74.8023	1_YgiN,1_TetR_N,1_PRK10486,1_AcrR,1_ABM,
HMP2_10718	17.73	6	47	5	1	5_Bacteria	1	5_Spirochaetes	1	5_Spirochaetia	1	5_Spirochaetales	1	5_Spirochaetaceae	1	5_Treponema	1	5_Treponema:socranskii:subsp.:paredis:ATCC:35535	6.90785	4_UgpE,4_UgpA,4_TupA,4_TM_PBP2,4_PotC,4_PotB,4_potB,4_permease_CysW,4_ModC,4_modB_ABC,4_Mo_ABC_porter,4_MalG,4_BPD_transp_1,4_3a0106s02,2_PRK15050,2_PRK10592,2_PRK10561,2_PhnV,2_PhnU2,2_PhnU,2_PDZ_serine_protease,2_PDZ,2_modB,2_FbpB,2_CysW,2_CysU,2_cysT,2_COG4132,1_Trypsin_2,1_Trypsin,1_protease_degS,1_PRK10942,1_PRK10898,1_PRK10139,1_PDZ_LON_protease,1_PDZ_glycyl_aminopeptidase,1_PDZ_CTP_proteas…
HMP2_10721	44.35	4	53	20	0	NA	0	NA	0	NA	0	NA	0	NA	0	NA	0	NA	0	24_Sigma70_r4,24_HNHc,12_HNH,10_YmfN,10_Terminase_1,8_MinD,6_ZnF_CHCC,6_portal_HK97,6_Phage_portal,6_PHA02518,6_ParAB_family,6_minD_arch,6_CpaE-like,6_cellulose_yhjQ,6_CbiA,6_BY-kinase,6_BeeE,6_BcsQ,6_AAA_31,4_PRK10818,4_pepcterm_TyrKin,4_Mrp_NBP35,4_FlhG,4_DNA_methylase,4_Dcm,4_dcm,4_Cyt_C5_DNA_methylase,4_CooC1,4_CooC,2_eps_fam,2_COG1149,
HMP2_10722	13.67	1	47	6	1	6_Bacteria	1	6_Actinobacteria	1	6_Actinobacteria	1	6_Micrococcales	1	6_Micrococcaceae	1	6_Rothia	2	3_Rothia:sp.:HMSC072E10,3_Rothia:sp.:HMSC068F09	50.0551	3_Zeta_toxin,3_VbhA_like,3_VbhA,3_PRK10347,3_FIDO,3_Fic,3_COG4185,3_AAA_33,2_tRNA-synt_2b,2_TIGR00147,2_Seryl_tRNA_N,2_SerS,2_serS,2_SerRS_core,2_PRK13337,2_PRK13059,2_PRK13057,2_PRK13055,2_PRK13054,2_PRK11899,2_PRK11898,2_PRK05431,2_PRK00861,2_PLN02678,2_PLN02320,2_PheA2,2_Periplasmic_Binding_Protein_Type_2,2_PDT,2_PBP2_Sa-PDT_like,2_PBP2_PDT_like,2_PBP2_PDT_1,2_PBP2_Ct-PDT_like,2_PBP2_Aa-PDT_li…
HMP2_10723	18.08	1	48	57	1	57_Bacteria	1	57_Actinobacteria	1	57_Actinobacteria	1	57_Actinomycetales	1	43_Actinomycetaceae	2	26_Actinomyces,17_Actinobaculum	4	25_Actinomyces:sp.,17_Actinobaculum:sp.:oral:taxon:183:str.:F0552,14_Actinomycetaceae,1_Actinomyces:sp.:oral:taxon:170:str.:F0386	86.2648	35_PBP2_Cae31940,34_PBP2_NrtA_CpmA_like,23_ABC_DR_subfamily_A,23_ABCD_peroxisomal_ALDP,22_ABC_cobalt_CbiO_domain1,22_AAA,20_ZnuC,20_YnjD,20_YbbA,20_ThiQ,20_thiQ,20_PstB,20_pstB,20_PRK14273,20_PRK14272,20_PRK14271,20_PRK14267,20_PRK14266,20_PRK14253,20_PRK14247,20_PRK13541,20_PRK13540,20_PRK10619,20_PRK10584,20_PRK10247,20_PQQ_ABC_ATP,20_nickel_nikD,20_ModF,20_LolD_lipo_ex,20_LolD,20_L_ocin_972_AB…
HMP2_10724	13.61	2	78	12	1	7_Bacteria	1	7_Spirochaetes	1	7_Spirochaetia	1	7_Spirochaetales	1	7_Spirochaetaceae	1	6_Treponema	2	6_Treponema:medium:ATCC:700293,1_Treponema	13.092	9_cbiO,6_GlpA-like_Fer2_BFD-like,6_Fer2_BFD,3_sufC,2_YbbA,2_TM_ABC_iron-siderophores_like,2_thiQ,2_PRK13539,2_PRK13538,2_PRK10441,2_PRK10440,2_PRK03784,2_NifU_Fer2_BFD-like,2_L_ocin_972_ABC,2_hmuV,2_FtsE,2_FepG,2_FepD,2_fecD,2_FecCD,2_fecC,2_F420-0_ABCperm,2_CeuC,2_CeuB,2_CcmA,2_ccmA,2_BtuC,2_btuC,2_artP,2_ABC_UvrA,2_ABC_tran,2_ABC_MJ0796_LolCDE_FtsE,2_ABC_Iron-Siderophores_B12_Hemin,2_ABC_HisP_G…
HMP2_1073	10.22	1	65	438	1	438_Bacteria	2	436_Bacteroidetes,2_Proteobacteria	2	436_Bacteroidia,2_Betaproteobacteria	2	436_Bacteroidales,2_Neisseriales	3	434_Prevotellaceae,2_Porphyromonadaceae,2_Neisseriaceae	3	432_Prevotella,2_Porphyromonas,2_Neisseria	8	161_Prevotella:sp.:oral:taxon:472:str.:F0295,95_Prevotella:sp.:oral:taxon:317:str.:F0108,95_Prevotella:loescheii:DSM:19665:=:JCM:12249:=:ATCC:15930,57_Prevotella:conceptionensis:9403948,24_Prevotella:sp.:HMSC073D09,2_Prevotella,2_Porphyromonas:sp.:oral:taxon:279:str.:F0450,2_Neisseria:sp.:HMSC068C04	58.041	538_SpoU-like,356_SpoU-like_RNA-MTase,331_Lipocalin_4,180_SpoU_methylase,180_SpoU-like_TrmH,180_SpoU-like_family,178_SpoU-like_TRM3-like,178_SpoU-like_rRNA-MTase,178_SpoU-like_RlmB,178_SpoU-like_NHR,178_SpoU-like_MRM1,178_SpoU-like_AviRb,176_SpoU-like_TrmJ,176_SpoU-like_RNMTL1,128_YchF-GTPase_C,128_TGS_YchF_OLA1,128_TGS_Obg,128_TGS,128_MMR_HSR1,126_YchF,126_TIGR00092,126_PTZ00258,126_PRK09601,126…
HMP2_10737	16.4	2	50	9	1	9_Bacteria	1	9_Actinobacteria	1	9_Actinobacteria	1	9_Propionibacteriales	1	9_Propionibacteriaceae	1	9_Pseudopropionibacterium	3	6_Pseudopropionibacterium:propionicum:NBRC:14587,2_Pseudopropionibacterium:propionicum:F0230a,1_Pseudopropionibacterium:propionicum	52.642	1_YvrC,1_TroA-like,1_TroA_e,1_TroA_a,1_Peripla_BP_2,1_HutB,1_FhuD,1_FeuA,1_FepB,1_FatB,1_F420-O_ABCperi,1_BtuF,
HMP2_10749	31.68	2	77	8	1	8_Bacteria	1	8_Spirochaetes	1	8_Spirochaetia	1	8_Spirochaetales	1	8_Spirochaetaceae	1	8_Treponema	1	8_Treponema:maltophilum:ATCC:51939	55.4054	10_glgC,4_Radical_SAM,4_NTP_transferase,4_NGN,2_YoaK,2_SPOR,2_sigpep_I_bact,2_rSAM_HutW,2_rSAM_HemZ,2_rmlA_long,2_RmlA1,2_PRK13347,2_PRK09058,2_PRK09057,2_PRK08898,2_PRK08629,2_PRK08599,2_PRK08446,2_PRK08208,2_PRK07379,2_PRK06582,2_PRK06294,2_PRK05904,2_PRK05799,2_PRK05660,2_PRK05628,2_PLN02241,2_NusG,2_nusG,2_NTP_transferase_WcbM_like,2_NTP_transferase_like_2,2_NGN_SP,2_NGN_Bact_2,2_NGN_Bact_1,2…
HMP2_10756	11.12	1	86	21	1	1_Bacteria	1	1_Bacteroidetes	1	1_Bacteroidia	1	1_Bacteroidales	1	1_Prevotellaceae	1	1_Prevotella	1	1_Prevotella:scopos:JCM:17725	1.84286	24_AAA,8_spore_V_K,8_cbbX_cfxQ,8_cbbX,8_AAA_lid_6,8_AAA_5,2_TOP1Ac,1_TOPRIM_TopoIA_TopoIII,1_TOPRIM_TopoIA_TopoI,1_TOPRIM_TopoIA,1_Topoisom_bac,1_topB,1_topA_bact,1_topA_arch,1_TopA,1_TOP1Bc,1_PRK07726,1_PRK07220,1_PRK06599,1_PRK05776,1_PRK05582,
HMP2_10765	13.39	1	73	11	1	4_Bacteria	3	2_Firmicutes,1_Proteobacteria,1_Candidatus:Saccharibacteria	3	1_Gammaproteobacteria,1_Clostridia,1_Bacilli	3	1_Pseudomonadales,1_Lactobacillales,1_Clostridiales	3	1_Streptococcaceae,1_Moraxellaceae,1_Clostridiaceae	2	1_Streptococcus,1_Moraxella	4	1_Streptococcus:sanguinis:SK1087,1_Moraxella:ovis,1_Clostridium,1_Candidatus:Saccharibacteria:bacterium:UBA1932	2.96727	14_GDPD,12_TGS,12_RelA_SpoT,12_B5,12_B3_4,10_pheT,10_HDc,10_FDX-ACB,9_TRX_reduct,9_TrxB,9_Pyr_redox_3,9_Pyr_redox_2,9_PRK12770,9_PRK10262,9_FKBP_C,9_Bthiol_YpdA,8_Pyr_redox,7_UgpQ,7_ugpQ,7_PI-PLCc_GDPD_SF,7_Ndh,7_GDPD_YPL206cp_fungi,7_GDPD_TtGDE_like,7_GDPD_TmGDE_like,7_GDPD_SpGDE_like,7_GDPD_SaGlpQ_like,7_GDPD_periplasmic_GlpQ_like,7_GDPD_pAtGDE_like,7_GDPD_memb_like,7_GDPD_like_3,7_GDPD_like_2,…
HMP2_10789	53.42	5	56	41	1	36_Bacteria	1	36_Firmicutes	2	32_Clostridia,9_unclassified:Clostridiales:(miscellaneous)	1	31_Clostridiales	2	11_Ruminococcaceae,2_Clostridiaceae	2	7_Faecalibacterium,2_Clostridium	10	9_unclassified:Clostridiales:(miscellaneous),7_Faecalibacterium:sp.:CAG:1138,7_Clostridiales:bacterium,4_Ruminococcaceae:bacterium:UBA3329,2_Firmicutes:bacterium:CAG:272,2_Firmicutes:bacterium:CAG:110,2_Clostridium:sp.:CAG:349,2_Clostridiales:bacterium:UBA738,2_Bacteria,1_Clostridiales	7.81089	12_HisKA,8_MarR,8_HATPase_c,4_YfcA,4_VicK,4_thrS,4_TauE,4_TauB,4_SPFH_like_u2,4_sCache_like,4_RHH_5,4_phoR_proteo,4_PHB,4_PAS,4_NtrB,4_nifL_nitrog,4_MarR_2,4_HTH_XRE,4_HTH_MARR,4_HK_WalK,4_HK_VicK,4_HflC,4_HATPase_YpdA-YehU-LytS-like,4_HATPase_YcbM-like,4_HATPase_VanS-like,4_HATPase_UhpB-NarQ-NarX-like,4_HATPase_TutC-TodS-like,4_HATPase_TmoS-FixL-DctS-like,4_HATPase_SpaK_NisK-like,4_HATPase_RstB-…
HMP2_1079	22.56	1	62	22	1	22_Bacteria	1	22_Firmicutes	1	22_Clostridia	1	22_Clostridiales	1	22_Eubacteriaceae	1	22_Eubacterium	1	22_Eubacterium:sp.:CAG:248	77.0504	18_HisKA,18_HAMP,12_Trans_reg_C,12_REC,12_HATPase_c,10_PLN02432,10_Pectinesterase,6_trans_reg_C,6_Response_reg,6_REC_YesN-like,6_REC_Ycf29,6_REC_WspR-like,6_REC_typeB_ARR-like,6_REC_typeA_ARR,6_REC_TrxB,6_REC_TrrA-like,6_REC_TPR,6_REC_Spo0F-like,6_REC_Spo0A,6_REC_RssB-like,6_REC_RR468-like,6_REC_RpfG-like,6_REC_RocR,6_REC_RegA-like,6_REC_Rcp-like,6_REC_RcNtrC-like,6_REC_PilR,6_REC_PdtaR-like,6_RE…
HMP2_1080	10.67	1	67	33	1	33_Bacteria	1	33_Bacteroidetes	1	33_Bacteroidia	1	33_Bacteroidales	1	33_Prevotellaceae	1	28_Prevotella	5	23_Prevotella:histicola:JCM:15637:=:DNF00424,4_Prevotella:sp.:F0091,4_Prevotellaceae:bacterium:Marseille-P2826,1_Prevotella:sp.:HUN102,1_Prevotella	15.4558	17_Peptidase_M15_3,5_DUF4376,3_Phage_int_SAM_5,3_INTN1_C_like,3_DNA_BRE_C,2_YopX,2_TIGR00010,2_TatD_DNAse,2_TatD_DNase,2_TatD,2_recomb_XerC,2_PRK11449,2_PRK10812,2_PRK10425,2_pRha,2_phage_TIGR01671,2_Phage_pRha,2_phage_pRha,2_Phage_int_SAM_4,2_metallo-dependent_hydrolases,2_INT_Rci_Hp1_C,1_Arm-DNA-bind_5,
HMP2_10803	21.78	2	43	5	1	5_Bacteria	1	5_Actinobacteria	1	5_Actinobacteria	1	5_Actinomycetales	1	5_Actinomycetaceae	1	5_Actinomyces	2	3_Actinomyces:massiliensis:4401292,2_Actinomyces:massiliensis:F0489	83.1429	2_RmuC,1_lytB_ispH,1_LYTB,1_ispH_lytB,1_ispH,
HMP2_10805	11.39	2	47	3	1	3_Bacteria	1	3_Actinobacteria	1	3_Actinobacteria	1	3_Actinomycetales	1	3_Actinomycetaceae	2	2_Actinomyces,1_Schaalia	3	1_Schaalia:georgiae,1_Actinomyces:sp.:oral:taxon:877:str.:F0543,1_Actinomyces:sp.	68.2026	1_viomycin_VioD,1_tyr_nico_aTase,1_PRK12414,1_PRK09276,1_PRK09148,1_PRK09147,1_PRK09082,1_PRK08960,1_PRK08912,1_PRK08636,1_PRK08363,1_PRK08361,1_PRK08175,1_PRK08068,1_PRK07908,1_PRK07865,1_PRK07777,1_PRK07683,1_PRK07682,1_PRK07681,1_PRK07590,1_PRK07568,1_PRK07550,1_PRK07392,1_PRK07366,1_PRK07337,1_PRK07309,1_PRK06836,1_PRK06348,1_PRK06108,1_PRK06107,1_PRK05957,1_PRK05942,1_PRK05839,1_PRK05764,1_P…
HMP2_10807	10.52	2	39	41	1	41_Bacteria	1	41_Proteobacteria	1	41_Epsilonproteobacteria	1	41_Campylobacterales	1	41_Campylobacteraceae	1	41_Campylobacter	9	7_Campylobacter:concisus:UNSW3,7_Campylobacter:concisus:UNSW1,6_Campylobacter:concisus:UNSWCS,6_Campylobacter:concisus:UNSWCD,6_Campylobacter:concisus:ATCC:51561,4_Campylobacter:concisus:13826,3_Campylobacter:concisus,1_Campylobacter:showae:CC57C,1_Campylobacter:concisus:UNSW2	58.567	11_BOF,7_YdeI,4_Pyrophosphatase,4_pyrophosphatase,4_PRK02230,4_PRK01250,4_PRK00642,4_Ppa,4_PLN02373,3_tRNA-synt_2,3_GAD,3_AsxRS_core,3_aspS_nondisc,3_AspRS_core,3_Asp_Lys_Asn_RS_core,3_aspC,3_AsnS,3_asnS,2_PRK10053,2_LysRS_core,1_tRNA_anti-codon,1_TIGR00156,1_ScAspRS_mt_like_N,1_PTZ00417,1_PTZ00401,1_PTZ00385,1_PRK12820,1_PLN02903,1_PLN02850,1_PLN02502,1_PhAsnRS_like_N,1_ND_PkAspRS_like_N,1_LysU,…
HMP2_10808	10.41	1	51	31	1	27_Bacteria	1	27_Actinobacteria	1	27_Actinobacteria	1	27_Corynebacteriales	1	27_Corynebacteriaceae	1	27_Corynebacterium	1	27_Corynebacterium:durum:F0235	7.61508	144_Pentapeptide_3,21_YjbI,4_PurN,3_PurU,3_purU,2_purN,2_PLN02828,2_Formyl_trans_N,2_FMT_core_like_4,2_FMT_core_GART,2_FMT_core_Formyl-FH4-Hydrolase_C,2_FMT_core_ArnA_N,2_FMT_core,1_PRK13011,1_ACT_F4HF-DF,
HMP2_10809	12.14	1	34	8	1	8_Bacteria	1	8_Actinobacteria	1	8_Actinobacteria	1	8_Actinomycetales	1	8_Actinomycetaceae	2	4_Actinomyces,2_Schaalia	6	2_Actinomyces:sp.,2_Actinomyces,1_Schaalia:georgiae:F0490,1_Schaalia:georgiae:DSM:6843,1_Actinomyces:sp.:oral:taxon:877:str.:F0543,1_Actinomyces:sp.:oral:taxon:178:str.:F0338	49.9834	2_YidE_YbjL_dupl,2_Asp-Al_Ex,1_YjjP,1_YjjB,1_YbjL,1_TrkA_C,1_TPP_Xsc_like,1_TPP_PYR_POX_like,1_TPP_PYR_POX,1_TPP_PYR_PDC_IPDC_like,1_TPP_PYR_MenD,1_TPP_POX,1_TPP_IolD,1_TPP_Gcl,1_TPP_enzymes,1_TPP_enzyme_PYR,1_TPP_enzyme_N,1_TPP_enzyme_M,1_TPP_enzyme_C,1_TPP_ComE,1_TPP_BZL_OCoD_HPCL,1_TPP_BFDC,1_TPP_ALS,1_TPP_AHAS,1_ThrE_2,1_ThrE,1_sulphoacet_xsc,1_sulfopy_beta,1_SsuE,1_pyruv_oxi_spxB,1_PRK13556,…
HMP2_10823	19.4	1	55	7	1	7_Bacteria	1	7_Firmicutes	1	7_Bacilli	1	7_Lactobacillales	1	7_Streptococcaceae	1	7_Streptococcus	6	2_Streptococcus:sanguinis:SK1087,1_Streptococcus:sanguinis:SK72,1_Streptococcus:sanguinis:SK115,1_Streptococcus:sanguinis,1_Streptococcus:gordonii,1_Streptococcus:cristatus:AS:1.3089	74.7437	1_put_Glu_GABA_T,1_PRK10644,1_PRK10238,1_PRK10197,1_PotE,1_potE,1_his_histam_anti,1_GABAperm,1_frlA,1_antiport_PotE,1_AnsP,1_AA_permease_2,1_AA_permease,1_2A0308,1_2A0306,1_2A0305,1_2A0302,
HMP2_10825	11.56	1	79	3	1	3_Bacteria	1	3_Actinobacteria	1	3_Actinobacteria	1	3_Actinomycetales	1	3_Actinomycetaceae	1	3_Actinomyces	2	2_Actinomyces:sp.:oral:taxon:171:str.:F0337,1_Actinomyces:sp.:oral:taxon:170:str.:F0386	66.793	2_HTH_XRE,2_FtsX,1_YozG,1_YjbR,1_MmcQ,1_HTH_3,1_HTH_26,1_HTH_19,
HMP2_10828	16.87	1	121	4	1	4_Bacteria	1	4_Firmicutes	1	4_Clostridia	1	4_Clostridiales	1	4_Lachnospiraceae	3	2_Robinsoniella,1_Roseburia,1_Lachnoclostridium	3	2_Robinsoniella:sp.:RHS,1_Roseburia:faecis,1_[Clostridium]:clostridioforme:90A7	21.8085	7_Phage_integrase,7_INT_RitC_C_like,7_INT_Rci_Hp1_C,7_DNA_BRE_C,5_INT_XerDC_C,5_INT_tnpA_C_Tn554,5_INT_RitB_C_like,5_INT_RitA_C_like,5_INTN1_C_like,5_INT_IntI_C,5_INT_ICEBs1_C_like,5_INT_Cre_C,5_INT_C_like_6,5_INT_C_like_5,5_INT_C_like_3,5_INT_C_like_1,4_XerC,3_INT_FimBE_like,2_XerD,2_xerD,2_recomb_XerD,2_Phage_int_SAM_5,2_Phage_int_SAM_1,2_INT_Lambda_C,2_integrase_gron,2_INT_C_like_4,1_DDE_Tnp_I…
HMP2_1083	28.1	1	52	16	1	16_Bacteria	1	16_Firmicutes	1	16_Clostridia	1	16_Clostridiales	1	15_Ruminococcaceae	1	12_Ruminococcus	9	3_Ruminococcus:sp.:AF37-3AC,3_Ruminococcus:sp.,3_Ruminococcus,2_Ruminococcus:sp.:CAG:108,1_Ruminococcus:sp.:AM31-32,1_Ruminococcus:sp.:AM28-29LB,1_Ruminococcus:sp.:A254.MGS-108,1_Ruminococcus:bromii:L2-63,1_Ruminococcaceae	88.1632	26_pyrE,24_gyrB,22_RadC,18_UvrB,16_HATPase_c,14_Radical_SAM,13_pyrE_Therm,13_PyrE,13_PRTases_typeI,13_PRK13812,13_PRK13811,13_PRK13810,13_PRK13809,13_Pribosyltran,13_Dockerin_I,11_radc,11_PRK00024,11_MPN_prok_mb,11_MPN_DUF2466,10_Dockerin_like,10_Dockerin_1,10_Dockerin,9_UvrB_inter,9_uvrb,9_UVR,9_SF2_C_UvrB,9_SF2_C_RecQ,9_SF2_C_LHR,9_SF2_C_FANCM_Hef,9_SF2_C_EcoAI-like,9_SF2_C_DEAD,9_SF2_C,9_ResII…
HMP2_10831	12.33	3	48	4	1	3_Bacteria	1	3_Firmicutes	1	3_Clostridia	1	3_Clostridiales	1	3_Lachnospiraceae	1	3_Oribacterium	1	3_Oribacterium:sinus:F0268	18.1393	1_trypano_reduc,1_TRX_reduct,1_TrxB,1_TGR,1_Pyr_redox_dim,1_Pyr_redox_3,1_Pyr_redox_2,1_Pyr_redox,1_PTZ00153,1_PTZ00058,1_PRK14727,1_PRK14694,1_PRK08010,1_PRK07846,1_PRK07845,1_PRK07818,1_PRK07251,1_PRK06467,1_PRK06416,1_PRK06370,1_PRK06327,1_PRK06292,1_PRK06116,1_PRK06115,1_PRK05976,1_PRK05249,1_PLN02546,1_PLN02507,1_mycothione_red,1_MerA,1_Lpd,1_lipoamide_DH,1_gluta_reduc_2,1_gluta_reduc_1,1_GG…
HMP2_10832	11.92	2	48	8	1	1_Bacteria	1	1_Candidatus:Magasanikbacteria	0	NA	0	NA	0	NA	0	NA	1	1_Candidatus:Magasanikbacteria:bacterium:UBA922	0.105932	NA
HMP2_1084	20.97	1	66	67	1	65_Bacteria	1	65_Bacteroidetes	1	65_Bacteroidia	1	65_Bacteroidales	2	63_Rikenellaceae,2_Tannerellaceae	2	63_Alistipes,2_Parabacteroides	6	59_Alistipes:obesi,2_Parabacteroides:distasonis,1_Alistipes:sp.:UBA1686,1_Alistipes:sp.:CHKCI003,1_Alistipes:sp.:56,1_Alistipes:putredinis	81.9425	72_Catalase,52_Aes,52_Abhydrolase_3,49_ROK,49_NagC,48_ROK_glcA_fam,48_PepX_C,48_NBD_sugar-kinase_HSP70_actin,43_Catalase-rel,38_catalase_clade_2,37_PRK14508,37_MalQ,37_Glyco_hydro_77,37_catalase_like,37_catalase_fungal,37_catalase_clade_3,37_catalase,36_y4iL_like,36_srpA_like,36_PLN02609,36_KatE,36_catalase_clade_1,36_AOS,31_malQ,30_PLN03236,29_CBM20,28_YeaK,28_YbaK_like,28_YbaK_EbsC,28_YbaK_deac…
HMP2_10843	12.74	1	30	7	1	3_Bacteria	1	3_Firmicutes	1	3_Clostridia	1	3_Clostridiales	1	3_Lachnospiraceae	1	3_Oribacterium	1	3_Oribacterium:parvum	1.54287	2_Sortase,1_sortase_srtB,1_Sortase_B,
HMP2_10846	11.54	1	66	4	1	4_Bacteria	1	4_Actinobacteria	1	4_Actinobacteria	1	4_Actinomycetales	1	4_Actinomycetaceae	1	4_Actinomyces	2	2_Actinomyces:sp.:oral:taxon:172:str.:F0311,2_Actinomyces:bouchesdurhonensis	57.3567	NA
HMP2_10854	12.07	1	31	9	0	NA	0	NA	0	NA	0	NA	0	NA	0	NA	0	NA	0	6_Sortase,3_SrtA,3_Sortase_F,3_Sortase_D_1,2_Sortase_D_2,2_SecY,
HMP2_10857	21.79	1	38	7	1	7_Bacteria	1	7_Actinobacteria	1	7_Actinobacteria	1	7_Actinomycetales	1	7_Actinomycetaceae	1	7_Actinomyces	2	6_Actinomyces:sp.:oral:taxon:171:str.:F0337,1_Actinomyces:johnsonii:F0510	47.2884	1_Methyltransf_25,1_Methyltransf_12,1_Methyltransf_11,1_AdoMet_MTases,
HMP2_10859	11.48	2	45	6	1	6_Bacteria	1	6_Firmicutes	1	6_Clostridia	1	6_Clostridiales	1	6_Lachnospiraceae	1	6_Stomatobaculum	1	6_Stomatobaculum:longum	26.3799	NA
HMP2_1087	20.11	2	80	193	1	193_Bacteria	1	193_Actinobacteria	1	193_Actinobacteria	3	191_Corynebacteriales,1_Propionibacteriales,1_Actinomycetales	3	191_Corynebacteriaceae,1_Propionibacteriaceae,1_Actinomycetaceae	3	191_Corynebacterium,1_Pseudopropionibacterium,1_Actinomyces	5	93_Corynebacterium:matruchotii:ATCC:33806,89_Corynebacterium:matruchotii:ATCC:14266,9_Corynebacterium:sp.,1_Pseudopropionibacterium:propionicum,1_Actinomyces:sp.:oral:taxon:170:str.:F0386	68.468	246_VirB11,238_PilT,147_SerB,147_HAD-SF-IB-hyp1,147_HAD-SF-IB,147_HAD_PGPPase,147_HAD,143_HAD_like,142_Hydrolase,141_HAD_Pase,135_CpaE_hom_Actino,123_VirB11-like_ATPase,123_TrbB_P,123_T2SSE,123_Phage_holin_3_6,123_heli_sec_ATPase,123_CpaF,119_PRK13894,117_MhpC,117_BY-kinase,111_CpaE-like,108_T2SSF,108_pilT_fam,107_HNHc,106_HNH,98_DUF4244,77_PulE-GspE,44_cbiO,6_thiQ,6_TauB,6_PhnK,6_hmuV,6_FtsE,5_C…
HMP2_10873	11.28	1	39	38	1	6_Bacteria	2	4_Bacteroidetes,2_Firmicutes	3	2_Negativicutes,2_Flavobacteriia,2_Bacteroidia	3	2_Veillonellales,2_Flavobacteriales,2_Bacteroidales	3	2_Veillonellaceae,2_Prevotellaceae,2_Flavobacteriaceae	3	2_Veillonella,2_Prevotella,2_Chryseobacterium	3	2_Veillonella:criceti,2_Prevotella:melaninogenica:ATCC:25845,2_Chryseobacterium:gleum	4.22725	171_LbR_YadA-like,148_YadA_stalk,78_YadA_anchor,62_YadA_autotrans,44_Radical_SAM,36_LbR-like,30_rSAM_Cxxx_rpt,26_SkfB,26_AslB,22_sulfatase_rSAM,22_rSAM_AF0577,20_SLH,13_PQQ_syn_pqqE,10_YadA_head,9_geopep_mat_rSAM,4_SPASM,4_rSAM_more_4Fe4S,2_rSAM_six_Cys,2_Elp3,
HMP2_10875	17.56	3	35	25	1	25_Bacteria	1	25_Firmicutes	1	25_Bacilli	1	25_Lactobacillales	2	17_Carnobacteriaceae,8_Streptococcaceae	2	17_Granulicatella,8_Streptococcus	3	16_Granulicatella:sp.:HMSC30F09,8_Streptococcus:sp.:263,1_Granulicatella:adiacens:ATCC:49175	45.2359	4_DNA_methylase,4_dcm,2_MPP_superfamily,2_MPP_PPP_family,
HMP2_10887	11.91	2	40	10	1	4_Bacteria	1	4_Bacteroidetes	1	4_Flavobacteriia	1	4_Flavobacteriales	1	4_Flavobacteriaceae	2	3_Chryseobacterium,1_Capnocytophaga	3	2_Chryseobacterium:sp.:CF365,1_Chryseobacterium:sp.:YLOS41,1_Capnocytophaga:stomatis	0.654232	2_TopoII_MutL_Trans,2_MutL_Trans_MutL,2_MutL_Trans_MLH1,2_MutL_Trans_hPMS_2_like,2_MutL_Trans_hPMS_1_like,2_MutL_Trans,2_MutL,2_mutL,2_mutl,2_HATPase_MutL-MLH-PMS-like,2_DNA_mis_repair,
HMP2_1089	12.18	1	41	74	1	53_Bacteria	2	50_Bacteroidetes,3_Actinobacteria	3	50_Bacteroidia,5_unclassified:Prevotellaceae,3_Actinobacteria	3	50_Bacteroidales,2_Micrococcales,1_Actinomycetales	5	39_Prevotellaceae,5_Bacteroidaceae,2_Sanguibacteraceae,2_Porphyromonadaceae,1_Actinomycetaceae	6	19_Alloprevotella,9_Prevotella,2_Sanguibacter,2_Porphyromonas,1_Bacteroides,1_Actinomyces	17	14_Alloprevotella:sp.,6_Prevotellaceae:bacterium:Marseille-P2826,5_unclassified:Prevotellaceae,4_Prevotella:sp.:oral:taxon:473:str.:F0040,4_Bacteroides,3_Prevotella:sp.:P2-180,2_Sanguibacter:keddieii,2_Prevotella:sp.:UBA4268,2_Prevotellaceae,2_Prevotella:bivia,2_Porphyromonas:sp.,2_Bacteroidales:bacterium:52,1_Prevotella:sp.:CAG:891,1_Prevotella:multisaccharivorax:DSM:17128,1_Bacteroides:gallinar…	1.16732	98_nitroreductase,66_Flavokinase,62_TOP4c,33_YigB,33_YcjU,33_RibF,33_ribF,33_PrtC,33_PRK15452,33_PRK12758,33_PRK11053,33_PRK09631,33_PRK09630,33_PRK09456,33_PRK05627,33_Peptidase_U32,33_Nitroreductase,33_MhqN-like,33_Hydrolase,33_HAD-SF-IA-v3,33_HAD-SF-IA-v1,33_HAD_sEH-N_like,33_HAD_2,33_HAD-1A3-hyp,33_Gph,33_FAD_synthetase_N,33_FAD_syn,33_DNA_topoisoIV,32_RutE-like,32_NfsB-like,32_NfsA-like,32_N…
HMP2_10895	10.1	1	39	27	1	27_Bacteria	1	27_Firmicutes	1	27_Clostridia	1	27_Clostridiales	3	9_Ruminococcaceae,7_Lachnospiraceae,6_Oscillospiraceae	5	3_Flavonifractor,3_Angelakisella,2_Faecalibacterium,1_Lachnoclostridium,1_Gemmiger	8	6_Oscillibacter,6_Lachnospiraceae:bacterium:AM48-27BH,5_Oscillospiraceae,3_uncultured:Flavonifractor:sp.,3_Angelakisella:massiliensis,2_Faecalibacterium:sp.:An121,1_Gemmiger:sp.:An50,1_[Clostridium]:clostridioforme:2	80.6246	2_DUF4253,1_DUF4304,
HMP2_10897	10.23	1	40	14	1	14_Bacteria	1	14_Actinobacteria	1	14_Actinobacteria	1	14_Actinomycetales	1	14_Actinomycetaceae	1	14_Actinomyces	1	14_Actinomyces:dentalis:DSM:19115	23.3144	NA
HMP2_10898	11.19	1	43	11	1	11_Bacteria	1	11_Actinobacteria	1	11_Actinobacteria	1	11_Actinomycetales	1	11_Actinomycetaceae	1	11_Actinomyces	2	10_Actinomyces:dentalis:DSM:19115,1_Actinomyces:sp.:oral:taxon:414	17.8495	NA
HMP2_10900	22.89	2	39	2	1	2_Bacteria	1	2_Proteobacteria	1	2_Gammaproteobacteria	1	2_Pasteurellales	1	2_Pasteurellaceae	1	2_Haemophilus	1	2_Haemophilus:parahaemolyticus:G321	68.9145	4_hemH,2_PRK12435,2_HemH,2_Ferrochelatase_N,2_Ferrochelatase_C,2_Ferrochelatase,1_rpmH_bact,1_RpmH,1_rpmH,1_rpl34,1_Ribosomal_L34,
HMP2_10906	15.87	1	47	4	1	4_Bacteria	1	4_Firmicutes	1	4_Bacilli	1	4_Lactobacillales	1	4_Streptococcaceae	1	4_Streptococcus	4	1_Streptococcus:sanguinis:SK355,1_Streptococcus:sanguinis:SK160,1_Streptococcus:sanguinis:SK1056,1_Streptococcus:gordonii:str.:Challis:substr.:CH1	80.6101	2_Semialdhyde_dh,2_argC,1_Semialdhyde_dhC,1_PRK14874,1_PRK08664,1_PRK08040,1_PRK06901,1_PRK06728,1_PRK05671,1_PLN02383,1_asd_gamma,1_asd_EA,1_asd_B,1_Asd,
HMP2_1092	26.19	1	42	1	1	1_Bacteria	1	1_Proteobacteria	1	1_Epsilonproteobacteria	1	1_Campylobacterales	1	1_Campylobacteraceae	1	1_Campylobacter	1	1_Campylobacter:concisus:13826	85.3147	NA
HMP2_1093	11.47	4	36	114	1	114_Bacteria	1	114_Actinobacteria	1	114_Actinobacteria	2	113_Actinomycetales,1_Micrococcales	2	113_Actinomycetaceae,1_Sanguibacteraceae	3	91_Actinomyces,19_Schaalia,1_Sanguibacter	11	29_Actinomyces:sp.:ICM39,23_Actinomyces:sp.:ICM47,18_Schaalia:odontolytica:ATCC:17982,18_Actinomyces:sp.:HPA0247,12_Actinomyces:sp.:HMSC035G02,7_Actinomyces:bouchesdurhonensis,3_Actinomyces,1_Schaalia:odontolytica:F0309,1_Sanguibacter:keddieii,1_Actinomyces:sp.:oral:taxon:181:str.:F0379,1_Actinomyces:sp.:oral:taxon:180:str.:F0310	66.8594	210_cbiO,93_TM_PBP2,90_BPD_transp_1,59_OppC_N,59_DppC,58_SapC,58_PRK15406,58_PRK15111,58_PRK15082,58_PRK09881,58_nikC,58_nickel_nikC,56_PRK10913,28_thiQ,28_TauB,28_sufC,28_PhnK,28_oligo_HPY,28_hmuV,28_FtsE,17_SapB,17_PRK15110,17_PRK15081,17_PRK10914,17_PRK10352,17_oppB,17_DppB,16_nickel_nikB,15_YejB,14_ZnuC,14_YnjD,14_ycf16,14_YbbA,14_urea_trans_UrtE,14_urea_trans_UrtD,14_ThiQ,14_TagH,14_SufC,14_…
HMP2_10932	14.05	1	37	5	1	5_Bacteria	1	5_Actinobacteria	1	5_Actinobacteria	1	5_Micrococcales	1	5_Micrococcaceae	1	5_Rothia	5	1_Rothia:sp.:HMSC078H08,1_Rothia:sp.:HMSC076D04,1_Rothia:sp.:HMSC072B04,1_Rothia:sp.:HMSC071C12,1_Rothia:sp.:HMSC069D01	82.4694	1_P_ac_wall_RPT,
HMP2_10942	11.87	1	34	27	1	1_Bacteria	1	1_Bacteroidetes	1	1_Flavobacteriia	1	1_Flavobacteriales	1	1_Flavobacteriaceae	1	1_Chryseobacterium	1	1_Chryseobacterium:sp.:UNC8MFCol	0.00175448	4_rnhB,3_TcyP,3_SstT,3_SDF,3_PRK13628,3_PRK13027,3_PRK01663,3_GltP,3_gltP,2_RNase_HII,1_TonB-hemlactrns,1_TonB-hemin,1_TIGR00729,1_SusC_RagA_signa,1_RnhB,1_RNase_HII_eukaryota_like,1_RNase_HII_bacteria_HII_like,1_RNase_HII_bacteria_HIII_like,1_RNase_HII_archaea_like,1_PRK13926,1_Plug,1_OMP_RagA_SusC,1_ligand_gated_channel,1_CirA,
HMP2_10951	10.26	1	33	7	1	7_Bacteria	1	7_Fusobacteria	1	7_Fusobacteriia	1	7_Fusobacteriales	2	6_Leptotrichiaceae,1_Fusobacteriaceae	2	6_Leptotrichia,1_Fusobacterium	3	4_Leptotrichia:sp.:oral:taxon:212,2_Leptotrichia:sp.:oral:taxon:215:str.:W9775,1_Fusobacterium:nucleatum:CTI-6	62.4294	2_flav_short,
HMP2_10954	15.87	2	51	13	1	13_Bacteria	1	13_Proteobacteria	1	13_Deltaproteobacteria	1	13_Desulfovibrionales	1	13_Desulfovibrionaceae	1	12_Bilophila	4	7_Bilophila:wadsworthia:3,3_Bilophila:wadsworthia:ATCC:49260,2_Bilophila:sp.:4,1_Bilophila	30.348	2_S24_LexA-like,2_Peptidase_S24_S26,1_YqaJ,1_SPO1_TF1_like,1_PRK10753,1_phage_rel_nuc,1_IHF_B,1_HU_like,1_HU,1_HNHc,1_HNH_5,1_HNH_4,1_HNH,1_HimA,1_DUF3873,1_BHL,1_Bac_DNA_binding,1_AAA_24,
HMP2_10961	41.92	3	69	3	1	2_Bacteria	1	2_Firmicutes	1	2_Clostridia	1	2_Clostridiales	1	2_Ruminococcaceae	1	2_Subdoligranulum	2	1_Subdoligranulum:sp.:60,1_Subdoligranulum:sp.	0.471343	2_T2SSF,1_PulO,1_PulF,1_PRK10573,1_Peptidase_A24,1_GspF,1_DiS_P_DiS,
HMP2_10964	69.53	2	133	13	1	13_Bacteria	1	13_Firmicutes	1	13_Negativicutes	1	13_Selenomonadales	0	NA	0	NA	1	13_Selenomonadales:bacterium	84.5597	39_HAD_PGPase,39_HAD_like,26_HAD_5NT,13_YigB,13_YcjU,13_SerB,13_PRK13288,13_PRK13226,13_PRK13222,13_PGP_bact,13_PGMB-YQAB-SF,13_NagD,13_MDP-1,13_Hydrolase,13_HAD_YsbA-like,13_HAD-SF-IB,13_HAD-SF-IA-v3,13_HAD-SF-IA-v1,13_HAD_PPase,13_HAD_BPGM-like,13_HAD_2,13_HAD,13_Gph,13_CTE7,13_bPGM,13_AHBA_synth_RP,
HMP2_10966	10.82	1	61	7	1	5_Bacteria	1	5_Firmicutes	1	5_Clostridia	1	5_Clostridiales	1	5_Ruminococcaceae	1	5_Subdoligranulum	3	2_Subdoligranulum:sp.:APC924/74,2_Subdoligranulum:sp.,1_Subdoligranulum:variabile	5.41143	68_cbiO,15_GT4-like,10_RfaB,10_GT4_WbuB-like,10_GT4_UGDG-like,10_GT4_PimA-like,10_Glyco_trans_1_4,10_Glycos_transf_1,8_thiQ,8_TauB,8_sufC,8_PhnK,8_hmuV,8_GT4_GT28_WabH-like,8_FtsE,8_CcmA,7_GT4_WavL-like,7_GT4_Bme6-like,5_TrmN6,5_TIGR00052,5_stp3,5_PRK15009,5_Nudix_Hydrolase,5_NUDIX,5_MutT,5_MTS,5_GT4_WlbH-like,5_GT4_WcaC-like,5_GT4_ExpE7-like,5_GT4_AviGT4-like,5_Glyco_trans_1_2,5_Ap6A_hydrolase,5…
HMP2_10968	10.73	1	94	22	1	22_Bacteria	1	22_Proteobacteria	1	22_Gammaproteobacteria	1	22_Pasteurellales	1	22_Pasteurellaceae	1	22_Haemophilus	3	10_Haemophilus:parahaemolyticus:G321,6_Haemophilus:paraphrohaemolyticus,6_Haemophilus:parahaemolyticus:HK385	69.8178	6_Radical_SAM,5_RplI,5_rplI,5_rpl9,5_Ribosomal_L9_N,5_L9,4_ACT,3_UPF0004,3_TRAM_2,3_TRAM,3_TIGR01125,3_TIGR00089,3_rimO,3_PRK14340,3_PRK14339,3_PRK14338,3_PRK14337,3_PRK14336,3_PRK14335,3_PRK14334,3_PRK14333,3_PRK14332,3_PRK14331,3_PRK14330,3_PRK14329,3_PRK14328,3_PRK14327,3_PRK14326,3_PRK14325,3_miaB-methiolase,3_MiaB-like-C,3_MiaB-like-B,3_MiaB,3_Elp3,3_B12_SAM_MJ_1487,2_SdhE,2_Sdh5,2_PRK00194,…
HMP2_10970	15.12	1	54	8	1	7_Bacteria	1	7_Firmicutes	1	7_Clostridia	1	7_Clostridiales	1	7_Lachnospiraceae	1	7_Stomatobaculum	1	7_Stomatobaculum:longum	5.24144	2_ENDO3c,2_aroK,1_SKI,1_SK,1_PRK13949,1_PRK13948,1_PRK13947,1_PRK13946,1_PRK10702,1_Nth,1_nth,1_HhH-GPD,1_HHH,1_GntK,1_FES,1_EndIII_4Fe-2S,1_aroL,1_AroK,1_AAA_33,1_AAA_18,
HMP2_10971	11.87	1	64	12	1	12_Bacteria	1	12_Firmicutes	1	12_Clostridia	1	12_Clostridiales	1	12_Peptostreptococcaceae	1	3_Peptoanaerobacter	3	9_Peptostreptococcaceae:bacterium:AS15,2_[Eubacterium]:yurii,1_[Eubacterium]:yurii:subsp.:margaretiae:ATCC:43715	24.5219	14_YoaK,14_DUF1275,10_ApbE,3_FMN_bind,2_YuxH,2_YjgH_like,2_YjgF_YER057c_UK114_like_6,2_YjgF_YER057c_UK114_like_4,2_YjgF_YER057c_UK114_like_3,2_YjgF_YER057c_UK114_like_2,2_YjgF_YER057c_UK114_like_1,2_YjgF_YER057c_UK114_family,2_TIGR00004,2_RutC,2_RidA,2_Ribonuc_L-PSP,2_quorum_AgrD,2_PRK11401,2_PRK10461,2_eu_AANH_C_2,2_EAL,
HMP2_10972	14.78	1	42	8	1	8_Bacteria	1	8_Firmicutes	1	8_Bacilli	1	8_Lactobacillales	1	8_Streptococcaceae	1	8_Streptococcus	3	6_Streptococcus:sp.:CCH8-H5,1_Streptococcus:sp.:FDAARGOS,1_Streptococcus:salivarius:K12	78.1702	1_LPXTG_anchor,1_Gram_pos_anchor,
HMP2_10975	10.22	1	46	7	1	7_Bacteria	1	7_Bacteroidetes	1	7_Flavobacteriia	1	7_Flavobacteriales	1	7_Flavobacteriaceae	1	6_Capnocytophaga	4	3_Capnocytophaga:ochracea:DSM:7271,2_Capnocytophaga:sp.:oral:taxon:335:str.:F0486,1_Capnocytophaga:sp.:oral:taxon:336:str.:F0502,1_Capnocytophaga	70.4149	10_PTR2,5_yjdL_sub1_fam,5_tppB,5_PRK15462,5_PRK10207,5_MFS_SLC15A2,5_MFS_SLC15A1_2_like,5_MFS_SLC15A1,5_MFS_POT,5_MFS_NPF6,5_MFS_MdtH_MDR_like,5_MFS_MdtG_SLC18_like,5_MFS_DtpA_like,5_MFS_1,5_MFS,5_2_A_01_02,3_Peptidase_S9,2_PRK11899,2_PRK11898,2_PheA2,2_PDT,2_PBP2_Sa-PDT_like,2_PBP2_PDT_like,2_PBP2_PDT_1,2_PBP2_Ct-PDT_like,2_PBP2_Aa-PDT_like,2_DPPIV_N,2_DLH,2_DAP2,2_ACT_CM-PDT,2_ACT_AAAH-PDT-like…
HMP2_10978	17.5	1	34	6	1	2_Bacteria	1	2_Actinobacteria	1	2_Actinobacteria	1	2_Corynebacteriales	1	2_Nocardiaceae	0	NA	1	2_Rhodococcus	0.18622	NA
HMP2_10984	43.39	1	39	18	1	18_Eukaryota	1	18_Chordata	1	18_Mammalia	1	18_Primates	1	18_Hominidae	1	18_Homo	1	18_Homo:sapiens	88.9	NA
HMP2_1099	11.12	1	34	8	0	NA	0	NA	0	NA	0	NA	0	NA	0	NA	0	NA	0	6_coaE,3_SpoU-like,2_SpoU_sub_bind,2_SpoU-like_RNA-MTase,2_PurS,2_PurM-like,2_PurL_repeat2,2_PurL_repeat1,2_PurL,2_Malic_M,2_DNA_pol_A,2_CoaE,2_AIRS_C,2_AIRS,1_YoaK,1_TrmL,1_TIGR00152,1_SpoU_methylase,1_SpoU-like_TrmL,1_SpoU-like_TrmJ,1_SpoU-like_TrmH,1_SpoU-like_TRM3-like,1_SpoU-like_rRNA-MTase,1_SpoU-like_RNMTL1,1_SpoU-like_RlmB,1_SpoU-like_NHR,1_SpoU-like_MRM1,1_SpoU-like_family,1_SpoU-like_Av…
HMP2_10995	12.76	1	35	8	1	8_Bacteria	1	8_Actinobacteria	1	8_Actinobacteria	1	8_Actinomycetales	1	8_Actinomycetaceae	2	5_Actinomyces,3_Schaalia	3	3_Schaalia:odontolytica:ATCC:17982,3_Actinomyces:sp.:ICM58,2_Actinomyces:sp.:HPA0247	19.8323	NA
HMP2_10998	10.79	2	41	6	1	6_Bacteria	1	6_Firmicutes	1	3_Clostridia	1	3_Clostridiales	0	NA	0	NA	2	3_Firmicutes:bacterium:CAG:103,3_Clostridiales:bacterium:UBA7739	35.659	2_RaiA,2_MarR,2_DUF308,1_YhiN,1_yfiA,1_TIGR00275,1_Ribosom_S30AE_C,1_Ribosomal_S30AE,1_PRK10470,1_PRK10324,1_PAP2_SPPase1,1_PAP2_like_5,1_PAP2_like_4,1_PAP2_like_3,1_PAP2_like_2,1_PAP2_like,1_PAP2_containing_2_like,1_PAP2_BcrC_like,1_PAP2,1_MarR_2,1_LUD_dom,1_HTH_MARR,1_HTH_27,1_HI0933_like,1_HdeD,1_flavo_PP4765,1_COG5496,1_COG2509,1_acidPPc,
HMP2_11003	11.41	1	57	7	1	6_Bacteria	1	6_Firmicutes	1	6_Clostridia	1	6_Clostridiales	1	6_Ruminococcaceae	0	NA	1	6_Ruminococcus	68.7644	1_vATP-synt_AC39,1_TrmB,1_trmB,1_TIGR00091,1_PRK05771,1_PRK01198,1_NtpI,1_NtpC,1_Methyltransf_4,1_Methyltransf_25,1_Methyltransf_12,1_ATP-synt_Vo_Ao_c,1_AhaC,1_AdoMet_MTases,
HMP2_1101	14.11	1	59	57	1	55_Bacteria	1	55_Firmicutes	1	55_Bacilli	1	55_Lactobacillales	1	55_Streptococcaceae	1	55_Streptococcus	9	26_Streptococcus:sanguinis,15_Streptococcus:sanguinis:SK330,6_Streptococcus:sp.:2,2_Streptococcus:sp.:DD04,2_Streptococcus:sanguinis:SK36,1_Streptococcus:sanguinis:SK49,1_Streptococcus:sanguinis:SK1056,1_Streptococcus:gallolyticus:subsp.:gallolyticus:ATCC:43143,1_Streptococcus:castoreus:DSM:17536	40.284	74_HTH_XRE,52_cbiO,37_HTH_3,27_XRE,27_PHA01976,27_HTH_31,27_HTH_19,27_HipB,16_FtsE,15_thiQ,15_TauB,14_MarR,13_hmuV,12_Rep_trans,12_HTH_26,11_Rol_Rep_N,10_PRK09706,10_HTH_MARR,10_HTH_27,9_PhnK,9_Peptidase_M78,9_DUF2786,8_ZnuC,8_YnjD,8_urea_trans_UrtD,8_ThiQ,8_TagH,8_PRK14274,8_PRK14270,8_PRK14269,8_PRK14268,8_PRK14267,8_PRK14266,8_PRK14262,8_PRK14261,8_PRK14260,8_PRK14258,8_PRK14255,8_PRK14253,8_P…
HMP2_11015	22.69	1	44	3	1	1_Bacteria	1	1_Actinobacteria	1	1_Actinobacteria	1	1_Actinomycetales	1	1_Actinomycetaceae	1	1_Actinomyces	1	1_Actinomyces:sp.:oral:taxon:877:str.:F0543	2.52664	NA
HMP2_11021	13.18	1	105	42	1	42_Bacteria	1	42_Firmicutes	1	42_Clostridia	1	42_Clostridiales	3	26_Eubacteriaceae,14_Lachnospiraceae,2_Clostridiaceae	3	26_Eubacterium,14_Lachnospira,2_Clostridium	7	14_Lachnospira:pectinoschiza,10_Eubacterium:sp.:CAG:86,6_Eubacterium:eligens:CAG:72,6_[Eubacterium]:eligens,3_Eubacterium:sp.:36,2_Clostridium:sp.:27,1_Eubacterium:sp.:41	71.831	52_GntR,52_FCD,26_YhcF,26_WHTH_GntR,26_PRK10421,26_PRK10225,26_PRK03837,26_phnR_burk,26_pdhR,26_HTH_GNTR,26_FadR,23_PRK14984,23_PRK10472,23_PRK10034,23_PRK09921,23_PRK09821,23_GntT,23_GntP_permease,23_gntP,23_CitMHS,20_PTS-HPr_like,20_nitroreductase,18_PRK11534,17_yjhG_yagF,17_PRK13017,17_PRK13016,17_PRK12448,17_PRK08211,17_PRK06131,17_PRK00911,17_ILVD_EDD,17_IlvD,17_ilvD,16_HTH_ARSR,11_PRK11523,…
HMP2_11027	19.57	1	50	3	1	3_Bacteria	1	3_Actinobacteria	1	3_Actinobacteria	1	3_Corynebacteriales	1	3_Corynebacteriaceae	1	3_Corynebacterium	1	3_Corynebacterium:sp.:KPL1824	88.3617	1_YbdK,1_PRK13518,1_PRK13517,1_PRK13516,1_PRK13515,1_PRK12675,1_PRK12674,1_PRK12672,1_PRK12671,1_PRK12651,1_PRK12600,1_PRK12599,1_PRK12592,1_PRK08965,1_PRK07948,1_PRK06161,1_PhaG_MnhG_YufB,1_MrpF_PhaF,1_MnhG,1_MnhF,1_MNHE,1_MnhE,1_GT87,1_gshA_cyan_rel,1_GCS2,1_CPA3_mnhG_phaG,1_2a6301s05,
HMP2_11030	19.33	1	105	4	0	NA	0	NA	0	NA	0	NA	0	NA	0	NA	0	NA	0	NA
HMP2_11033	11.98	1	37	53	1	51_Bacteria	1	51_Firmicutes	1	51_Clostridia	1	40_Clostridiales	2	28_Ruminococcaceae,2_Eubacteriaceae	3	10_Subdoligranulum,2_Faecalibacterium,1_Ruthenibacterium	11	15_Subdoligranulum,11_Clostridiales,9_Ruminococcaceae,4_Subdoligranulum:sp.:4,3_Subdoligranulum:sp.:AF14-43,2_Subdoligranulum:sp.:AM23-21AC,2_Faecalibacterium:sp.:UBA1697,2_Eubacterium,1_Subdoligranulum:sp.:OF01-18,1_Ruthenibacterium:lactatiformans,1_Clostridiales:bacterium:CCNA10	88.1758	84_PBP1_LacI-like,83_hisH,54_PBP1_ABC_sugar_binding-like,33_zf-trcl,33_cxxc_cxxc_Mbark,18_Resolvase,16_HTH_XRE,14_HisF,12_PBP1_AglR_RafR-like,12_IMP_synth_hisH,12_GATase1_PB,11_Zn_ribbon_recom,11_Recombinase,9_SR_TndX_transposase,9_SR_ResInv,9_Ser_Recombinase,9_PinE,9_HisH,9_GuaA1,9_GATase1_IGP_Synthase,9_GATase1_Anthranilate_Synthase,9_GATase1,9_GATase,9_GAT_1,8_XRE,8_PRK13527,8_MarR,8_HTH_31,8_…
HMP2_11037	13.5	1	132	15	1	15_Bacteria	1	15_Actinobacteria	1	15_Actinobacteria	1	15_Corynebacteriales	1	15_Corynebacteriaceae	1	6_Corynebacterium	3	9_Corynebacterium,4_Corynebacterium:sp.:KPL1818,2_Corynebacterium:macginleyi	52.6713	8_HNHc,7_COG4270,7_CAP,6_RelA_SpoT,5_spore_YkwD,5_CAP_bacterial,5_AAA,4_YmfN,4_SEST_like,4_Phage_prot_Gp6,4_McrA,4_Lipase_GDSL_2,4_Lipase_GDSL,4_HNH_5,4_HNH,3_YjbM,3_NT_Rel-Spo_like,2_SGNH_hydrolase_YpmR_like,2_SGNH_hydrolase,2_NUMOD4,2_HNH_3,1_Peptidase_M78,
HMP2_11043	11.16	3	41	13	1	13_Bacteria	1	13_Spirochaetes	1	13_Spirochaetia	1	13_Spirochaetales	1	13_Spirochaetaceae	1	13_Treponema	2	9_Treponema:socranskii:subsp.:socranskii:VPI:DR56BR1116:=:ATCC:35536,4_Treponema:socranskii:subsp.:paredis:ATCC:35535	31.6674	39_Bac_DnaA_C,26_DnaA,25_dnaA,13_DnaA_homol_Hda,13_Bac_DnaA,13_AAA,11_PRK12422,6_recF,3_T_den_put_tspse,3_RecF,3_recf,3_PRK14947,3_PRK14946,3_PRK14945,3_PRK14944,3_PRK14943,3_PRK14942,3_PRK14941,3_PRK14940,3_PRK07761,3_PRK06673,3_PRK05643,3_POL3Bc,3_PDDEXK_2,3_DUF721,3_DNA_pol3_beta_3,3_DNA_pol3_beta_2,3_DNA_pol3_beta,3_DnaN,3_dnan,3_beta_clamp,3_ABC_RecF,2_TIGR00357,2_SelR,2_PRK14054,2_PRK13014,…
HMP2_11047	13.63	2	39	33	1	33_Bacteria	1	33_Actinobacteria	1	33_Actinobacteria	1	33_Micrococcales	1	33_Micrococcaceae	1	26_Rothia	10	10_Rothia:sp.:HMSC069C03,7_Rothia,5_Rothia:sp.:HMSC062H08,3_Rothia:sp.:HMSC061E04,2_Rothia:sp.:HMSC075F09,2_Rothia:sp.:HMSC061D12,1_Rothia:sp.:HMSC069C10,1_Rothia:sp.:HMSC069C04,1_Rothia:sp.:HMSC065C03,1_Rothia:mucilaginosa	86.0694	8_RecX,8_RecA,8_recA,8_radB,8_HTH_XRE,6_recX,4_tigrfam_recA,4_recomb_radB,4_RecA-like_NTPases,4_recA_like,4_Rad51_DMC1_radA,4_Rad51,4_PLN03187,4_HTH_31,4_HTH_3,4_HTH_19,4_DUF3046,4_ATPase,4_AAA,3_RAD55,3_PRK10832,3_PncC_domain,3_PLN02558,3_PgsA,3_pgsA,3_CinA,3_CDP-OH_P_transf,1_PncC,
HMP2_11064	10.51	1	36	42	1	42_Bacteria	3	36_Fusobacteria,4_Firmicutes,2_Candidatus:Goldbacteria	4	36_Fusobacteriia,1_Negativicutes,1_Clostridia,1_Bacilli	4	36_Fusobacteriales,1_Veillonellales,1_Clostridiales,1_Bacillales	5	33_Leptotrichiaceae,3_Fusobacteriaceae,1_Veillonellaceae,1_Paenibacillaceae,1_Lachnospiraceae	4	29_Leptotrichia,3_Fusobacterium,1_Lachnoanaerobaculum,1_Cohnella	18	9_Leptotrichia:sp.:oral:taxon:215:str.:W9775,7_Leptotrichia:sp.:oral:taxon:212,4_Leptotrichia:goodfellowii:F0264,4_Leptotrichia,2_Leptotrichia:trevisanii:DSM:22070,2_Leptotrichia:sp.:oral:taxon:498,2_Leptotrichia:hofstadii:DSM:21651,2_Candidatus:Goldbacteria:bacterium:HGW-Goldbacteria-1,1_Leptotrichia:wadei,1_Leptotrichia:hofstadii:F0254,1_Leptotrichia:buccalis:C-1013-b,1_Lachnoanaerobaculum:sp.:…	38.1208	2_RplL,2_rplL,2_rpl12,2_Ribosomal_L7_L12,2_Ribosomal_L12,2_L12,2_HGTP_anticodon,1_YbaK_like,1_tRNA_edit,1_ThrS,1_ThrRS_anticodon,1_proS_fam_II,1_proS_fam_I,1_ProS,1_ProRS-INS,1_ProRS_core_prok,1_ProRS_core,1_ProRS_anticodon_short,1_Pro_isomerase,1_PRK12325,1_PRK10791,1_PRK09194,1_PpiB,1_Nudix_Hydrolase_4,1_Nudix_Hydrolase_34,1_Nudix_Hydrolase_29,1_Nudix_Hydrolase_15,1_Nudix_Hydrolase_11,1_Nudix_H…
HMP2_11066	11.92	3	44	25	1	21_Bacteria	2	6_Firmicutes,4_Bacteroidetes	2	6_Bacilli,4_Flavobacteriia	3	4_Lactobacillales,4_Flavobacteriales,2_Bacillales	3	4_Streptococcaceae,2_Flavobacteriaceae,2_Bacillaceae	3	4_Streptococcus,2_Chryseobacterium,2_Bacillus	5	11_Firmicutes,4_Streptococcus:marimammalium:DSM:18627,2_Flavobacteriaceae,2_Chryseobacterium:sp.:RU37D,2_Bacillus:sp.:AFS040349	0.545591	18_Sod_Fe_C,18_SodA,18_PTZ00078,18_PRK10925,18_PRK10543,18_PLN02184,15_Sod_Fe_N,15_PLN02471,8_DUF4469,8_Bvu_2165_C_like,6_HU_IHF_like,6_HU-DNA_bdg,
HMP2_11078	15.57	1	54	13	1	13_Bacteria	1	13_Bacteroidetes	1	13_Bacteroidia	1	13_Bacteroidales	1	13_Prevotellaceae	1	13_Alloprevotella	1	13_Alloprevotella:tannerae:ATCC:51259	35.048	9_Omp28,4_CPSase_sm_chain,3_PRK06026,3_PRK05634,3_PRK05584,3_NP-I,3_MTA/SAH-nuc-hyp,3_MTAN,3_fut_nucase,3_futalosine_nucleosidase_MqnB,2_trpG_papA,2_PurF,2_purF,2_PRK12838,2_PRK12564,2_PRK09246,2_PRK09123,2_PRK08525,2_PRK08341,2_PRK07847,2_PRK07631,2_PRK07349,2_PRK07272,2_PRK06895,2_PRK06781,2_PRK06388,2_PRK05793,2_PRK05670,2_PLN02771,2_PLN02440,2_Peptidase_C69,2_PepD,2_PabA,2_NP_MTAN-like,2_MGS,…
HMP2_11079	38.18	4	42	57	1	11_Bacteria	1	11_Firmicutes	3	5_Clostridia,4_Negativicutes,2_Bacilli	3	5_Clostridiales,4_Acidaminococcales,2_Bacillales	3	5_Lachnospiraceae,4_Acidaminococcaceae,2_Bacillaceae	4	4_Phascolarctobacterium,3_Roseburia,2_Bacillus,1_Tyzzerella	6	4_Phascolarctobacterium:sp.:CAG:266,2_Roseburia:sp.:CAG:50,2_Bacillus:sp.:ES3,1_uncultured:Roseburia:sp.,1_Tyzzerella:sp.,1_Roseburia	2.03049	3_hisZ,2_TrkA_N,2_TrkA_C,2_TrkA,2_HTH_30,2_hisS,2_HGTP_anticodon,2_DUF1576,1_YoeB_toxin,1_YafQ,1_Tyr_Trp_RS_core,1_tyrS,1_TyrRS_core,1_TrpS,1_trpS,1_TrpRS_core,1_tRNA-synt_His,1_tRNA-synt_1b,1_TrkH,1_TrkG,1_trkA,1_toxin_Txe_YoeB,1_TIGR00053,1_ThrRS_anticodon,1_syh,1_StbD,1_RelE_StbE,1_PTZ00126,1_ProRS_anticodon_short,1_PRK14695,1_PRK13357,1_PRK13356,1_PRK12556,1_PRK12479,1_PRK12421,1_PRK12420,1_P…
HMP2_11080	21.19	1	52	23	1	23_Bacteria	1	23_Firmicutes	1	23_Clostridia	1	23_Clostridiales	1	23_Lachnospiraceae	1	1_Oribacterium	3	20_Lachnospiraceae:oral:taxon:107:str.:F0167,2_Lachnospiraceae:bacterium:oral:taxon:500,1_Oribacterium:parvum	64.8123	7_NAT_SF,7_Acetyltransf_7,6_MobA_MobL,4_TnpW,4_Sigma70_r4,4_Acetyltransf_10,3_DUF3847,2_TraG-D_C,2_RimL,2_PseH,2_Acetyltransf_1,1_SSB_OBF,
HMP2_11088	10.71	1	51	22	1	22_Bacteria	1	22_Firmicutes	1	22_Clostridia	1	21_Clostridiales	2	17_Lachnospiraceae,1_Eubacteriaceae	6	7_Fusicatenibacter,5_Blautia,2_Dorea,1_Roseburia,1_Eubacterium,1_Acetatifactor	11	7_Fusicatenibacter:saccharivorans,5_Blautia:obeum:ATCC:29174,2_Lachnospiraceae,1_Roseburia:intestinalis,1_Eubacterium:hallii:CAG:12,1_Dorea:longicatena:CAG:42,1_Dorea:formicigenerans,1_Coprococcus,1_Clostridiales:bacterium:41,1_Clostridiales,1_Acetatifactor:muris	59.5529	19_HTH_Hin_like,19_HTH_38,12_VRR_NUC,7_SLT,7_LT-like,5_HTH_XRE,5_DNA_methylase,5_Dcm,5_dcm,5_Cyt_C5_DNA_methylase,4_rve,3_HisKA,3_AAA,2_Tra8,2_Ribosomal_L10,2_REC,2_HATPase_c,1_Zinc_peptidase_like,1_YfcE,1_yfcE,1_UPF0020,1_Tra5,1_TOBE_2,1_TIGR01177,1_TIGR00042,1_THUMP_AdoMetMT,1_THUMP,1_SSL2,1_SrmB,1_SF2-N,1_SF2_C_XPB,1_SF2_C_RecQ,1_SF2_C_LHR,1_SF2_C_DEAD,1_rve_3,1_rve_2,1_RRM_EcDbpA_like,1_RRM_E…
HMP2_11089	13.95	1	63	13	1	1_Bacteria	1	1_Bacteroidetes	1	1_Bacteroidia	1	1_Bacteroidales	0	NA	0	NA	2	1_Bacteroidales:bacterium:UBA3748,1_Bacteria	0.0184615	8_NDK,4_Transglycosylas,4_RPF,4_PTZ00093,4_PRK14545,4_PRK14543,4_PRK14542,4_PRK14541,4_PLN02931,4_NDPk_TX,4_NDPk_I,4_NDPk7A,4_NDPk6,4_NDPk5,4_NDPk,4_Ndk,4_ndk,4_Lyz-like,4_G5,
HMP2_11092	10.26	1	30	15	0	NA	0	NA	0	NA	0	NA	0	NA	0	NA	0	NA	0	NA
HMP2_11093	15.68	1	46	22	1	4_Bacteria	2	3_Proteobacteria,1_Actinobacteria	4	1_Deltaproteobacteria,1_Betaproteobacteria,1_Alphaproteobacteria,1_Actinobacteria	4	1_Rhodobacterales,1_Desulfobacterales,1_Burkholderiales,1_Bifidobacteriales	4	1_Rhodobacteraceae,1_Desulfobulbaceae,1_Burkholderiaceae,1_Bifidobacteriaceae	3	1_Pseudovibrio,1_Polynucleobacter,1_Alloscardovia	5	2_Bacteria,1_Pseudovibrio:sp.:Ad46,1_Polynucleobacter:meluiroseus,1_Desulfofustis,1_Alloscardovia:macacae	0.42934	41_cbiO,30_fliI,17_FtsE,14_CcmA,13_TauB,13_NrdH,13_hmuV,13_GRX_GRXh_1_2_like,13_GRX_GRXb_1_3_like,13_GRX_family,13_GrxC,13_GRX_bact,13_Glutaredoxin,13_GlrX_YruB,13_GlrX_NrdH,11_PhnK,10_atpA,9_YnjD,9_YbbA,9_RICIN,9_PRK13539,9_PRK13538,9_PRK10908,9_L_ocin_972_ABC,9_heterocyst_DevA,9_FetA,9_ccmA,9_ABC_tran,9_ABC_putative_ATPase,9_ABC_PstB_phosphate_transporter,9_ABC_NrtD_SsuB_transporters,9_ABC_NikE…
HMP2_111	28.79	1	78	161	1	151_Bacteria	1	151_Bacteroidetes	1	151_Bacteroidia	1	149_Bacteroidales	1	149_Bacteroidaceae	1	128_Bacteroides	21	45_Bacteroides:sp.:AM23-12,21_Bacteroides,16_Bacteroides:faecis,16_Bacteroides:caccae:CL03T12C61,9_Bacteroides:thetaiotaomicron:VPI-5482,9_Bacteroides:sp.:HMSC068A09,6_Bacteroides:fragilis:CAG:558,5_Bacteroides:sp.:AR20,4_Bacteroides:thetaiotaomicron:CAG:40,3_Bacteroides:sp.:HPS0048,2_Bacteroides:sp.:OF02-3LB,2_Bacteroides:sp.:KFT8,2_Bacteroides:sp.:D2,2_Bacteroides:sp.:1,2_Bacteroides:fragilis:6…	43.0083	119_LRR_3,117_LRR_5,104_PGRP,99_Apolipoprotein,59_LRR_1,55_cbiO,52_PHA00447,52_Amidase_2,52_Ami_2,50_Phage_integrase,50_DNA_BRE_C,48_recomb_XerC,48_Phage_int_SAM_5,38_INT_Rci_Hp1_C,36_FeoA,30_XerD,30_recomb_XerD,30_LRR_AMN1,30_INT_RitA_C_like,30_INTN1_C_like,30_INT_C_like_5,30_INT_C_like_3,26_Gate,25_FeoB,25_feoB,20_INT_Lambda_C,20_INT_ICEBs1_C_like,16_FtsE,13_TS_Pyrimidine_HMase,13_thy_syn_metha…
HMP2_1110	18.32	1	36	53	1	39_Bacteria	1	39_Bacteroidetes	1	39_Flavobacteriia	1	39_Flavobacteriales	1	37_Flavobacteriaceae	2	27_Capnocytophaga,1_Flavobacterium	9	13_Capnocytophaga:sp.:oral:taxon:338:str.:F0234,9_Flavobacterium,6_Capnocytophaga:sp.:oral:taxon:863:str.:F0517,4_Capnocytophaga:leadbetteri,2_root,2_Flavobacteriaceae,2_Capnocytophaga:sp.:oral:taxon:326:str.:F0382,2_Capnocytophaga:gingivalis,1_Flavobacterium:terrae	4.07316	70_DHPS,70_AhpC,62_PGA_cap,48_PTR2,41_ybbN,41_TRX_superfamily,41_TRX_NTR,41_TRX_NDPK,41_TRX_family,41_Thioredoxin_2,41_Thioredoxin,41_thioredoxin,41_PTZ00051,41_pdi_dom,41_PDI_a_PDIR,41_PDI_a_family,41_PDI_a_ERp46,41_PDI_a_ERp44,35_Redoxin,35_PTZ00253,35_Pterin_binding,35_Pterin_bind,35_PRX_Typ2cys,35_PRX_family,35_PRX_BCP,35_PRX_AhpE_like,35_PRK15000,35_PRK13753,35_PRK13190,35_PRK10382,35_FolP,3…
HMP2_11109	17.48	2	159	9	1	9_Bacteria	1	9_Bacteroidetes	1	9_Bacteroidia	1	9_Bacteroidales	1	9_Rikenellaceae	1	7_Alistipes	6	3_Alistipes:sp.:58,2_Alistipes,1_Alistipes:timonensis:JC136,1_Alistipes:sp.:AF17-16,1_Alistipes:finegoldii:DSM:17242,1_Alistipes:finegoldii	73.124	14_HTH_XRE,7_HTH_3,3_XRE,2_HTH_31,2_HTH_19,1_VapI,1_HigB-like_toxin,1_HigB,1_antidote_HigA,1_AcylCoA_dehyd_C,
HMP2_11112	18.37	1	36	11	1	8_Bacteria	1	7_Firmicutes	2	6_Clostridia,1_Tissierellia	2	6_Clostridiales,1_Tissierellales	1	6_Lachnospiraceae	2	6_Catonella,1_Sporanaerobacter	3	6_Catonella:morbi:ATCC:51271,1_Sporanaerobacter:acetigenes:DSM:13106,1_Firmicutes	1.77287	4_cbiO,3_DUF624,2_thiQ,2_sufC,2_PhnK,2_M20_ArgE_DapE-like,2_FtsE,1_ZnuC,1_znuC,1_YnjD,1_ycf16,1_YbbA,1_ThiQ,1_TauB,1_TagH,1_SufC,1_SapF,1_PstB,1_pstB,1_PRK15112,1_PRK14274,1_PRK14273,1_PRK14272,1_PRK14271,1_PRK14270,1_PRK14268,1_PRK14267,1_PRK14266,1_PRK14262,1_PRK14261,1_PRK14260,1_PRK14258,1_PRK14256,1_PRK14255,1_PRK14253,1_PRK14252,1_PRK14250,1_PRK14247,1_PRK14246,1_PRK14245,1_PRK14243,1_PRK14…
HMP2_11116	39.16	1	61	6	1	4_Bacteria	1	4_Firmicutes	2	2_Clostridia,1_Bacilli	1	1_Lactobacillales	1	1_Carnobacteriaceae	1	1_Atopostipes	3	2_Clostridia:bacterium:UC5.1-2E3,1_Firmicutes:bacterium:AM10-47,1_Atopostipes:suicloacalis:DSM:15692	36.9822	4_Resolvase,4_HTH_ARSR,2_Zn_ribbon_recom,2_SR_TndX_transposase,2_Ser_Recombinase,2_Recombinase,2_PinE,2_NTP_transf_2,2_HTH_5,2_DUF86,2_CotJB,2_CotJA,2_COG2361,2_ArsR,1_DUF772,1_DDE_Tnp_1_6,1_DDE_Tnp_1,1_COG3666,
HMP2_11120	11.39	2	78	7	1	1_Bacteria	1	1_Firmicutes	1	1_Bacilli	1	1_Lactobacillales	1	1_Streptococcaceae	1	1_Streptococcus	1	1_Streptococcus:mitis:29/42	5.39714	8_AAA,6_N_methyl,6_clpP,4_Sms,4_radB,3_RuvC,3_RecA,3_Nudix_Hydrolase_33,3_Nudix_Hydrolase_31,3_Nudix_Hydrolase_30,3_Nudix_Hydrolase_29,3_Nudix_Hydrolase_28,3_Nudix_Hydrolase_27,3_Nudix_Hydrolase_25,3_Nudix_Hydrolase_23,3_Nudix_Hydrolase_21,3_Nudix_Hydrolase_18,3_Nudix_Hydrolase_1,3_Nudix_Hydrolase,3_NUDIX,3_MutT,2_thermo_KaiC_1,2_sms,2_S14_ClpP_2,2_S14_ClpP_1,2_S14_ClpP,2_ruvC,2_Rubrerythrin,2_Ru…
HMP2_11124	18.59	1	98	17	1	7_Bacteria	2	5_Firmicutes,2_Proteobacteria	2	5_Clostridia,2_Gammaproteobacteria	2	3_Clostridiales,2_Vibrionales	3	2_Vibrionaceae,2_Clostridiaceae,1_Eubacteriaceae	3	2_Vibrio,2_Clostridium,1_Eubacterium	4	2_Vibrio:spartinae,2_Clostridium:sp.:CAG:62,2_Clostridiales,1_Eubacterium:sp.:36	11.2866	32_cbiO,10_thiQ,10_TauB,10_PhnK,10_hmuV,10_FtsE,10_FRG,8_SBP_bac_8,8_SBP_bac_1,8_PBP2_UgpB,8_PBP2_TMBP_like,8_PBP2_Maltose_binding_like,8_PBP2_MalE,8_PBP2_GacH,8_PBP2_ABC_oligosaccharides,8_Na_Ca_ex,7_UgpB,7_PRK10974,7_PBP2_XBP1_like,7_PBP2_Maltodextrin,7_PBP2_CMBP,7_MalE,6_TPR,6_TM_PBP2,6_Phosphodiest,6_Npp1,6_MalG,6_Enpp,5_ZnuC,5_YnjD,5_YbbA,5_urea_trans_UrtE,5_urea_trans_UrtD,5_ugpC,5_ThiQ,5_t…
HMP2_11129	13.5	3	40	37	1	37_Bacteria	1	37_Firmicutes	1	37_Bacilli	1	37_Lactobacillales	1	37_Streptococcaceae	1	22_Streptococcus	8	15_Streptococcus,7_Streptococcus:salivarius:JIM8777,4_Streptococcus:sp.:HMSC068F04,3_Streptococcus:salivarius:SK126,2_Streptococcus:sp.:HMSC10E12,2_Streptococcus:sp.:HMSC078H03,2_Streptococcus:sp.:HMSC064H09,2_Streptococcus:salivarius:K12	79.9467	NA
HMP2_11137	12.84	1	38	4	1	4_Bacteria	1	4_Bacteroidetes	1	4_Bacteroidia	1	4_Bacteroidales	1	4_Porphyromonadaceae	1	4_Porphyromonas	2	3_Porphyromonas:sp.:KLE:1280,1_Porphyromonas:sp.:oral:taxon:279:str.:F0450	40.4732	NA
HMP2_11139	16.84	1	66	15	1	15_Bacteria	1	15_Bacteroidetes	1	15_Bacteroidia	1	15_Bacteroidales	1	9_Porphyromonadaceae	1	9_Porphyromonas	4	6_Porphyromonas:sp.:oral:taxon:279:str.:F0450,6_Porphyromonadaceae,2_Porphyromonas:sp.:KLE:1280,1_Porphyromonas:catoniae:ATCC:51270	47.5731	5_GH130,5_AAA_22,3_S4,2_TonB_dep_Rec,2_SusD,2_SusC_RagA_signa,2_Plug,2_OMP_RagA_SusC,2_NanU,2_ligand_gated_channel,2_CirA,2_CarboxypepD_reg,2_CarbopepD_reg_2,1_TIGR00093,1_sider_RhtX_FptX,1_S4_2,1_RsuA,1_rluA_subfam,1_RluA,1_PSSA_1,1_PseudoU_synth_Rsu_Rlu_like,1_PseudoU_synth_RsuA_like,1_PseudoU_synth_RsuA,1_PseudoU_synth_RluF,1_PseudoU_synth_RluE,1_PseudoU_synth_RluB,1_PseudoU_synth_RluA_like,1_…
HMP2_11146	11.89	1	43	3	1	3_Bacteria	1	3_Spirochaetes	1	3_Spirochaetia	1	3_Spirochaetales	1	3_Spirochaetaceae	1	3_Treponema	2	2_Treponema:maltophilum:ATCC:51939,1_Treponema:lecithinolyticum:ATCC:700332	28.0359	NA
HMP2_11152	17.56	2	37	29	1	29_Bacteria	1	29_Firmicutes	1	29_Clostridia	1	26_Clostridiales	2	20_Ruminococcaceae,2_Clostridiaceae	4	13_Faecalibacterium,5_Flavonifractor,2_Clostridium,2_Angelakisella	8	13_Faecalibacterium:sp.:An122,3_Flavonifractor:sp.:An82,3_Clostridiales,2_Ruminococcaceae,2_Flavonifractor:sp.:An52,2_Clostridium:sp.:AM29-11AC,2_Clostridiales:bacterium:CCNA10,2_Angelakisella:massiliensis	61.6403	48_HTH_XRE,24_HTH_3,24_HTH_19,16_HTH_36,15_SEL1,15_Sel1,15_couple_hipB,14_HTH_31,13_VirD4,13_TraG_VirD4,13_TraG-D_C,13_T4SS-DNA_transf,13_PRK13880,11_TOPRIM_DnaG_primases,11_Toprim_2,11_TOPRIM,9_TOPRIM_primases,9_Toprim_4,9_DUF3991,8_SLR,8_RepA_N,7_XRE,6_YoqJ,6_TrwB_AAD_bind,6_TrwB,6_TraG-Ti,6_HipB,6_DUF1273,3_MobL,2_zf-CHC2,2_ArdA,1_HTH_26,1_dnaG,
HMP2_11172	17.01	3	95	7	0	NA	0	NA	0	NA	0	NA	0	NA	0	NA	0	NA	0	4_HTH_XRE,3_HTH_26,2_YozG,2_RelE,2_psiM2_ORF9,2_portal_SPP1,2_Phage_prot_Gp6,2_Phage_CI_repr,1_ParE_toxin,
HMP2_11177	17.32	2	56	2	1	1_Bacteria	1	1_Firmicutes	1	1_Clostridia	1	1_Clostridiales	1	1_Clostridiaceae	0	NA	1	1_Clostridiaceae:bacterium:AF18-31LB	3.36135	1_TraF,1_sigpep_I_bact,1_S26_SPase_I,1_Peptidase_S26,1_Peptidase_S24_S26,1_Peptidase_S24,1_LepB,
HMP2_11178	14.58	1	84	15	1	15_Bacteria	1	15_Actinobacteria	1	15_Actinobacteria	2	13_Actinomycetales,2_Propionibacteriales	2	13_Actinomycetaceae,2_Propionibacteriaceae	2	13_Actinomyces,2_Pseudopropionibacterium	2	13_Actinomyces:israelii:DSM:43320,2_Pseudopropionibacterium:propionicum:NBRC:14587	38.8467	NA
HMP2_11183	10.76	1	48	6	1	6_Bacteria	1	6_Bacteroidetes	1	6_Bacteroidia	1	6_Bacteroidales	1	6_Bacteroidaceae	1	3_Bacteroides	2	3_Bacteroides:thetaiotaomicron:dnLKV9,3_Bacteroides	93.3659	1_OmpA_C-like,1_OmpA,
HMP2_11187	12.35	1	52	9	1	9_Bacteria	1	9_Firmicutes	1	9_Bacilli	1	9_Lactobacillales	2	8_Streptococcaceae,1_Aerococcaceae	2	8_Streptococcus,1_Abiotrophia	9	1_Streptococcus:sp.:DORA,1_Streptococcus:sp.:DBCMS,1_Streptococcus:sp.:ChDC:B345,1_Streptococcus:sp.:CCUG:49591,1_Streptococcus:sp.:C300,1_Streptococcus:sanguinis:SK36,1_Streptococcus:oralis:SK100,1_Streptococcus:mitis:SK616,1_Abiotrophia:defectiva:ATCC:49176	74.2436	3_TP_methylase,3_RsmI_like,2_RsmI,1_YabB,1_YabA,1_TMPK,1_Tmk,1_tmk,1_TIGR00096,1_Thymidylate_kin,1_PRK14994,1_PRK13976,1_PRK13975,1_PRK13974,1_PRK13973,1_PRK13169,1_PRK08058,1_PRK07276,1_PRK05818,1_PRK05707,1_PLN02924,1_holB,1_DTMP_kinase,1_dNK,1_DNA_pol3_delta2,1_cobA_cysG_Cterm,1_AAA_28,
HMP2_11189	22.87	1	68	31	2	4_Eukaryota,3_Bacteria	2	4_Ascomycota,3_Firmicutes	2	4_Eurotiomycetes,3_Clostridia	2	4_Eurotiales,3_Clostridiales	2	4_Aspergillaceae,3_Lachnospiraceae	2	4_Penicillium,3_Tyzzerella	2	4_Penicillium:nordicum,3_Tyzzerella:sp.	8.59237	56_nifH,28_Resolvase,28_NifH,20_PHA02518,20_ParAB_family,20_CbiA,20_AAA_31,14_SR_ResInv,14_Ser_Recombinase,14_PRK13236,14_PRK13231,14_PRK13230,14_PinE,14_NifH-like,14_minD_arch,14_FlhG,14_Fic,14_Fer4_NifH,14_CpaE-like,14_cellulose_yhjQ,14_CBP_BcsQ,14_BY-kinase,14_BcsQ,12_Rep_3,8_VapD,8_SIMIBI_bact_arch,6_TraL,6_DUF4134,2_Rubrerythrin_like,1_Rubrerythrin,1_rubredoxin_SM,1_rubredoxin_like,
HMP2_11190	19.17	2	45	5	1	5_Bacteria	1	5_Firmicutes	1	5_Negativicutes	1	5_Selenomonadales	1	5_Selenomonadaceae	1	4_Selenomonas	3	3_Selenomonas:sp.:oral:taxon:136,1_Selenomonas:sp.:oral:taxon:149:str.:67H29BP,1_Selenomonas	40.7255	2_TPR,
HMP2_11202	12.73	3	46	5	1	1_Bacteria	1	1_Bacteroidetes	1	1_Bacteroidia	1	1_Bacteroidales	0	NA	0	NA	1	1_Bacteroidaceae	0.072	2_FDX-ACB,2_B5,2_B3_4,1_tRNA_synthFbeta,1_tRNA_bindingDomain,1_tRNA_bind_EMAP-II_like,1_tRNA_bind_bactPheRS,1_tRNA_bind,1_syfB,1_pheT_bact,1_pheT_arch,1_PheT,1_pheT,1_PheRS_beta_core,1_OMP_b-brl_2,1_EMAP,
HMP2_11204	12.74	1	37	23	1	23_Bacteria	1	23_Bacteroidetes	1	23_Bacteroidia	1	23_Bacteroidales	1	23_Prevotellaceae	1	23_Prevotella	6	7_Prevotella:intermedia:ZT,6_Prevotella:intermedia:ATCC:25611:=:DSM:20706,4_Prevotella:intermedia:17,3_Prevotella:pallens,2_Prevotella:nigrescens,1_Prevotella:nigrescens:CC14M	72.4487	20_PLN03236,20_PLN02950,20_MalQ,20_Glyco_hydro_77,20_CBM20_water_dikinase,20_CBM20_DPE2_repeat2,20_CBM20_alpha_amylase,20_CBM_20,20_CBM_2,19_PRK14508,18_YhiN,18_TIGR00275,18_HI0933_like,18_Glyco_hydro_97,18_GH97_N,18_GH97_C,18_flavo_PP4765,16_trehalose_TreZ,16_pulA_typeI,16_PulA,16_glgX_debranch,16_E_set_Pullulanase,16_AmyAc_Pullulanase_LD-like,16_AmyAc_GTHase,16_AmyAc_Glg_debranch,16_AmyAc_famil…
HMP2_11205	13.71	1	38	16	1	16_Bacteria	1	16_Actinobacteria	1	16_Actinobacteria	1	16_Actinomycetales	1	16_Actinomycetaceae	1	15_Actinomyces	3	14_Actinomyces:israelii:DSM:43320,1_Actinomyces:sp.:oral:taxon:171:str.:F0337,1_Actinomyces	15.7548	14_ttdB_fumA_fumB,14_PRK08395,14_PRK08228,14_PRK06842,14_PRK06043,14_Fumerase_C,14_FumA,8_ttdA_fumA_fumB,8_TtdA,8_PRK08230,8_PRK06246,8_Fumerase,2_HTH_AraC,1_PRK10219,1_HTH_ARAC,1_HTH_18,
HMP2_11212	10.73	2	41	6	1	6_Bacteria	1	6_Firmicutes	1	6_Bacilli	1	6_Lactobacillales	1	6_Streptococcaceae	1	6_Streptococcus	5	2_Streptococcus:parasanguinis:F0449,1_Streptococcus:sp.:HMSC072C09,1_Streptococcus:parasanguinis:FW213,1_Streptococcus:parasanguinis:ATCC:903,1_Streptococcus:parasanguinis	87.8338	NA
HMP2_11224	20.47	2	37	8	1	8_Bacteria	1	8_Actinobacteria	1	8_Actinobacteria	1	8_Micrococcales	1	8_Micrococcaceae	1	8_Rothia	4	5_Rothia:aeria:F0184,1_Rothia:sp.:HMSC058E10,1_Rothia:sp.:HMSC036D11,1_Rothia:dentocariosa:ATCC:17931	61.5467	3_RNA_lig_T4_1,1_TMPK,1_Tmk,1_tmk,1_Thymidylate_kin,1_PRK13976,1_PRK13975,1_PRK13974,1_PRK13973,1_PRK09028,1_PRK08861,1_PRK08776,1_PRK08769,1_PRK08574,1_PRK08249,1_PRK08248,1_PRK08247,1_PRK08134,1_PRK08133,1_PRK08114,1_PRK08064,1_PRK08058,1_PRK08045,1_PRK07940,1_PRK07933,1_PRK07812,1_PRK07811,1_PRK07810,1_PRK07671,1_PRK07582,1_PRK07504,1_PRK07503,1_PRK07471,1_PRK07399,1_PRK07276,1_PRK07269,1_PRK0…
HMP2_1123	31.59	1	50	13	1	13_Bacteria	1	13_Firmicutes	1	13_Bacilli	1	13_Lactobacillales	1	13_Streptococcaceae	1	13_Streptococcus	10	2_Streptococcus:vestibularis,2_Streptococcus:sp.:ACS2,2_Streptococcus:salivarius:K12,1_Streptococcus:thermophilus,1_Streptococcus:sp.:HMSC078H03,1_Streptococcus:sp.:HMSC068F04,1_Streptococcus:sp.:HMSC064H09,1_Streptococcus:sp.:FDAARGOS,1_Streptococcus:salivarius:57.I,1_Streptococcus:infantis:SK1076	87.4186	12_CodY,8_Radical_SAM,7_NrdG,6_viomycin_VioD,6_tyr_nico_aTase,6_tyr_amTase_E,6_PTZ00433,6_PTZ00377,6_PRK14807,6_PRK09276,6_PRK09265,6_PRK09147,6_PRK08960,6_PRK08636,6_PRK08363,6_PRK08361,6_PRK08175,6_PRK08068,6_PRK07683,6_PRK07682,6_PRK07681,6_PRK07568,6_PRK07550,6_PRK07337,6_PRK07309,6_PRK06836,6_PRK06348,6_PRK06290,6_PRK06207,6_PRK06108,6_PRK06107,6_PRK05957,6_PRK05942,6_PRK05764,6_PRK04158,6_P…
HMP2_11238	14.17	2	44	34	1	34_Bacteria	2	33_Firmicutes,1_Bacteroidetes	2	33_Negativicutes,1_Bacteroidia	2	33_Selenomonadales,1_Bacteroidales	2	33_Selenomonadaceae,1_Prevotellaceae	2	33_Selenomonas,1_Prevotella	10	8_Selenomonas:sp.:oral:taxon:892:str.:F0426,8_Selenomonas:infelix:ATCC:43532,6_Selenomonas:sp.:oral:taxon:920,5_Selenomonas:sp.:oral:taxon:126,2_Selenomonas:massiliensis,1_Selenomonas:sp.:oral:taxon:478,1_Selenomonas:sp.:oral:taxon:138:str.:F0429,1_Selenomonas:sp.:CM52,1_Selenomonas:felix,1_Prevotella:maculosa:DSM:19339:=:JCM:15638	37.0031	18_HTH_XRE,17_MqsA_antitoxin,17_CxxCG_CxxCG_HTH,15_YiaG,12_PRK08960,12_PRK08361,12_PRK06348,12_MalY,12_DapC_direct,12_C_S_lyase_PatB,12_AspB,12_Aminotran_1_2,12_AAT_like,11_PTZ00433,11_PRK07337,11_PRK06108,11_PRK05764,10_viomycin_VioD,10_tyr_nico_aTase,10_PRK07683,10_PRK07309,10_AAT_I,9_3metArgNH2trans,8_PRK08574,8_PRK08247,8_PRK08045,8_PRK07671,8_PRK07582,8_PRK07269,8_PRK06460,8_PRK06176,8_PRK06…
HMP2_11246	11.23	2	31	12	1	12_Bacteria	1	12_Bacteroidetes	1	12_Flavobacteriia	1	12_Flavobacteriales	1	12_Flavobacteriaceae	1	12_Capnocytophaga	4	8_Capnocytophaga:gingivalis:ATCC:33624,2_Capnocytophaga:sp.:oral:taxon:863:str.:F0517,1_Capnocytophaga:granulosa,1_Capnocytophaga:gingivalis	52.9335	2_tRNA_RlmH_YbeA,2_SPOUT_MTase,2_SH3_4,2_SH3_3,2_SH3_16,2_RlmH-like,2_RlmH,2_PRK14843,2_PRK11857,2_PRK00103,2_NLPC_P60,2_Germane,2_E3_binding,2_CatA,2_2-oxoacid_dh,1_SucB_Actino,1_sucB,1_PTZ00144,1_PRK11856,1_PRK11855,1_PRK05704,1_PLN02744,1_PLN02528,1_PLN02226,1_PDHac_trf_mito,1_PDHac_trf_long,1_lipoyl_domain,1_DUF4268,1_Biotinyl_lipoyl_domains,1_biotinyl_domain,1_Biotin_lipoyl,1_AceF,
HMP2_11254	16.46	2	35	4	1	4_Bacteria	1	4_Proteobacteria	1	4_Gammaproteobacteria	1	4_Pasteurellales	1	4_Pasteurellaceae	1	4_Haemophilus	2	2_Haemophilus:sp.:HMSC068C11,2_Haemophilus:parainfluenzae:ATCC:33392	75.0763	3_LolA,2_lolA,2_Ftsk_gamma,1_LolA_fold-like,1_FtsK_SpoIIIE,
HMP2_11264	12.94	1	72	3	1	1_Bacteria	1	1_Firmicutes	1	1_Bacilli	1	1_Lactobacillales	1	1_Streptococcaceae	1	1_Streptococcus	1	1_Streptococcus:sp.:263	0.186667	2_uvsW,2_SSL2,2_SF2-N,2_RNRR2,2_Ribonuc_red_sm,2_ResIII,2_PRK09125,2_OBF_kDNA_ligase_like,2_NrdF,2_nrdF,2_nrdB,2_NHEJ_ligase_lig,2_HELICc,2_DNA_ligase_OB_2,2_DNA_ligase_A_M,2_DEXHc_UvsW,2_DEXHc_RLR,2_DEXHc_RE_I_III_res,2_DEXHc_RE_I_HsdR,2_DEXHc_RecG,2_DEXHc_RE,2_DEXHc_cas3,2_DEXDc,2_DEAD,2_Adenylation_kDNA_ligase_like,2_Adenylation_DNA_ligase_like,2_Adenylation_DNA_ligase_LigD_LigC,2_Adenylation_…
HMP2_11267	27.51	5	54	9	1	8_Bacteria	1	8_Actinobacteria	1	8_Coriobacteriia	1	8_Eggerthellales	1	8_Eggerthellaceae	1	8_Slackia	1	8_Slackia:isoflavoniconvertens	43.3404	4_obgE,3_FHA,3_adk,3_ACT,2_UvrD-helicase,2_PUA,2_proA,2_Obg,2_HDc,2_DEXQc_UvrD,2_ADK,2_ACT_PDH-BS-like,2_ACT_Bt0572_2,2_ACT_Bt0572_1,2_AAA_19,1_zinc_ribbon_2,1_zf-ribbon_3,1_YXKO-related,1_YqeK,1_Yop-YscD_cpl,1_yjeF_nterm,1_YjeF_N,1_yjeF_cterm,1_YihA_EngB,1_vorA,1_UMP_CMP_kin_fam,1_trmE,1_TPP_PYR_PFOR_IOR-alpha_like,1_TPP_IOR_alpha,1_TPP_enzymes,1_TPP_enzyme_C,1_TIGR00488,1_TIGR00482,1_small_GTP,…
HMP2_1127	10.67	2	34	58	1	11_Bacteria	3	9_Firmicutes,1_Proteobacteria,1_Fusobacteria	4	7_Clostridia,2_Negativicutes,1_Fusobacteriia,1_Alphaproteobacteria	4	7_Clostridiales,2_Veillonellales,1_Pelagibacterales,1_Fusobacteriales	5	6_Clostridiaceae,2_Veillonellaceae,1_Pelagibacteraceae,1_Leptotrichiaceae,1_Lachnospiraceae	4	6_Clostridium,2_Veillonella,1_Oribacterium,1_Leptotrichia	7	2_Veillonella:tobetsuensis,2_Clostridium:sp.:CAG:492,2_Clostridium:sp.:CAG:354,2_Clostridium:sp.:26,1_Oribacterium:parvum,1_Leptotrichia:wadei,1_alpha:proteobacterium:SCGC:AAA288-E13	2.16821	7_MtN3_slv,7_DUF3656,5_ZT_dimer,5_Peptidase_U32,5_PBP1_ABC_sugar_binding-like,4_BioY,3_FieF,3_fieF,3_CzcD,3_CDF,3_Cation_efflux,3_AAA,2_HATPase_c,1_TIGR00057,1_Sua5_yciO_yrdC,1_SUA5,1_spore_V_K,1_RpmA,1_rpmA,1_RplU,1_rplU,1_rpl27,1_rpl21,1_Ribosomal_L27,1_Ribosomal_L21p,1_RbsB,1_P_ylase,1_PrtC,1_PRK11630,1_PRK10634,1_Peripla_BP_4,1_Peptidase_M41,1_PDC2_MCP_like,1_PDC2_HK_sensor,1_PBP1_tmGBP,1_mor…
HMP2_11275	19.74	2	58	20	1	20_Bacteria	1	20_Proteobacteria	1	20_Betaproteobacteria	1	20_Neisseriales	1	20_Neisseriaceae	2	16_Eikenella,4_Neisseria	3	10_Eikenella:sp.:NML130454,6_Eikenella:sp.:HMSC061C02,4_Neisseria:elongata:subsp.:glycolytica	25.5508	6_INT_Rci_Hp1_C,6_DNA_BRE_C,4_Phage_integrase,4_INTN1_C_like,4_INT_ICEBs1_C_like,2_RdgC,2_MerR-DNA-bind,2_KilA-N,2_HTH_MerR1,2_DUF551,1_rdgC,1_DraG,1_dinitro_DRAG,1_ADP_ribosyl_GH,
HMP2_11279	10.09	1	68	9	1	9_Bacteria	1	9_Firmicutes	1	9_Negativicutes	1	9_Veillonellales	1	9_Veillonellaceae	1	9_Veillonella	2	8_Veillonella:sp.:oral:taxon:780:str.:F0422,1_Veillonella:sp.:DNF00869	59.3072	9_VOC_like,6_speE,3_YgdL_like,3_VOC_ShValD_like,3_VOC_Bs_YwkD_like,3_VOC_BsYqjT,3_VOC,3_TcdA,3_Spermine_synt_N,3_Spermine_synth,3_SpeE,3_SbcCD_C,3_SbcC,3_sbcc,3_PTZ00060,3_Pro_isomerase,3_PRK10791,3_PRK10291,3_PRK10246,3_PRK03918,3_PRK02224,3_PRK00811,3_PpiB,3_PLN03042,3_PLN02366,3_Methyltransf_25,3_glyox_I,3_Glyoxalase_4,3_Glyoxalase_2,3_Glyoxalase,3_GlxI_Zn,3_GlxI_Ni,3_GloA,3_E1_ThiF_like,3_E1_…
HMP2_11280	26.35	1	40	41	1	18_Bacteria	4	8_Bacteroidetes,6_Firmicutes,3_Actinobacteria,1_Proteobacteria	4	8_Bacteroidia,6_Clostridia,3_Coriobacteriia,1_Betaproteobacteria	4	8_Bacteroidales,6_Clostridiales,3_Eggerthellales,1_Burkholderiales	4	8_Muribaculaceae,6_Ruminococcaceae,3_Eggerthellaceae,1_Comamonadaceae	3	3_Asaccharobacter,1_Pseudacidovorax,1_Faecalibacterium	6	8_Bacteroidales:bacterium:H6,7_Bacteria,5_[Clostridium]:methylpentosum:DSM:5476,3_Asaccharobacter:celatus,1_Pseudacidovorax:intermedius,1_Faecalibacterium:sp.:CAG:1138	0.564583	30_M20_ArgE_DapE-like,10_M20_dimer,6_selenium_YgeY,6_RadC,6_PRK13983,6_PRK13009,6_PRK13004,6_PRK08652,6_PRK08651,6_PRK08588,6_PRK08554,6_PRK07318,6_PRK07205,6_PRK06156,6_PRK06133,6_Peptidase_M20,6_M20_yscS_like,6_M20_PepV,6_M20_DapE_proteobac,6_M20_ArgE,6_dipeptidaselike,6_dipeptidase,6_dapE_proteo,6_DapE-ArgE,6_COG2509,6_ArgE,4_YhiN,4_TIGR00275,4_PRK00466,4_NAD_binding_9,4_M20_ArgE_LysK,4_HI0933…
HMP2_11281	15.62	3	63	8	1	1_Bacteria	1	1_Firmicutes	0	NA	0	NA	0	NA	0	NA	1	1_Firmicutes:bacterium:CAG:114	0.605	2_Sipho_Gp157,2_HTH_XRE,2_HTH_17,2_excise,1_IENR1,1_HTH_3,1_HTH_26,1_HTH_19,1_HNH_3,1_AAA_24,
HMP2_11286	10.61	1	40	17	1	16_Bacteria	1	1_Fusobacteria	1	1_Fusobacteriia	1	1_Fusobacteriales	1	1_Leptotrichiaceae	1	1_Leptotrichia	4	10_SR1:bacterium:human:oral:taxon:HOT-345,4_candidate:division:SR1:bacterium,1_Leptotrichia:hofstadii:F0254,1_candidate:division:SR1:bacterium:MGEHA	17.1562	3_DNA_methylase,3_Dcm,3_dcm,3_Cyt_C5_DNA_methylase,2_YhdJ,2_rho,2_Radical_SAM,2_N6_N4_Mtase,1_UPF0004,1_TRAM_2,1_TRAM,1_TIGR01125,1_TIGR00089,1_rimO,1_Rho_RNA_bind,1_Rho_N,1_rho_factor,1_Rho_CSD,1_Rho,1_RecA-like_NTPases,1_PRK14340,1_PRK14339,1_PRK14338,1_PRK14337,1_PRK14336,1_PRK14335,1_PRK14334,1_PRK14333,1_PRK14332,1_PRK14331,1_PRK14330,1_PRK14329,1_PRK14328,1_PRK14327,1_PRK14326,1_PRK14325,1_…
HMP2_11294	13.42	1	47	3	0	NA	0	NA	0	NA	0	NA	0	NA	0	NA	0	NA	0	1_HTH_ARAC,1_HTH_18,1_AraC,
HMP2_1130	11.77	1	52	360	1	360_Bacteria	1	360_Proteobacteria	1	360_Epsilonproteobacteria	1	360_Campylobacterales	1	360_Campylobacteraceae	1	358_Campylobacter	6	134_Campylobacter:showae:CSUNSWCD,114_Campylobacter:showae:RM3277,87_Campylobacter:showae:CC57C,13_Campylobacter:showae,10_Campylobacter:rectus:RM3267,2_Campylobacter	30.9532	1633_flgK,163_flgI,160_FlgI,153_FlgK,143_TIGR02757,143_DUF2400,139_flgK_ends,95_FlgN,77_Rod-binding,74_TIGR00095,74_RsmD,74_Cons_hypoth95,68_AdoMet_MTases,62_Sod_Cu,62_Cu-Zn_Superoxide_Dismutase,60_SodC,60_PRK15388,58_PRK10290,52_ATP6,44_GatB_Yqey,44_gatB,30_YfcA,30_TauE,28_PRK10621,26_PRK13421,26_PRK13420,26_PRK05815,26_ATP-synt_Fo_a_6,26_ATP-synt_A,26_ATP_synt_6_or_A,26_AtpB,24_GatB_N,24_atpI,2…
HMP2_11306	12.47	1	34	1	1	1_Bacteria	1	1_Actinobacteria	1	1_Actinobacteria	1	1_Actinomycetales	1	1_Actinomycetaceae	1	1_Actinomyces	1	1_Actinomyces:sp.:oral:taxon:171:str.:F0337	89.6199	NA
HMP2_11308	18.11	2	36	3	1	3_Bacteria	1	3_Firmicutes	1	3_Bacilli	1	3_Lactobacillales	2	2_Streptococcaceae,1_Carnobacteriaceae	2	2_Streptococcus,1_Marinilactibacillus	3	1_Streptococcus:sp.:oral:taxon:064,1_Streptococcus:mitis:SK1073,1_Marinilactibacillus:psychrotolerans:42ea	0.775633	2_Rep_2,2_Mob_Pre,
HMP2_11312	15.29	1	43	12	1	12_Eukaryota	1	12_Chordata	1	12_Mammalia	1	12_Primates	1	12_Hominidae	1	12_Homo	1	12_Homo:sapiens	77.3707	NA
HMP2_11313	23.69	1	63	7	1	2_Bacteria	1	2_Proteobacteria	1	2_Epsilonproteobacteria	1	2_Campylobacterales	1	2_Campylobacteraceae	1	2_Campylobacter	1	2_Campylobacter:gracilis	2.88625	NA
HMP2_11314	23.72	1	79	3	1	3_Bacteria	1	3_Bacteroidetes	1	3_Bacteroidia	1	3_Bacteroidales	1	3_Tannerellaceae	1	2_Parabacteroides	3	1_Parabacteroides:sp.:UBA7107,1_Parabacteroides:goldsteinii:CL02T12C30,1_Parabacteroides	90.2	6_Sigma70_r4,4_SusD,4_STN,4_SigZ,4_SigW_bacill,4_SigM_subfam,4_Sigma70_r4_2,4_Sigma70_r2,4_sigma70-ECF,4_Sig-70_gvs1,4_Sig70_famx3,4_Sig70_bacteroi1,4_RpoE,4_PRK13919,4_PRK12541,4_PRK12534,4_PRK12522,4_PRK12514,4_PRK12513,4_PRK11924,4_PRK09652,4_PRK09646,4_PRK09644,4_PRK09641,4_PRK09639,4_PRK09637,4_PRK09415,4_PRK05602,3_RpoE_Sigma70,3_PRK12537,3_PRK09642,3_algU,2_TonB-hemlactrns,2_TonB-hemin,2_T…
HMP2_11315	13.77	2	58	4	1	3_Bacteria	1	3_Firmicutes	1	3_Clostridia	1	3_Clostridiales	1	3_Lachnospiraceae	1	3_Lachnoanaerobaculum	1	3_Lachnoanaerobaculum:saburreum:F0468	9.4619	2_HTH_XRE,1_YozG,1_XRE,1_HTH_31,1_HTH_3,1_HTH_26,1_HTH_25,1_HTH_19,1_HipB,1_couple_hipB,
HMP2_11323	11.33	1	39	1	1	1_Bacteria	1	1_Proteobacteria	1	1_Gammaproteobacteria	1	1_Cardiobacteriales	1	1_Cardiobacteriaceae	1	1_Cardiobacterium	1	1_Cardiobacterium:hominis:ATCC:15826	15.7971	NA
HMP2_11327	19.77	4	40	3	0	NA	0	NA	0	NA	0	NA	0	NA	0	NA	0	NA	0	1_OrfB_Zn_ribbon,
HMP2_11341	15.92	1	46	17	1	11_Bacteria	1	11_Firmicutes	1	11_Clostridia	1	11_Clostridiales	1	11_Lachnospiraceae	1	11_Oribacterium	2	8_Oribacterium:sinus:F0268,3_Oribacterium:asaccharolyticum:ACB7	2.50666	16_HTH_XRE,8_Phage_CI_repr,8_HTH_3,8_HTH_19,7_YcfA,7_PHA01976,7_HTH_31,7_HicA_toxin,4_HicB_lk_antitox,4_HicB,4_DUF1828,3_DUF1829,1_XRE,1_UPF0051,1_tyr_de_CO2_Arch,1_SufS_like,1_SUF_scaf_2,1_sufS,1_sufD,1_PRK14012,1_PRK10874,1_PRK09706,1_PRK09295,1_PRK02948,1_PLN02855,1_PLN02651,1_Phage_integrase,1_NifU_N,1_nifS_epsilon,1_NifS,1_IscU_like,1_IscU,1_IscS,1_INT_tnpB_C_Tn554,1_INT_Rci_Hp1_C,1_INT_ICEB…
HMP2_11345	19.27	2	50	4	1	4_Bacteria	1	4_Firmicutes	1	4_Erysipelotrichia	1	4_Erysipelotrichales	1	4_Erysipelotrichaceae	2	3_Erysipelatoclostridium,1_Coprobacillus	2	3_[Clostridium]:spiroforme,1_Coprobacillus:sp.:AF35-8	90.167	2_leuD,2_Aconitase,1_TTC,1_prok_nadp_idh,1_PRK14025,1_PRK14023,1_PRK13017,1_PRK13016,1_PRK12466,1_PRK12448,1_PRK09054,1_PRK08997,1_PRK08211,1_PRK08194,1_PRK07006,1_PRK06451,1_PRK06131,1_PRK05478,1_PRK03437,1_PRK00911,1_PRK00772,1_PRK00402,1_PLN02329,1_PLN00123,1_PLN00118,1_mito_nad_idh,1_LEUD_arch,1_LeuD,1_leud,1_LeuC,1_leuC,1_LeuB,1_leuB,1_LEU3_arch,1_LEU2,1_Iso_dh,1_IPMI_Swivel,1_IPMI_arch,1_IP…
HMP2_11347	11.06	2	39	18	1	11_Bacteria	3	8_Firmicutes,2_Fusobacteria,1_Bacteroidetes	4	7_Clostridia,2_Fusobacteriia,1_Erysipelotrichia,1_Bacteroidia	4	7_Clostridiales,2_Fusobacteriales,1_Erysipelotrichales,1_Bacteroidales	4	7_Clostridiaceae,2_Leptotrichiaceae,1_Prevotellaceae,1_Erysipelotrichaceae	4	7_Clostridium,2_Leptotrichia,1_Solobacterium,1_Prevotella	6	5_Clostridium:sp.:DMHC:10,2_Leptotrichia:wadei,1_Solobacterium:moorei:DSM:22971,1_Prevotella:sp.:ICM33,1_Clostridium:sp.:CAG:798,1_Clostridium:intestinale:URNW	6.18475	16_Ribosomal_L13,10_uS9_arch,10_RpsI,10_rpsI,10_rps9p,10_rps9,10_Ribosomal_S9,10_PTZ00086,10_PLN00210,8_rplM_bact,8_RplM,8_rplM,8_rpl13,7_CW_7,7_Cpl-7,6_SRP54,6_rpsP,6_rplS_bact,6_RplS,6_rplS,6_rpl19,6_Ribosomal_L19,4_SRP54_N,4_rpmG,3_SRP_SPB,3_SRP_G_like,3_SRP_G,3_SRalpha_C,3_S16,3_RpsP,3_rps16,3_Ribosomal_S16,3_FtsY,3_FlhF,3_Big_6,2_SRP54_G,2_secE_bact,2_SecE,2_secE,2_rpmG_bact,2_RpmG,2_rpl33,2…
HMP2_11349	18.64	2	50	8	1	8_Bacteria	1	8_Firmicutes	1	8_Negativicutes	1	8_Selenomonadales	1	8_Selenomonadaceae	1	8_Selenomonas	4	4_Selenomonas:sp.:oral:taxon:126,2_Selenomonas:infelix:ATCC:43532,1_Selenomonas:sp.:oral:taxon:920,1_Selenomonas:sp.:FOBRC6	64.5577	4_MinE,4_minE,4_MinD,4_minC,3_spoVE,3_rodA_shape,3_PRK10794,3_PRK10774,3_FTSW_RODA_SPOVE,3_FtsW,3_ftsW,3_FeoA,2_Radical_SAM,2_PRK13991,2_PRK13990,2_PRK13989,2_PRK13988,2_PRK13987,2_PRK10818,2_prfB,2_prfA,2_PCRF,2_minD_bact,2_minD_arch,2_minD,2_MinC_C,2_MinC,2_Gate,2_FlhG-like,2_FlhG,2_FeoB,2_feoB,2_CpaE-like,2_CooC1,2_CooC,2_CbiA,1_YgiQ,1_UPF0020,1_Transpeptidase,1_SRPRB,1_sam_1_link_chp,1_rSAM_f…
HMP2_11357	10.42	1	46	37	1	37_Bacteria	2	29_Actinobacteria,8_Firmicutes	2	29_Actinobacteria,8_Clostridia	2	29_Actinomycetales,8_Clostridiales	2	29_Actinomycetaceae,8_Ruminococcaceae	2	29_Actinomyces,8_Flavonifractor	6	25_Actinomyces:dentalis:DSM:19115,6_Flavonifractor:plautii:1,2_Flavonifractor:plautii:ATCC:29863,2_Actinomyces:sp.:oral:taxon:448:str.:F0400,1_Actinomyces:sp.:oral:taxon:414,1_Actinomyces:sp.:oral:taxon:170:str.:F0386	80.2879	26_Fe-ADH-like,20_HIT_like,20_HIT,20_Hit,20_HINT_subgroup,20_FHIT,14_HGTP_anticodon,10_ThrRS_anticodon,10_HisRS_anticodon,5_tRNA-synt_2b,5_DcpS_C,4_SLC13_permease,4_PRK11477,4_Fe-ADH,4_Diacid_rec,4_CoA_trans,4_CdaR,4_ArsB_NhaD_permease,3_ThrRS_core,3_Na_sulph_symp,3_hisS,3_Gly_His_Pro_Ser_Thr_tRS_core,3_dass,3_COG3246,3_class_II_aaRS-like_core,3_CitT,3_BKACE,2_YqdH,2_YdiF,2_PRK15138,2_PRK10624,2_…
HMP2_11365	14.39	1	36	5	1	5_Bacteria	1	5_Actinobacteria	1	5_Actinobacteria	1	5_Actinomycetales	1	5_Actinomycetaceae	1	5_Actinomyces	3	3_Actinomyces:oris,1_Actinomyces:sp.:oral:taxon:171:str.:F0337,1_Actinomyces:naeslundii	61.7968	NA
HMP2_11368	16.33	5	62	27	1	23_Bacteria	2	19_Firmicutes,3_Actinobacteria	2	4_Clostridia,3_Coriobacteriia	2	4_Clostridiales,3_Eggerthellales	2	3_Ruminococcaceae,3_Eggerthellaceae	3	3_Gordonibacter,2_Pseudoflavonifractor,1_Ruminococcus	7	13_Firmicutes:bacterium:CAG:124,3_Gordonibacter:urolithinfaciens,2_Pseudoflavonifractor:capillosus:ATCC:29799,2_Firmicutes:bacterium:CAG:170,1_Terrabacteria:group,1_Ruminococcus:sp.:AF16-50,1_Clostridiales:bacterium:UBA6388	21.3514	18_gcvT,17_Bro-N,15_gatY,12_SHMT,12_Resolvase,7_Zn_ribbon_recom,7_Recombinase,6_SR_TndX_transposase,6_SR_ResInv,6_SpoVT_C,6_spore_V_T,6_Ser_Recombinase,6_PTZ00094,6_PRK13580,6_PRK13034,6_PLN03226,6_PLN02319,6_PinE,6_MTHFR_C,6_GlyA,6_glyA,6_GCV_T_C,6_GCV_T,6_GcvT,6_dmdA,5_TBP_aldolase_IIB,5_tag_bisphos_ald,5_PRK13399,5_PRK12857,5_PRK09197,5_PRK09196,5_PRK08610,5_PRK08185,5_PRK07709,5_PRK07315,5_PR…
HMP2_11371	11.41	1	47	2	1	2_Bacteria	1	2_Actinobacteria	1	2_Actinobacteria	1	2_Actinomycetales	1	2_Actinomycetaceae	1	2_Actinomyces	2	1_Actinomyces:sp.:oral:taxon:171:str.:F0337,1_Actinomyces:oris	89.4612	NA
HMP2_11382	26.96	1	64	3	1	3_Bacteria	1	3_Bacteroidetes	1	3_Bacteroidia	1	3_Bacteroidales	1	3_Prevotellaceae	1	3_Prevotella	1	3_Prevotella:sp.	84.4718	5_rpsP,3_RfbX,3_MATE_Wzx_like,3_MATE_like_10,3_MATE_epsE_like,2_TPR_16,2_S16,2_RpsP,2_rps16,2_Ribosomal_S16,2_BamD,1_YfiO,1_tol_pal_ybgF,1_RNA_pol_Rpb6,1_OM_YfiO,1_DUF4293,
HMP2_1139	19.81	2	44	29	1	9_Bacteria	3	4_Firmicutes,3_Actinobacteria,2_Spirochaetes	3	4_Clostridia,3_Coriobacteriia,2_Spirochaetia	3	4_Clostridiales,3_Coriobacteriales,2_Spirochaetales	3	4_Ruminococcaceae,3_Atopobiaceae,2_Spirochaetaceae	3	3_Olsenella,2_Subdoligranulum,2_Faecalibacterium	4	3_Olsenella:timonensis,2_Subdoligranulum:variabile:DSM:15176,2_Spirochaetaceae:bacterium:UBA5200,2_Faecalibacterium:sp.	0.182211	4_Transket_pyr,4_TPP_TK,4_TPP_enzymes,4_TktA1,2_Transketolase_C,2_TPP_PYR_E1-PDHc-beta_like,2_TPP_PYR_DXS_TK_like,2_TktA2,2_PTZ00182,2_PRK09212,2_PLN02683,2_PGA_cap,2_PFOR_II,1_RfaB,1_MPP_CapA,1_LytR_cpsA_psr,1_lytR_cpsA_psr,1_GT4_WlbH-like,1_GT4_WbuB-like,1_GT4_WbnK-like,1_GT4_WavL-like,1_GT4_PimA-like,1_GT4_GT28_WabH-like,1_GT4_CapH-like,1_Glyco_transf_4,1_Glyco_trans_4_4,1_Glyco_trans_1_4,1_Gl…
HMP2_11392	12.92	2	33	51	1	36_Bacteria	1	36_Proteobacteria	1	36_Epsilonproteobacteria	1	36_Campylobacterales	1	36_Campylobacteraceae	1	36_Campylobacter	4	28_Campylobacter:showae:CSUNSWCD,4_Campylobacter:showae:CC57C,2_Campylobacter:sp.:10,2_Campylobacter:showae:RM3277	4.97814	19_DctP,14_MarR_2,14_HTH_MARR,12_MarR,10_PBP2_TRAP_Siap_TeaA_like,10_PBP2_TRAP_Siap,10_PBP2_TRAP_SBP_like_6,10_PBP2_TRAP_SBP_like_4,10_PBP2_TRAP_SBP_like_2,10_PBP2_TRAP_lactate,10_PBP2_TRAP_ketoacid_lactate_like,10_PBP2_TRAP_DctP_like_1,10_PBP2_TRAP_DctP6_7,10_PBP2_TRAP_Dctp5_like,10_PBP2_TRAP_DctP2_like,10_PBP2_TRAP_DctP1_3_4_like,10_PBP2_TRAP_DctP10,10_PBP2_TRAP_BpDctp6_7,10_PBP2_TRAP_alpha-ket…
HMP2_11397	19.91	3	47	5	1	5_Bacteria	1	5_Actinobacteria	1	5_Actinobacteria	1	5_Actinomycetales	1	5_Actinomycetaceae	1	5_Actinomyces	2	4_Actinomyces:sp.:ICM47,1_Actinomyces:sp.:HMSC035G02	53.9374	2_PP-ATPase,2_Peptidase_S13,2_PBP4,2_lysidine_TilS_N,2_DUF2342_F420,2_ATP_bind_3,2_Alpha_ANH_like_II,1_TilS,1_Pyrophosphatase,1_pyrophosphatase,1_PTZ00271,1_PRTases_typeI,1_PRK15423,1_PRK09162,1_PRK02230,1_PRK01250,1_PRK00642,1_Pribosyltran,1_Ppa,1_Porphobil_deamC,1_PLN02373,1_PLN02238,1_HptA,1_HGPRTase,1_DacB,1_Alpha_ANH_like,
HMP2_11402	15.5	3	60	8	1	8_Bacteria	1	8_Proteobacteria	1	8_Betaproteobacteria	1	8_Neisseriales	1	8_Neisseriaceae	1	8_Neisseria	2	6_Neisseria:bacilliformis,2_Neisseria:bacilliformis:ATCC:BAA-1200	55.9015	NA
HMP2_11412	12.82	4	41	17	1	17_Bacteria	1	17_Firmicutes	2	16_Bacilli,1_Tissierellia	2	16_Lactobacillales,1_Tissierellales	2	16_Streptococcaceae,1_Peptoniphilaceae	2	16_Streptococcus,1_Peptoniphilus	13	3_Streptococcus:sp.:1171,2_Streptococcus:sp.:HMSC10A01,2_Streptococcus:sp.:HMSC071D03,1_Streptococcus:sp.:SK140,1_Streptococcus:sp.:JS71,1_Streptococcus:sp.:HMSC34B10,1_Streptococcus:sp.:HMSC073D05,1_Streptococcus:mitis:SK575,1_Streptococcus:mitis:SK321,1_Streptococcus:infantis:X,1_Streptococcus:infantis:ATCC:700779,1_Streptococcus:cristatus:ATCC:51100,1_Peptoniphilus:lacrimalis:DNF00528	57.2736	13_truB,2_TruB,1_YvaK,1_YncA,1_yhbS,1_TruB_N,1_TruB_C_2,1_TruB_C,1_RutD,1_RNase_T,1_RimI,1_REX4_like,1_PseudoU_synth_TruB_like,1_PseudoU_synth_hTruB2_like,1_PseudoU_synth_hDyskerin,1_PseudoU_synth_EcTruB,1_protocat_pcaD,1_PRK14124,1_PRK14123,1_PRK14122,1_PRK10146,1_PRK09145,1_PRK07757,1_PRK07247,1_PRK04270,1_PRK03624,1_PHA_depoly_arom,1_NAT_SF,1_MhpC,1_menH_SHCHC,1_EXOIII,1_ERI-1_3'hExo_like,1_DN…
HMP2_11419	12.57	1	44	5	1	5_Bacteria	1	5_Proteobacteria	1	5_Betaproteobacteria	1	5_Burkholderiales	1	5_Burkholderiaceae	1	5_Lautropia	1	5_Lautropia:mirabilis:ATCC:51599	32.6164	4_glpT,4_DUF302,3_PTS_IIB,3_Na_Ca_ex,2_uhpT,2_UhpC,2_TIGR00367,2_PRK11663,2_PRK10734,2_MFS_YfmO_like,2_MFS_UhpC,2_MFS_spinster_like,2_MFS_SLC37A4,2_MFS_OPA_SLC37,2_MFS_OFA_like,2_MFS_NepI_like,2_MFS_MT3072_like,2_MFS_MMR_MDR_like,2_MFS_MefA_like,2_MFS_MdtH_MDR_like,2_MFS_MdtG_SLC18_like,2_MFS_GlpT,2_MFS_FsR,2_MFS_ExuT_GudP_like,2_MFS_arabinose_efflux_permease_like,2_MFS_1,2_MFS,2_ECM27,2_COG3439,…
HMP2_11427	17.35	1	47	10	1	4_Bacteria	2	2_Fusobacteria,2_Bacteroidetes	2	2_Fusobacteriia,2_Bacteroidia	2	2_Fusobacteriales,2_Bacteroidales	2	2_Prevotellaceae,2_Leptotrichiaceae	2	2_Leptotrichia,1_Prevotella	3	2_Leptotrichia:sp.:oral:taxon:215:str.:W9775,1_Prevotella:nigrescens:CC14M,1_Prevotella	6.42927	8_pyrH,2_pyrH_bact,2_PyrH,2_AAK_UMPK-PyrH-Ec,2_AAK_UMPK-like,1_pyrH_arch,1_PssA,1_pssA,1_PS_decarb_rel,1_PS_Dcarbxylase,1_PRK05305,1_DUF4834,1_CDP-OH_P_transf,1_AAK_UMPK-PyrH-Pf,1_AA_kinase,
HMP2_11438	29.23	1	57	8	1	8_Bacteria	1	8_Firmicutes	2	8_Clostridia,3_unclassified:Oscillospiraceae	1	7_Clostridiales	2	4_Ruminococcaceae,3_Oscillospiraceae	0	NA	3	4_Ruminococcaceae:bacterium:AF10-16,3_unclassified:Oscillospiraceae,1_Clostridiales	40.0581	6_LysM,4_Peptidase_M23,2_Radical_SAM,2_NlpD,2_nlpD,2_G5,1_PTA_PTB,1_Pta,1_pta,1_PRK11890,1_PRK05805,1_P_butyryltrans,1_Mur_ligase_C,1_eutD,
HMP2_1144	20.73	3	63	2	1	2_Bacteria	1	2_Actinobacteria	1	2_Actinobacteria	1	2_Actinomycetales	1	2_Actinomycetaceae	1	2_Actinomyces	1	2_Actinomyces:viscosus:C505	50.7465	2_HmoA,2_ABM,1_PRK13315,
HMP2_11442	40.3	1	46	29	1	28_Eukaryota	1	28_Chordata	1	28_Mammalia	1	28_Primates	1	28_Hominidae	1	28_Homo	1	28_Homo:sapiens	32.3207	NA
HMP2_11450	25.03	3	38	26	1	26_Bacteria	1	26_Actinobacteria	1	26_Actinobacteria	2	21_Actinomycetales,5_Micrococcales	2	21_Actinomycetaceae,5_Sanguibacteraceae	3	15_Actinomyces,5_Schaalia,5_Sanguibacter	9	5_Sanguibacter:keddieii,5_Actinomyces:sp.:HMSC035G02,4_Actinomyces:sp.:ICM39,3_Schaalia:odontolytica:F0309,3_Actinomyces:sp.:ICM47,2_Schaalia:odontolytica:ATCC:17982,2_Actinomyces:sp.:HPA0247,1_Actinomyces:sp.:oral:taxon:172:str.:F0311,1_Actinomyces	59.6502	2_TRCF,2_DEXHc_RecG,1_UvrB_inter,1_UB2H,1_SF2-N,1_SF2_C_TRCF,1_SF2_C_RecG_TRCF,1_SF2_C_RecG,1_ResIII,1_PTZ00290,1_PTH,1_Pth,1_pth,1_PRK10689,1_PRK05426,1_PRK05322,1_PRK05101,1_PRK03926,1_PRK03817,1_PRK00555,1_PLN02865,1_PLN02521,1_Pept_tRNA_hydro,1_Mfd,1_mfd,1_mevalon_kin,1_Helicase_C,1_GHMP_kinases_N,1_gal_kin,1_GalKase_gal_bdg,1_GalK,1_ERG12,1_DEXHc_TRCF,1_DEXHc_RE,1_DEXDc,1_DEAD,1_CRS2,1_Cas3_…
HMP2_11473	10.06	1	31	15	1	15_Bacteria	2	14_Proteobacteria,1_Actinobacteria	3	13_Betaproteobacteria,1_Gammaproteobacteria,1_Actinobacteria	3	13_Neisseriales,1_Cardiobacteriales,1_Actinomycetales	3	13_Neisseriaceae,1_Cardiobacteriaceae,1_Actinomycetaceae	3	10_Eikenella,1_Cardiobacterium,1_Actinomyces	8	4_Eikenella:sp.:NML130454,3_Eikenella:corrodens:CC92I,3_Eikenella,1_Eikenella:sp.:NML03-A-027,1_Eikenella:sp.:NML02-A-017,1_Eikenella:sp.:HMSC061C02,1_Cardiobacterium:valvarum:F0432,1_Actinomyces:sp.:oral:taxon:877:str.:F0543	60.5142	10_ubiA,6_SmpB,5_Prolidase,5_PRK12897,5_PRK12896,5_PRK12318,5_PRK07281,5_PRK05716,5_Peptidase_M24,5_PA2G4-like,5_met_pdase_I,5_MetAP1,5_Map,5_APP_MetAP,5_APP-like,4_smpB,4_GST_N_3,3_YkvA,3_PRK08671,3_DUF1232,2_UbiA,2_PRK10387,2_panB,2_MetAP2,2_GST_N_Tau,2_GST_N_Omega_like,2_GST_N_Omega,2_GST_N_GTT2_like,2_GST_N_GRX2,2_GST_N_family,2_GST_N_2GST_N,2_GST_N_2,2_GST_C_GRX2,2_GstA,2_GRX_hybridPRX5,2_GR…
HMP2_1148	14.17	1	53	54	1	54_Bacteria	1	54_Actinobacteria	1	54_Actinobacteria	1	54_Actinomycetales	1	54_Actinomycetaceae	1	54_Actinomyces	2	52_Actinomyces:gerencseriae:DSM:6844,2_Actinomyces:sp.:oral:taxon:171:str.:F0337	63.6915	126_rpsP,54_YlqC,54_PRK02821,54_PRK00468,54_KH_4,44_cbiO,42_S16,42_RpsP,42_rps16,42_Ribosomal_S16,14_rimM,12_RimM,8_thiQ,8_FtsE,6_TauB,6_16S_RimM,4_ZnuC,4_YnjD,4_YhcF,4_WHTH_GntR,4_urea_trans_UrtE,4_urea_trans_UrtD,4_ThiQ,4_TagH,4_SapF,4_PRK15112,4_PRK15056,4_PRK14250,4_PRK13541,4_PRK10908,4_PRK10895,4_PRK10619,4_PRK10575,4_PRK10253,4_PRK10247,4_PRK03695,4_PQQ_ABC_ATP,4_PhnK,4_PhnC,4_ntrCD,4_nikD…
HMP2_11481	12.65	1	41	3	1	3_Bacteria	1	3_Proteobacteria	1	3_Gammaproteobacteria	1	3_Pasteurellales	1	3_Pasteurellaceae	1	3_Haemophilus	2	2_Haemophilus:sp.:HMSC073C03,1_Haemophilus:sp.:CCUG:60358	71.6755	2_deoD,1_YjgR,1_YiiM,1_YchJ,1_Uridine-psphlse,1_UP_TbUP-like,1_UPF0225,1_UP_EcUdp-like,1_Udp,1_SEC-C,1_SDH_C,1_PRK13374,1_PRK11178,1_PRK04233,1_PRK02250,1_PRK01842,1_PRK01752,1_PRK01617,1_PRK00183,1_PNP_UDP_1,1_PNP_ThPNP_like,1_PNP_EcPNPI-like,1_NP_TgUP-like,1_NP-I,1_NAD_bind_Shikimate_DH,1_MTAP_SsMTAPI_like,1_MTAN,1_MOSC,1_DUF87,1_DUF853,1_DeoD,
HMP2_11484	10.64	1	40	10	0	NA	0	NA	0	NA	0	NA	0	NA	0	NA	0	NA	0	8_HTH_XRE,4_PDDEXK_1,4_HTH_3,4_DUF1642,3_AAA_24,1_Spore_Cse60,1_HNH_3,
HMP2_11500	23.08	2	44	18	2	17_Bacteria,1_Eukaryota	2	17_Actinobacteria,1_Basidiomycota	2	17_Actinobacteria,1_Agaricomycetes	2	17_Actinomycetales,1_Hymenochaetales	2	17_Actinomycetaceae,1_Schizoporaceae	2	17_Actinomyces,1_Schizopora	5	12_Actinomyces:dentalis:DSM:19115,2_Actinomyces:sp.:oral:taxon:170:str.:F0386,2_Actinomyces:massiliensis:4401292,1_Schizopora:paradoxa,1_Actinomyces:sp.:oral:taxon:414	53.118	12_PTS_IIA_glc,12_PTS_EIIA_1,12_PTBA,12_NagE,6_PTS_IIB_glc,6_PTS-IIBC-Tre,6_PTS-II-BC-sucr,6_pts-Glc,6_PtsG1,6_PTS_EIIC,6_PRK11007,6_PRK09796,6_murP,5_PTS-II-ABC-beta,5_PtsG2,5_PTS_EIIB,5_PRK09824,3_PRK09439,2_EIIB_glc,1_TMPK,1_ResIII,1_PPK2_P_aer,1_PPK2,1_HNH_3,1_Helicase_C,1_DEXHc_RE,1_DEXDc,
HMP2_11501	10.13	1	35	1	1	1_Bacteria	1	1_Bacteroidetes	1	1_Bacteroidia	1	1_Bacteroidales	1	1_Prevotellaceae	1	1_Prevotella	1	1_Prevotella:sp.:C561	65.9574	NA
HMP2_11504	12.98	1	37	4	1	4_Bacteria	1	4_Fusobacteria	1	4_Fusobacteriia	1	4_Fusobacteriales	1	4_Leptotrichiaceae	1	4_Leptotrichia	1	4_Leptotrichia:sp.:oral:taxon:215:str.:W9775	19.3948	NA
HMP2_11516	16.27	4	100	4	1	4_Bacteria	1	4_Firmicutes	1	4_Bacilli	1	4_Lactobacillales	1	4_Streptococcaceae	1	4_Streptococcus	2	2_Streptococcus:sp.:AM43-2AT,2_Streptococcus:sp.:343	10.4478	3_DUF1642,3_DUF1372,2_YjcR,2_XtmB,2_Terminase_3C,2_Terminase_3,2_RusA,2_Phage_terminase,2_phage_term_2,2_Phage_prot_Gp6,2_phage_arpU,2_Collagen_bind,2_Big_8,2_A118_put_portal,1_SSB_OBF,1_SSB,1_Ssb,1_ssb,1_PRK08763,1_PRK07275,1_PRK07274,1_PRK06863,1_PRK06752,1_PRK06751,1_PRK06642,1_HNH_3,1_DUF1492,
HMP2_1152	12.21	1	49	96	1	96_Bacteria	1	96_Firmicutes	1	96_Clostridia	1	96_Clostridiales	2	92_Ruminococcaceae,4_Oscillospiraceae	1	4_Oscillibacter	2	92_Ruminococcaceae:bacterium:TF06-43,4_Oscillibacter:sp.	88.8617	252_Sigma70_r4,168_Sigma70_r4_2,90_DUF4367,84_PRK09639,84_HTH_LUXR,80_SigW_bacill,80_SigM_subfam,80_Sigma70_r2,80_sigma70-ECF,80_SigH_actino,80_SigE-fam_strep,80_Sig-70_gvs1,80_Sig70_famx3,80_Sig70_famx2,80_Sig70_bacteroi1,80_RpoE,80_PRK12542,80_PRK12522,80_PRK12515,80_PRK12513,80_PRK12511,80_PRK11924,80_PRK09652,80_PRK09645,80_PRK09644,80_PRK09641,80_PRK09415,72_PRK12527,72_PRK12519,72_PRK12517,…
HMP2_11538	35.16	2	35	32	1	32_Bacteria	1	32_Actinobacteria	1	32_Actinobacteria	1	32_Actinomycetales	1	32_Actinomycetaceae	1	32_Actinomyces	9	7_Actinomyces:sp.:HMSC08A09,6_Actinomyces:viscosus:C505,6_Actinomyces:naeslundii:str.:Howell:279,4_Actinomyces:sp.:HMSC075C01,3_Actinomyces:sp.:oral:taxon:171:str.:F0337,3_Actinomyces:oris,1_Actinomyces:sp.:oral:taxon:897,1_Actinomyces:sp.:oral:taxon:175:str.:F0384,1_Actinomyces:naeslundii	69.3846	5_FHA,2_Yop-YscD_cpl,1_MerR_1,1_MerR,1_HTH_MerR-SF,1_HTH_MerR-like,1_HTH_MERR,1_HTH_GlnR-like,
HMP2_1154	10.31	1	57	13	1	13_Bacteria	1	13_Actinobacteria	1	13_Actinobacteria	1	13_Actinomycetales	1	13_Actinomycetaceae	1	13_Actinomyces	2	11_Actinomyces:graevenitzii:F0530,2_Actinomyces:graevenitzii:C83	66.6428	30_ligA,30_BRCT,20_LIGANc,14_gatA,12_GatB_Yqey,12_gatB,11_YkuD_like,11_YkuD,11_Glu-tRNAGln,11_GatC,11_gatC,11_ErfK,10_Yop-YscD_cpl,10_PTCB-BRCT,10_ligB,10_Lig,10_HHH_5,10_HHH_2,10_HHH,10_FtsK_SpoIIIE,10_dnlj,10_DNA_ligase_ZBD,10_DNA_ligase_OB,10_DNA_ligase_aden,10_BRCT_TopBP1_rpt2_like,10_BRCT_RFC1,10_BRCT_PARP1,10_BRCT_DNA_ligase_like,7_PRK12470,7_PRK09201,7_PRK08310,7_PRK08137,7_PRK07869,7_PRK0…
HMP2_11543	40.7	2	76	2	1	2_Bacteria	1	2_Firmicutes	1	2_Clostridia	1	2_Clostridiales	1	2_Clostridiaceae	1	1_Butyricicoccus	2	1_Butyricicoccus:sp.:K4410.MGS-46,1_Butyricicoccus	82.198	NA
HMP2_11556	11.81	1	48	14	1	14_Bacteria	1	14_Firmicutes	1	12_Clostridia	1	12_Clostridiales	2	7_Ruminococcaceae,5_Oscillospiraceae	1	2_Oscillibacter	6	5_Ruminococcaceae:bacterium:AF10-16,3_Oscillospiraceae:bacterium:UBA4632,2_Ruminococcaceae:bacterium:TF06-43,2_Oscillibacter:sp.,1_Firmicutes:bacterium:CAG:176,1_Firmicutes:bacterium:CAG:129	39.1167	6_YhcF,6_WHTH_GntR,6_Na_Ala_symp,6_HTH_GNTR,6_GntR,6_cbiO,6_AlsT,6_agcS,4_TauB,4_S15_NS1_EPRS_RNA-bind,4_S15_bact,4_RpsO,4_rpsO,4_rps15,4_Ribosomal_S15p_S13e,4_Ribosomal_S15,4_PhnK,4_FtsE,3_thiQ,3_CcmA,2_ZnuC,2_YnjD,2_YbbA,2_urea_trans_UrtE,2_urea_trans_UrtD,2_ThiQ,2_TGS,2_tauB,2_TagH,2_SufC,2_sufC,2_ssuB,2_SapF,2_RelA_SpoT,2_PstB,2_pstB,2_PRK15112,2_PRK14274,2_PRK14273,2_PRK14272,2_PRK14270,2_PR…
HMP2_11561	11.37	1	41	9	1	9_Bacteria	2	8_Actinobacteria,1_Proteobacteria	2	8_Actinobacteria,1_Betaproteobacteria	2	8_Actinomycetales,1_Neisseriales	2	8_Actinomycetaceae,1_Neisseriaceae	1	8_Actinomyces	3	7_Actinomyces:massiliensis:4401292,1_Eikenella,1_Actinomyces:gerencseriae:DSM:6844	76.3887	2_RutD,2_PASTA,2_Excalibur,2_Abhydrolase_1,1_Tpx,1_TlpA_like_ScsD_MtbDsbE,1_TlpA_like_family,1_Redoxin,1_PRX_Typ2cys,1_PRX_like2,1_PRX_family,1_PRX_BCP,1_PRX_Atyp2cys,1_PRX_AhpE_like,1_pro_imino_pep_1,1_PASTA_pknB,1_PASTA_Pbp2x-like_2,1_PASTA_Pbp2x-like_1,1_MhpC,1_Bcp,1_bcp,1_AhpC-TSA,1_Abhydrolase_6,
HMP2_11563	15.43	2	49	56	1	55_Bacteria	1	55_Firmicutes	1	53_Clostridia	1	53_Clostridiales	1	53_Ruminococcaceae	3	50_Subdoligranulum,2_Gemmiger,1_Faecalibacterium	6	32_Subdoligranulum:sp.:60,13_Subdoligranulum:variabile:DSM:15176,5_Subdoligranulum:variabile,2_Gemmiger:formicilis,2_Firmicutes:bacterium:CAG:24,1_Faecalibacterium:sp.:OF03-6AC	46.4807	93_gatY,54_SpoU-like,36_SpoU_sub_bind,36_SpoU-like_RNA-MTase,31_TBP_aldolase_IIB,31_tag_bisphos_ald,31_PRK13399,31_PRK12857,31_PRK09197,31_PRK09196,31_PRK08610,31_PRK08185,31_PRK07709,31_PRK07315,31_PRK07084,31_PRK06806,31_PRK06801,31_PRK05835,31_kbaY,31_FTBP_aldolase_II,31_fruc_bis_ald_,31_FruBisAldo_II_B,31_FruBisAldo_II_A,31_FBP_aldolase_IIA,31_F_bP_aldolase,31_Fba,31_cbbA,28_Resolvase,26_COG3…
HMP2_11566	15.19	2	75	9	1	9_Bacteria	1	9_Firmicutes	1	8_Clostridia	1	8_Clostridiales	1	8_Ruminococcaceae	1	8_Ruminococcus	2	8_Ruminococcus:sp.:CAG:353,1_Firmicutes:bacterium:CAG:83	65.1817	14_ENDO3c,12_ogt,12_DNA_binding_1,12_Atl1,12_ATase,8_PaaK,7_HhH-GPD,6_YbiR_permease,6_PRK15098,6_PRK00901,6_P_permease,6_PLN03080,6_panF,6_Methyltransf_1N,6_Glyco_hydro_3,6_Fn3-like,6_Fascin,6_CitT,6_BglX,6_ArsB_NhaD_permease,6_AdaB,4_PA_CoA_ligase,4_FACL_like_2,4_F390_ftsA,4_AMP-binding_C_2,4_AMP-binding,4_AFD_class_I,4_ACTx2,4_ACT_PDH-BS-like,4_ACT_Bt0572_2,4_ACT_Bt0572_1,3_YidK,3_sss,3_SSF,3_S…
HMP2_11569	11.51	1	85	5	1	5_Bacteria	1	5_Firmicutes	1	5_Bacilli	1	5_Lactobacillales	1	5_Streptococcaceae	1	5_Streptococcus	1	5_Streptococcus:agalactiae	45.9619	5_Mob_Pre,2_HTH_Hin_like,1_Rep_1,1_REP,1_HTH_Tnp_ISL3,
HMP2_1157	17.72	2	35	22	1	22_Bacteria	1	22_Bacteroidetes	1	22_Bacteroidia	1	22_Bacteroidales	1	22_Rikenellaceae	1	15_Alistipes	4	8_Alistipes:sp.:HGB5,7_Alistipes,5_Alistipes:finegoldii:CAG:68,2_Alistipes:finegoldii:DSM:17242	91.075	22_sdhA,21_Pirin_C_2,21_cupin_Yhhw_C,16_cupin_Yhhw_N,16_cupin_pirin-like_N,15_YhaK,15_Pirin,15_cupin_RmlC-like,15_cupin_pirin_N,12_COG4299,8_prfC,6_TIGR00238,6_EpmB,6_arg_2_3_am_muta,5_RF3_III,5_RF3_C,5_EFG_III-like,4_TypA_BipA,4_Translation_Factor_II_like,4_TetM_like,4_Tet_II,4_Srp102,4_small_GTP,4_SelB_euk,4_SelB,4_RF3_II,4_RF3,4_Ras_like_GTPase,4_PrfC,4_MMR_HSR1,4_LepA,4_IF2_eIF5B,4_GTP_transl…
HMP2_11576	12.28	1	34	4	1	4_Bacteria	1	4_Firmicutes	1	4_Clostridia	1	4_Clostridiales	1	4_Ruminococcaceae	1	4_Faecalibacterium	2	3_Faecalibacterium:prausnitzii:L2-6,1_Faecalibacterium:sp.:OF03-6AC	57.9017	1_RVT_1,1_RT_nLTR_like,1_RT_like,1_RT_G2_intron,1_RT_Bac_retron_I,1_group_II_RT_mat,
HMP2_11577	15.5	2	44	5	1	5_Bacteria	1	5_Proteobacteria	1	5_Epsilonproteobacteria	1	5_Campylobacterales	1	5_Campylobacteraceae	1	5_Campylobacter	2	4_Campylobacter:concisus:ATCC:51562,1_Campylobacter:sp.	54.9101	5_Phage_tail_X,5_COG5004,4_tape_meas_TP901,4_tail_tube,4_Phage_tube,4_Phage_P2_GpU,4_PhageMin_Tail,4_FII,4_FI,4_COG3498,4_COG3497,3_gpD,3_D,2_COG3499,1_Phage_sheath_1,
HMP2_11585	21.16	3	40	15	1	15_Eukaryota	1	15_Chordata	1	15_Mammalia	1	15_Primates	1	15_Hominidae	1	15_Homo	1	15_Homo:sapiens	85.9908	NA
HMP2_11598	17.55	2	43	4	1	4_Bacteria	1	4_Firmicutes	1	4_Clostridia	1	4_Clostridiales	1	4_Ruminococcaceae	1	4_Faecalibacterium	2	2_Faecalibacterium:sp.:AM43-5AT,2_Faecalibacterium:sp.:AF27-11BH	66.5804	2_ribazole_cobC,2_PRK15004,2_PRK13462,2_PGAM,2_HP_PGM_like,2_HP,2_GpmA,
HMP2_116	10.01	1	67	24	1	24_Bacteria	1	24_Bacteroidetes	1	24_Bacteroidia	1	24_Bacteroidales	1	24_Prevotellaceae	1	24_Prevotella	6	7_Prevotella:sp.:F0091,7_Prevotella:melaninogenica:ATCC:25845,5_Prevotella:sp.:ICM33,2_Prevotella:sp.:oral:taxon:313,2_Prevotella:scopos:JCM:17725,1_Prevotella:melaninogenica	55.9916	25_M28_like,13_SpmB,13_RfbX,13_MATE_Wzx_like,13_MATE_tuaB_like,12_SpmA,12_Peptidase_S46,11_RRM_DbpA,11_DbpA,10_M28_like_PA,9_SF2_C_XPB,9_SF2_C_Ski2,9_SF2_C_RecQ,9_SF2_C_dicer,9_SF2_C_DEAD,9_SF2_C,9_HELICc,9_Helicase_C,7_SrmB,7_SF2-N,7_SF2_C_reverse_gyrase,7_ResIII,7_PTZ00424,7_PRK11776,7_PRK11634,7_PRK11192,7_PRK10590,7_PRK04837,7_PRK04537,7_PRK01297,7_DEXHc_RecG,7_DEXHc_RE,7_DEXDc,7_DEADc_MSS116…
HMP2_11602	12.74	2	40	8	1	8_Bacteria	1	8_Bacteroidetes	1	8_Bacteroidia	1	8_Bacteroidales	1	8_Rikenellaceae	1	7_Alistipes	5	3_Alistipes:senegalensis:JC50,2_Alistipes:shahii:WAL:8301,1_Alistipes:sp.:56,1_Alistipes:onderdonkii:WAL:8169:=:DSM:19147,1_Alistipes	74.6743	5_DUF3408,1_Relaxase,1_PHA02518,1_ParAB_family,1_FlhG-like,1_DUF4134,1_DUF4133,1_CbiA,1_BcsQ,
HMP2_11606	16.09	8	54	27	1	27_Bacteria	1	27_Firmicutes	1	27_Clostridia	1	27_Clostridiales	2	26_Ruminococcaceae,1_Lachnospiraceae	2	26_Faecalibacterium,1_Coprococcus	2	26_Faecalibacterium:prausnitzii:L2-6,1_Coprococcus:comes	40.021	9_AAA,8_NaPi_cotrn_rel,8_Na_Pi_cotrans,8_MATE_NorM_like,8_MatE,6_ABC_trans_CmpB,4_YwqE,4_YveK,4_Wzz,4_vmrA,4_spore_V_B,4_RfbX,4_PRK01766,4_PRK00187,4_polys_exp_MPA1,4_pepcterm_TyrKin,4_ParAB_family,4_NorM,4_MATE_yoeA_like,4_MATE_Wzx_like,4_MATE_SpoVB_like,4_MATE_MJ0709_like,4_MATE_MepA_like,4_MATE_like_9,4_MATE_like_8,4_MATE_like_7,4_MATE_like_6,4_MATE_like_5,4_MATE_like_4,4_MATE_like_3,4_MATE_li…
HMP2_11607	12.67	1	129	2	0	NA	0	NA	0	NA	0	NA	0	NA	0	NA	0	NA	0	2_HTH_XRE,1_HTH_31,1_HTH_3,1_HTH_19,
HMP2_11613	12.6	1	31	24	1	9_Bacteria	2	5_Firmicutes,4_Candidatus:Saccharibacteria	2	4_Negativicutes,1_Bacilli	2	4_Veillonellales,1_Lactobacillales	2	4_Veillonellaceae,1_Streptococcaceae	2	4_Veillonella,1_Streptococcus	6	3_Veillonella:sp.:oral:taxon:780:str.:F0422,2_Candidatus:Saccharibacteria:bacterium:UBA1788,1_Veillonella:sp.:DNF00869,1_Streptococcus:sp.:M334,1_Candidatus:Saccharibacteria:bacterium:UBA949,1_Candidatus:Saccharibacteria:bacterium:UBA3749	4.50732	6_M48B_HtpX_like,4_LemA,3_DUF1771,2_M56_BlaR1_MecR1_like,2_M48_Ste24p_like,2_M48C_Oma1_like,1_zf-ISL3,1_YqgA,1_PRK05457,1_PRK04897,1_PRK03982,1_PRK03072,1_PRK03001,1_PRK02870,1_PRK02391,1_PRK01265,1_phage_rel_nuc,1_Peptidase_M48,1_M56_like,1_M48C_Oma1-like,1_M48C_loiP_like,1_M48C_bepA_like,1_M48B_Htpx_like,1_InsA,1_HtpX,1_HTH_Tnp_ISL3,1_DUF554,1_DUF5067,1_DUF4352,1_DUF2156,1_DDE_Tnp_ISL3,1_COG486…
HMP2_11634	13.66	1	59	11	1	11_Bacteria	1	11_Bacteroidetes	1	11_Bacteroidia	1	11_Bacteroidales	1	11_Prevotellaceae	1	11_Prevotella	3	6_Prevotella:loescheii:DSM:19665:=:JCM:12249:=:ATCC:15930,4_Prevotella:sp.:oral:taxon:472:str.:F0295,1_Prevotella:conceptionensis:9403948	52.9442	42_LRR_1,28_LRR_8,12_LRR_RI,7_LRR_4,6_LRR_NTF,6_LRR_AMN1,5_Por_Secre_tail,4_Peptidases_S8_S53,4_Peptidases_S8_PCSK9_ProteinaseK_like,4_Peptidases_S8_CspA-like,2_Peptidases_S8_Thermitase_like,1_RuvC_III,1_Peptidases_S8_Lantibiotic_specific_protease,1_Peptidases_S8_Kp43_protease,1_Peptidases_S8_Autotransporter_serine_protease_like,1_HNH_4,1_Csn1,1_CRISPR_Cas2,1_cas_Csn1,1_Cas9,1_Cas2_I_II_III,1_cas…
HMP2_11643	14.17	1	57	2	0	NA	0	NA	0	NA	0	NA	0	NA	0	NA	0	NA	0	2_secG,1_SecG,
HMP2_11656	16.24	3	43	1	1	1_Bacteria	1	1_Proteobacteria	1	1_Epsilonproteobacteria	1	1_Campylobacterales	1	1_Campylobacteraceae	1	1_Campylobacter	1	1_Campylobacter:concisus:UNSWCS	57.989	NA
HMP2_1166	16.96	1	68	176	1	176_Bacteria	2	174_Firmicutes,2_Proteobacteria	2	174_Bacilli,2_Gammaproteobacteria	3	155_Bacillales,19_Lactobacillales,2_Pasteurellales	2	19_Streptococcaceae,2_Pasteurellaceae	4	155_Gemella,19_Streptococcus,1_Haemophilus,1_Aggregatibacter	8	94_Gemella:haemolysans:ATCC:10379,43_Gemella:haemolysans:M341,19_Streptococcus:sp.:UMB1385,14_Gemella:sanguinis:M325,2_Gemella:sanguinis:ATCC:700632,2_Gemella:morbillorum:M424,1_Haemophilus:parainfluenzae:ATCC:33392,1_Aggregatibacter:segnis	52.8225	130_QueT,112_COG4708,74_MerR_1,74_MerR,74_HTH_YyaN,74_HTH_TipAL-Mta,74_HTH_MlrA-like_sg1,74_HTH_MerR-trunc,74_HTH_MerR-SF,74_HTH_MERR,74_HTH_BmrR,74_HTH_BltR,72_TipAS,70_Ribosomal_L10,69_HTH_NolA-AlbR,69_HTH_MerR-like,69_HTH_BmrR-like,67_HTH_TioE_rpt2,61_HTH_Cfa,52_S20,52_RpsT,52_rpsT,52_rps20,52_Ribosomal_S20p,50_SoxR,50_HTH_MlrA-CarA,45_HTH_GnyR,44_HTH_MlrA-like,40_HTH_GlnR-like,39_AAT_like,38_…
HMP2_11662	25.61	3	49	5	0	NA	0	NA	0	NA	0	NA	0	NA	0	NA	0	NA	0	NA
HMP2_11665	10.52	1	76	13	1	11_Bacteria	1	11_Firmicutes	1	11_Clostridia	1	11_Clostridiales	2	10_Lachnospiraceae,1_Clostridiaceae	2	10_Roseburia,1_Clostridium	3	6_Roseburia:inulinivorans,4_Roseburia:sp.:40,1_Clostridium:sp.:Marseille-P2415	47.6533	90_cbiO,24_thiQ,24_TauB,24_FtsE,22_HTH_AraC,18_PhnK,14_HTH_ARAC,14_HTH_18,14_fucI,14_cupin_RmlC-like,14_AraC,12_ZnuC,12_znuC,12_ycf16,12_YbbA,12_urea_trans_UrtE,12_urea_trans_UrtD,12_ThiQ,12_TagH,12_SufC,12_sufC,12_PstB,12_PRK14274,12_PRK14272,12_PRK14270,12_PRK14269,12_PRK14268,12_PRK14266,12_PRK14264,12_PRK14263,12_PRK14262,12_PRK14261,12_PRK14260,12_PRK14259,12_PRK14256,12_PRK14255,12_PRK14252…
HMP2_11672	11.68	1	31	3	1	3_Bacteria	1	3_Proteobacteria	1	3_Betaproteobacteria	1	3_Neisseriales	1	3_Neisseriaceae	1	3_Kingella	1	3_Kingella:oralis:ATCC:51147	20.5282	1_PRK11670,1_ParA,1_Mrp_NBP35,1_Mrp,1_minD_arch,1_MinD,1_FlhG,1_eps_fam,1_CbiA,1_BY-kinase,1_BcsQ,1_BchX,1_ArsA,
HMP2_11683	11.98	2	32	5	1	5_Bacteria	2	4_Bacteroidetes,1_Proteobacteria	2	4_Bacteroidia,1_Betaproteobacteria	2	4_Bacteroidales,1_Neisseriales	2	4_Prevotellaceae,1_Neisseriaceae	1	4_Prevotella	3	3_Prevotella:veroralis:F0319,1_Prevotella:veroralis:DSM:19559:=:JCM:6290,1_Neisseria	77.0621	2_SF2_C_DEAD,2_HELICc,2_Helicase_C,1_zf-NADH-PPase,1_YjhB,1_UshA,1_ushA,1_thiosulf_SoxB,1_SF2_C_XPB,1_SF2_C_SNF,1_SF2_C_RecQ,1_SF2_C_LHR,1_SF2_C_Hrq,1_SF2_C_FANCM_Hef,1_SF2_C_dicer,1_SF2_C,1_PRK09418,1_PGA_cap,1_NUDIX-like,1_Nudix_Hydrolase_4,1_Nudix_Hydrolase_39,1_Nudix_Hydrolase_38,1_Nudix_Hydrolase_37,1_Nudix_Hydrolase_25,1_Nudix_Hydrolase_21,1_Nudix_Hydrolase_20,1_Nudix_Hydrolase_19,1_Nudix_H…
HMP2_11701	15.69	1	59	41	1	41_Bacteria	1	41_Firmicutes	1	41_Bacilli	2	39_Bacillales,2_Lactobacillales	1	2_Streptococcaceae	2	39_Gemella,2_Streptococcus	4	20_Gemella:morbillorum,15_Gemella:morbillorum:M424,4_Gemella:haemolysans:M341,2_Streptococcus:sp.:UMB1385	70.1104	22_D_pro_red_PrdD,9_Gly_reductase,9_D_pro_red_PrdA,6_PR_assoc_PrdC,6_Complex1_51K,4_RelA_SpoT,4_Pro_racemase,4_PRK13971,4_PRK13970,4_PRK13969,4_PrdF,2_YjbM,2_RhaT,2_RarD,2_rarD,2_PRK15430,2_NT_Rel-Spo_like,2_EamA,2_2A78,
HMP2_11709	21.91	3	37	1	1	1_Bacteria	1	1_Actinobacteria	1	1_Actinobacteria	1	1_Bifidobacteriales	1	1_Bifidobacteriaceae	1	1_Bifidobacterium	1	1_Bifidobacterium:longum	66.9912	NA
HMP2_11714	11.51	1	52	12	1	12_Bacteria	1	12_Bacteroidetes	1	12_Bacteroidia	1	12_Bacteroidales	2	11_Rikenellaceae,1_Tannerellaceae	2	11_Alistipes,1_Parabacteroides	3	10_Alistipes:sp.:UBA1825,1_Parabacteroides:goldsteinii:CL02T12C30,1_Alistipes:ihumii:AP11	86.4144	14_Sigma70_r4,8_Sigma70_r4_2,6_Aldose_epim,4_TIM_phosphate_binding,4_SigW_bacill,4_SigM_subfam,4_Sigma70_r2,4_Sigma70_ECF,4_sigma70-ECF,4_SigH_actino,4_SigE-fam_strep,4_Sig-70_X6,4_Sig-70_plancto1,4_Sig-70_gvs1,4_Sig70_famx3,4_Sig70_famx2,4_Sig70_bacteroi1,4_RpoE_Sigma70,4_RpoE,4_pyrD_sub1_fam,4_PyrD,4_PRK13919,4_PRK12547,4_PRK12543,4_PRK12542,4_PRK12541,4_PRK12539,4_PRK12536,4_PRK12535,4_PRK1253…
HMP2_11715	14.5	1	40	22	1	22_Bacteria	1	22_Firmicutes	1	22_Bacilli	1	22_Lactobacillales	2	20_Streptococcaceae,2_Carnobacteriaceae	2	20_Streptococcus,2_Granulicatella	2	20_Streptococcus:sp.:263,2_Granulicatella:sp.:HMSC31F03	34.8885	2_RecA,2_recA,2_radB,1_tigrfam_recA,1_recomb_radB,1_RecA-like_NTPases,1_recA_like,1_Rad51_DMC1_radA,1_Rad51,1_AAA,
HMP2_1172	10.49	1	89	218	1	218_Bacteria	1	218_Actinobacteria	1	218_Actinobacteria	3	211_Actinomycetales,5_Micrococcales,2_Corynebacteriales	3	211_Actinomycetaceae,5_Micrococcaceae,2_Corynebacteriaceae	3	211_Actinomyces,4_Rothia,2_Corynebacterium	9	161_Actinomyces:graevenitzii:F0530,47_Actinomyces:graevenitzii:C83,2_Rothia:sp.:HMSC062F03,2_Corynebacterium:argentoratense:DSM:44202,2_Actinomyces:sp.:ICM54,1_Rothia:sp.:HMSC073B08,1_Rothia:sp.:HMSC072B04,1_Rothia,1_Actinomyces:graevenitzii	59.8747	250_S4,208_AAA,189_Sua5_yciO_yrdC,184_TIGR00057,184_SUA5,184_PRK11630,183_PRK10634,153_2A067,143_RuvB_N,143_MgsA_C,143_AAA_5,136_RarA,136_PRK13342,136_AAA_assoc_2,135_PRK14700,132_MMPL,131_GAD,127_tRNA-synt_2,125_rpsD_bact,125_RpsD,125_rpsD,125_rps4,125_Ribosomal_S4,123_AspRS_core,120_AsxRS_core,120_aspS_nondisc,120_Asp_Lys_Asn_RS_core,120_aspC,120_AsnS,118_LysRS_core,117_EcAspRS_like_N,117_AsnRS…
HMP2_11720	11.51	2	45	2	1	2_Bacteria	1	2_Firmicutes	0	NA	0	NA	0	NA	0	NA	1	2_Firmicutes:bacterium:CAG:170	15.5288	13_cbiO,2_thiQ,2_TauB,2_Sigma70_r4,2_PhnK,2_FtsE,2_CcmA,1_ZnuC,1_YnjD,1_ycf16,1_urea_trans_UrtE,1_urea_trans_UrtD,1_ThiQ,1_tauB,1_TagH,1_sufC,1_ssuB,1_SigW_bacill,1_SigM_subfam,1_Sigma70_r4_2,1_Sigma70_r2,1_sigma70-ECF,1_SigH_actino,1_SigE-fam_strep,1_Sig-70_plancto1,1_Sig-70_gvs1,1_Sig70_famx3,1_Sig70_famx2,1_Sig70_bacteroi1,1_SapF,1_RpoE_Sigma70,1_RpoE,1_PstB,1_PRK14275,1_PRK14273,1_PRK14270,1_…
HMP2_11724	14.11	1	30	42	1	42_Bacteria	1	42_Firmicutes	1	42_Bacilli	1	42_Lactobacillales	1	42_Streptococcaceae	1	40_Streptococcus	17	6_Streptococcus:oralis:SK313,4_Streptococcus:oralis:subsp.:dentisani:7747,4_Streptococcus:oralis:ATCC:49296,3_Streptococcus:sp.:NPS:308,3_Streptococcus:oralis:subsp.:dentisani:7746,3_Streptococcus:oralis:SK10,2_Streptococcus:sp.:C300,2_Streptococcus:oralis:subsp.:tigurinus:AZ,2_Streptococcus:oralis:subsp.:oralis,2_Streptococcus:oralis:subsp.:dentisani,2_Streptococcus:oralis:SK610,2_Streptococcus:…	76.9956	NA
HMP2_11732	21.9	2	40	7	1	7_Bacteria	1	7_Actinobacteria	1	7_Actinobacteria	1	7_Actinomycetales	1	7_Actinomycetaceae	1	7_Actinomyces	1	7_Actinomyces:dentalis:DSM:19115	58.9279	5_RNA_lig_T4_1,
HMP2_11735	11.02	1	50	6	1	6_Bacteria	1	6_Firmicutes	1	6_Clostridia	1	6_Clostridiales	1	5_Ruminococcaceae	3	2_Flavonifractor,2_Faecalibacterium,1_Pseudoflavonifractor	4	2_uncultured:Flavonifractor:sp.,2_Faecalibacterium:sp.:OF04-11AC,1_Pseudoflavonifractor:sp.:AF19-9AC,1_Clostridiales:bacterium:CCNA10	23.2685	4_UvrB,2_UvrB_inter,2_uvrb,2_UVR,2_SF2_C_UvrB,2_SF2_C_RecQ,2_SF2_C_EcoAI-like,2_SF2_C_dicer,2_SF2_C_DEAD,2_SF2_C,2_ResIII,2_PRK05298,2_HELICc,2_Helicase_C,2_DEXHc_UvrB,2_DEAD-like_helicase_C,2_ACT,1_YfbR,1_RadC,1_PRK03826,1_PRK00194,1_MPN_DUF2466,1_HDc,1_HD_3,1_HD_2,1_HD,1_ACT_UUR-ACR-like,1_ACT_PSP_1,1_ACT_GcvR_1,1_ACT_7,1_ACT_6,1_ACT_1ZPV,
HMP2_11741	13.51	1	54	6	0	NA	0	NA	0	NA	0	NA	0	NA	0	NA	0	NA	0	2_AslB,1_rSAM_more_4Fe4S,
HMP2_1175	10.18	2	33	52	1	21_Bacteria	3	19_Fusobacteria,1_Firmicutes,1_Bacteroidetes	3	19_Fusobacteriia,1_Bacteroidia,1_Bacilli	3	19_Fusobacteriales,1_Lactobacillales,1_Bacteroidales	4	18_Leptotrichiaceae,1_Streptococcaceae,1_Prevotellaceae,1_Fusobacteriaceae	3	17_Leptotrichia,1_Prevotella,1_Fusobacterium	9	7_Leptotrichia:sp.:oral:taxon:212,4_Leptotrichia:hofstadii:DSM:21651,4_Leptotrichia:goodfellowii:DSM:19756,1_Streptococcus,1_Prevotella:salivae:DSM:15606,1_Leptotrichia:trevisanii:DSM:22070,1_Leptotrichia:sp.:oral:taxon:215:str.:W9775,1_Leptotrichia,1_Fusobacterium:periodonticum:1	1.69206	33_NLPC_P60,31_TrbL,22_TraF_Ti,22_PRK13884,22_Peptidase_S26,21_VirB4_CagE,21_VirB4,20_PRK13898,18_CHAP,14_TraF,14_TraD,14_sigpep_I_bact,14_PRK13838,13_PRK13891,13_PRK13873,13_PRK13830,13_CagE_TrbE_VirB,9_Amidase_6,7_tRNA_anti-codon,7_SSB_OBF,7_SSB,7_Slt70-like,7_SLT,7_RelE_StbE,7_RelE,7_PRK07459,7_PRK07274,7_PRK06752,7_ParE_toxin,7_MLTF-like,7_MltD-like,7_LT_Slt70-like,7_LT-like,7_LT_IagB-like,4_…
HMP2_11759	12.07	1	41	9	1	7_Bacteria	3	4_Bacteroidetes,1_candidate:division:Zixibacteria,1_Actinobacteria	2	4_Bacteroidia,1_Actinobacteria	2	4_Bacteroidales,1_Actinomycetales	2	4_Prevotellaceae,1_Actinomycetaceae	2	2_Prevotella,1_Actinomyces	5	2_Prevotella:sp.,2_Prevotella,1_Proteobacteria,1_candidate:division:Zixibacteria:bacterium,1_Actinomyces:israelii:DSM:43320	4.78456	3_PRK13015,3_PRK05395,3_DHquinase_II,3_DHQase_II,3_AroQ,3_aroQ,
HMP2_1176	10.28	1	37	4	1	4_Bacteria	1	4_Firmicutes	1	4_Bacilli	1	4_Lactobacillales	1	4_Streptococcaceae	1	4_Streptococcus	2	3_Streptococcus:australis,1_Streptococcus:sp.:400	67.7799	9_S4,5_lspA,3_RsuA,3_rluD,3_rluA_subfam,3_RluA-like,3_RluA,3_PSRA_1,3_PseudoU_synth_TruC,3_PseudoU_synth_ScRIB2,3_PseudoU_synth_Rsu_Rlu_like,3_PseudoU_synth_RsuA_like,3_PseudoU_synth_RluA_like,3_PseudoU_synth_2,3_PRK11112,3_PRK11025,3_PRK10158,2_TIGR00093,2_pyrH,2_PUA,2_proA,2_PRK14797,2_PRK14795,2_PRK14791,2_PRK10839,2_Peptidase_A8,1_pyrH_bact,1_PyrH,1_PTZ00489,1_PTZ00431,1_ProC,1_proC,1_ProB,1_…
HMP2_11760	18.55	1	43	34	1	34_Bacteria	1	34_Firmicutes	1	34_Clostridia	1	34_Clostridiales	1	34_Ruminococcaceae	1	31_Faecalibacterium	9	10_Faecalibacterium:prausnitzii:M21/2,7_Faecalibacterium:sp.:AF27-11BH,6_Faecalibacterium:sp.,3_Faecalibacterium,2_Faecalibacterium:sp.:AM43-5AT,2_Faecalibacterium:prausnitzii:SL3/3,2_Faecalibacterium:prausnitzii:A2-165,1_Faecalibacterium:sp.:AF28-13AC,1_Faecalibacterium:cf.:prausnitzii:KLE1255	62.4823	10_NAT_SF,10_Acetyltransf_7,10_Acetyltransf_10,10_Acetyltransf_1,7_Trp_repressor,6_RicinB_lectin_2,5_nitroreductase,3_Nitroreductase,2_YdjA-like,2_rimI,2_RICIN,2_PnbA_NfnB-like,2_Nitro_FMN_reductase,1_YncA,1_YjhB,1_ThiJ,1_Rhomboid,1_PRK11574,1_PfpI,1_Nudix_Hydrolase_7,1_Nudix_Hydrolase_31,1_Nudix_Hydrolase_29,1_Nudix_Hydrolase_24,1_Nudix_Hydrolase_23,1_Nudix_Hydrolase_17,1_Nudix_Hydrolase_15,1_Nu…
HMP2_11763	19.44	2	56	9	1	8_Bacteria	1	8_Firmicutes	1	8_Clostridia	1	8_Clostridiales	3	6_Lachnospiraceae,1_Ruminococcaceae,1_Eubacteriaceae	3	4_Coprococcus,1_Ruminococcus,1_Eubacterium	5	2_Coprococcus:eutactus:CAG:665,2_Coprococcus:eutactus:ATCC:27759,2_Coprococcus,1_Ruminococcus:sp.:AM28-13,1_Eubacterium:sp.:CAG:86	67.3664	16_ClpB_D2-small,14_P-II,12_hslU,12_clpX,12_AAA,7_spore_YtaF,7_PRK11469,7_PRK10858,7_PRK10665,7_MntP,7_Mntp,7_GlnK,6_zf-C4_ClpX,6_HslU,6_ClpX,6_AAA_2,4_PRK09685,4_HTH_ARAC,4_HTH_18,4_DUF885,4_COG4805,3_PRK10666,3_Peptidases_S8_CspA-like,3_marine_trans_1,3_AmtB,3_amt,3_Ammonium_transp,2_Lactamase_B,2_Beta-Casp,1_YSH1,1_TTHA0252-CPSF-like_MBL-fold,1_TIGR00147,1_RNaseZ_ZiPD-like_MBL-fold,1_RNaseZ_MB…
HMP2_11770	27.01	2	54	4	1	2_Bacteria	1	2_Firmicutes	1	2_Clostridia	1	2_Clostridiales	1	1_Ruminococcaceae	1	1_Faecalibacterium	2	1_Faecalibacterium:sp.:UBA7177,1_Clostridiales:bacterium:UBA3333	0.148835	2_Transket_pyr,2_tdh,2_GntR,2_FCD,2_DctP,1_Zn_ADH_like2,1_Zn_ADH_like1,1_Zn_ADH_class_III,1_Zn_ADH9,1_Zn_ADH8,1_Zn_ADH7,1_Zn_ADH6,1_Zn_ADH5,1_Zn_ADH4,1_Zn_ADH3,1_Zn_ADH2,1_Zn_ADH10,1_Zn_ADH1,1_zeta_crystallin,1_yjhG_yagF,1_WHTH_GntR,1_Transketolase_N,1_Transketolase_C,1_TPP_TK,1_TPP_PYR_E1-PDHc-beta_like,1_TPP_PYR_DXS_TK_like,1_TPP_enzyme_PYR,1_TPP_E1_EcPDC_like,1_TktA2,1_TktA1,1_threonine_DH_lik…
HMP2_11771	10.25	2	44	8	1	7_Bacteria	1	7_Actinobacteria	1	7_Actinobacteria	1	7_Actinomycetales	1	7_Actinomycetaceae	1	7_Actinomyces	2	6_Actinomyces:dentalis:DSM:19115,1_Actinomyces:sp.:oral:taxon:414	12.7359	NA
HMP2_11780	15.05	1	34	3	1	3_Bacteria	1	3_Actinobacteria	1	3_Actinobacteria	2	2_Actinomycetales,1_Micrococcales	2	2_Actinomycetaceae,1_Sanguibacteraceae	3	1_Schaalia,1_Sanguibacter,1_Actinomyces	3	1_Schaalia:odontolytica,1_Sanguibacter:keddieii,1_Actinomyces:sp.:ICM47	45.7085	1_MPH2',1_Glycos_transf_2,1_DUF2304,1_DPM_DPG-synthase_like,1_DPM1_like_bac,1_DPM1_like,1_DPG_synthase,1_APH,
HMP2_11784	15.67	3	34	12	1	12_Bacteria	1	12_Firmicutes	1	12_Clostridia	1	12_Clostridiales	2	5_Oscillospiraceae,3_Ruminococcaceae	1	5_Oscillibacter	5	4_Oscillibacter:sp.,4_Clostridiales:bacterium:52,2_Ruminococcaceae:bacterium:TF06-43,1_Ruminococcaceae:bacterium:AF10-16,1_Oscillibacter:sp.:ER4	41.2222	4_DUF4379,3_SLH,1_TesA,1_SGNH_hydrolase_like_2,1_SGNH_hydrolase,1_List_Bact_rpt,1_Lipase_GDSL_lke,1_Lipase_GDSL_2,1_Lipase_GDSL,1_Flg_new,1_Endoglucanase_E_like,1_ATC_hydrolase,
HMP2_11794	13.64	1	29	11	1	11_Bacteria	1	11_Bacteroidetes	1	11_Bacteroidia	1	11_Bacteroidales	1	11_Porphyromonadaceae	1	11_Porphyromonas	2	9_Porphyromonas:sp.:KLE:1280,2_Porphyromonas:sp.:oral:taxon:279:str.:F0450	51.1831	1_YicC_N,1_YicC,1_TIGR00286,1_TIGR00255,1_PvlArgDC,1_PRK11820,1_DUF1732,
HMP2_1180	21.58	1	57	113	1	113_Bacteria	1	113_Firmicutes	1	113_Bacilli	1	113_Lactobacillales	1	113_Streptococcaceae	1	113_Streptococcus	6	87_Streptococcus:cristatus:ATCC:51100,14_Streptococcus:cristatus:AS:1.3089,4_Streptococcus:sp.:343,4_Streptococcus:sanguinis:SK330,2_Streptococcus:sanguinis:SK678,2_Streptococcus:mutans:B115SM-A	46.5965	234_cbiO,214_CBS,120_CBS_pair_CAP-ED_NT_Pol-beta-like_DUF294_assoc,115_recF,84_IMPDH,84_CBS_pair_voltage-gated_CLC_euk_bac,84_CBS_pair_DHH_polyA_Pol_assoc,84_CBS_pair_bac,82_CBS_pair_ABC_OpuCA_assoc,72_sufC,69_PqqL,69_Peptidase_M16_C,62_ABC_RecF,60_GuaB,58_RecF,58_recf,57_AAA_21,56_HTH_XRE,54_TauB,54_CcmA,51_YbcJ,51_YaaA_near_RecF,51_S4_2,45_AAA_15,44_TIM_phosphate_binding,44_GMP_reduct_2,44_CBS_…
HMP2_11803	14.55	7	62	32	1	2_Bacteria	1	2_Actinobacteria	1	2_Actinobacteria	1	2_Bifidobacteriales	1	2_Bifidobacteriaceae	0	NA	1	2_Bifidobacterium	0.015	4_AE_Prim_S_like,2_Methyltransf_31,2_Methyltransf_23,
HMP2_11826	20.32	1	52	12	1	9_Bacteria	1	9_Firmicutes	1	9_Clostridia	1	9_Clostridiales	1	9_Lachnospiraceae	1	8_Oribacterium	4	3_Oribacterium:parvum,3_Oribacterium:asaccharolyticum:ACB7,2_Oribacterium:sinus:F0268,1_Oribacterium	0.920779	189_flgG,117_flgF,32_CheW,27_CheD,27_CheC,22_Sigma70_r4,21_flgG_G_neg,21_FlgG,21_FlgF,21_FlgEFG_subfam,21_Flg_bbr_C,16_REC,16_flhB,14_FlhA,14_flhA,12_Flg_bb_rod,11_Sigma70_r4_2,9_spore_sigF,9_Sigma_B,9_Sigma70_r2,9_sigma70-ECF,9_SigBFG,9_Sig-70_plancto1,9_rpoS_proteo,9_rpoH2,9_RpoE,9_RpoD_Cterm,9_PRK13498,9_PRK13495,9_PRK13490,9_PRK13488,9_PRK12427,9_PRK09641,9_PRK08583,9_PRK08295,9_PRK08215,9_PR…
HMP2_11830	11.03	2	36	2	1	2_Bacteria	1	2_Spirochaetes	1	2_Spirochaetia	1	2_Spirochaetales	1	2_Spirochaetaceae	1	2_Treponema	2	1_Treponema:socranskii:subsp.:paredis:ATCC:35535,1_Treponema:maltophilum:ATCC:51939	7.11871	2_LRR_3,1_LRR_5,
HMP2_11832	11.68	1	38	3	1	3_Bacteria	1	3_Proteobacteria	1	3_Betaproteobacteria	1	3_Neisseriales	1	3_Neisseriaceae	1	3_Neisseria	2	2_Neisseria:elongata:subsp.:glycolytica,1_Neisseria:elongata:subsp.:elongata	72.598	4_nusA_Cterm_rpt,4_nusA,2_S1,2_NusA,2_HHH_5,1_S1_NusA,1_NusA_KH,1_KH-II,1_KH_5,
HMP2_11836	12.29	1	56	3	1	2_Bacteria	1	2_Firmicutes	1	2_Negativicutes	1	2_Veillonellales	1	2_Veillonellaceae	1	1_Megasphaera	2	1_Veillonella,1_Megasphaera:sp.:UPII:135-E	3.32467	3_dut,3_3D_containing_proteins,1_YmdB,1_trimeric_dUTPase,1_tk.4,1_PTZ00143,1_PLN02547,1_PHA03094,1_PHA02703,1_OrfB_Zn_ribbon,1_Macro_Ttha0132-like,1_Macro_SF,1_Macro_Poa1p-like,1_Macro,1_GepA,1_dUTPase,1_Dut,1_DUF4065,1_A1pp,1_3D,
HMP2_11838	10.12	1	39	28	1	28_Bacteria	1	28_Actinobacteria	1	28_Actinobacteria	1	28_Micrococcales	1	28_Micrococcaceae	1	26_Rothia	10	6_Rothia:sp.:HMSC065C03,6_Rothia:sp.:HMSC062H08,3_Rothia:sp.:HMSC072B04,3_Rothia:sp.:HMSC072B03,2_Rothia:sp.:HMSC068F09,2_Rothia:sp.:HMSC065C12,2_Rothia:mucilaginosa:ATCC:25296,2_Rothia,1_Rothia:sp.:HMSC069C03,1_Rothia:sp.:HMSC061C12	86.4748	5_PRK14451,5_PRK14450,5_PRK14449,5_PRK14448,5_PRK14447,5_PRK14445,5_PRK14444,5_PRK14443,5_PRK14442,5_PRK14441,5_PRK14440,5_PRK14438,5_PRK14436,5_PRK14435,5_PRK14433,5_PRK14431,5_PRK14430,5_PRK14429,5_PRK14428,5_PRK14427,5_PRK14426,5_PRK14425,5_PRK14424,5_PRK14423,5_PRK14422,5_PRK14420,5_AcyP,5_Acylphosphatase,4_AhpC,2_YciW,2_TlpA_like_family,2_PRX_Typ2cys,2_PRX_like2,2_PRX_family,2_PRX_BCP,2_PRX_…
HMP2_1184	12.48	2	54	377	1	286_Bacteria	2	280_Firmicutes,2_Fusobacteria	3	261_Clostridia,11_Bacilli,2_Fusobacteriia	3	259_Clostridiales,11_Bacillales,2_Fusobacteriales	3	237_Ruminococcaceae,11_Staphylococcaceae,2_Leptotrichiaceae	6	164_Subdoligranulum,40_Gemmiger,12_Faecalibacterium,11_Staphylococcus,2_Leptotrichia,2_Flavonifractor	23	76_Subdoligranulum:sp.,70_Subdoligranulum:sp.:APC924/74,40_Gemmiger:formicilis,18_Subdoligranulum:sp.:60,13_Ruminococcaceae:bacterium:D16,12_Ruminococcaceae,9_Staphylococcus:epidermidis:PM221,4_Subdoligranulum,4_Firmicutes:bacterium:CAG:24053,4_Firmicutes:bacterium:CAG:103,4_Firmicutes,4_Faecalibacterium:sp.:UBA7177,4_Faecalibacterium:prausnitzii:SL3/3,4_Faecalibacterium:prausnitzii:L2-6,4_Clostr…	16.5538	308_HTH_XRE,205_MethyltransfD12,205_dam,187_Dam,181_PRK10904,154_HTH_3,144_Peptidase_M23,140_YozG,140_HTH_26,137_HTH_31,132_RT_nLTR_like,123_HTH_19,52_cbiO,36_XerC,32_xerC,26_RT_G2_intron,22_XerD,22_recomb_XerD,22_recomb_XerC,22_Phage_integrase,22_INT_XerDC_C,22_INT_Rci_Hp1_C,22_INT_P4_C,22_INT_IntI_C,22_INT_ICEBs1_C_like,22_DNA_BRE_C,20_GH43_CtGH43-like,20_ABC_6TM_exporter_like,18_INT_RitC_C_lik…
HMP2_11845	10.29	1	33	23	1	9_Bacteria	2	7_Bacteroidetes,2_Firmicutes	2	7_Flavobacteriia,2_Bacilli	2	7_Flavobacteriales,2_Bacillales	2	7_Flavobacteriaceae,2_Bacillaceae	3	4_Bizionia,3_Chryseobacterium,2_Bacillus	4	4_Bizionia:paragorgiae,2_Chryseobacterium:piscium,2_Bacillus:cereus:group,1_Chryseobacterium:culicis	0.383247	17_PTR2,9_MFS_SLC15A2,9_MFS_SLC15A1_2_like,9_MFS_PTR2,9_MFS_POT,9_MFS_MdtH_MDR_like,9_MFS_MdtG_SLC18_like,9_MFS_DtpA_like,9_MFS_1,9_MFS,8_yjdL_sub1_fam,6_tppB,6_SoxW,6_PRK15462,6_PRK10207,6_MFS_SLC15A1,6_MFS_NPF7,6_MFS_NPF6,6_MFS_NPF4,6_MFS_NPF,4_MFS_SLC15A3_4,4_MFS_NPF8,4_MFS_NPF5,4_MFS_NPF1_2,3_Thioredoxin_7,3_Thioredoxin_2,3_Thioredox_DsbH,3_SSP411,3_DsbDgamma,2_SoxR,2_MFS_NPF3,2_MFS_MefA_like…
HMP2_11850	10.14	1	37	35	1	35_Bacteria	1	35_Actinobacteria	1	35_Actinobacteria	1	35_Actinomycetales	1	35_Actinomycetaceae	1	35_Actinomyces	5	19_Actinomyces:oris,7_Actinomyces:massiliensis:4401292,5_Actinomyces:sp.:HMSC08A09,3_Actinomyces:massiliensis:F0489,1_Actinomyces:sp.:oral:taxon:849:str.:F0330	69.2637	6_LtrA,2_HTH_MARR,2_HTH_ARSR,2_HTH_5,2_HTH_36,2_HTH_34,2_HTH_24,2_HTH_20,
HMP2_11855	16.53	2	48	14	1	14_Bacteria	1	14_Actinobacteria	1	14_Actinobacteria	1	14_Propionibacteriales	1	14_Propionibacteriaceae	1	14_Pseudopropionibacterium	3	9_Pseudopropionibacterium:propionicum,3_Pseudopropionibacterium:propionicum:NBRC:14587,2_Pseudopropionibacterium:propionicum:F0230a	60.6052	2_SH3_3,2_DPBB_1,
HMP2_11857	11.22	1	36	13	1	13_Bacteria	1	13_Actinobacteria	1	13_Actinobacteria	1	13_Propionibacteriales	1	13_Propionibacteriaceae	1	13_Pseudopropionibacterium	3	6_Pseudopropionibacterium:propionicum:NBRC:14587,5_Pseudopropionibacterium:propionicum,2_Pseudopropionibacterium:propionicum:F0230a	44.1674	7_Csb2_I-U,7_cas5_6_GSU0054,4_Cas1_I-II-III,2_Cas_Cas4,2_Cas_Cas1,2_Cas4_I-A_I-B_I-C_I-D_II-B,2_Cas4,2_cas4,2_cas1_PREFRAN,2_cas1_MYXAN,2_Cas1_I-C,2_Cas1_I-B,2_cas1_HMARI,2_cas1_DVULG,2_cas1_CYANO,2_Cas1,2_cas1,
HMP2_11858	26.41	2	45	3	1	3_Bacteria	1	3_Actinobacteria	1	3_Actinobacteria	1	3_Propionibacteriales	1	3_Propionibacteriaceae	1	3_Pseudopropionibacterium	1	3_Pseudopropionibacterium:propionicum:NBRC:14587	73.2892	NA
HMP2_1186	15.13	4	34	7	1	7_Bacteria	1	7_Firmicutes	1	7_Bacilli	1	7_Lactobacillales	2	5_Streptococcaceae,2_Carnobacteriaceae	2	5_Streptococcus,2_Granulicatella	2	5_Streptococcus:sp.:263,2_Granulicatella:sp.:HMSC30F09	38.5753	NA
HMP2_11872	20.26	1	39	13	1	13_Bacteria	1	13_Bacteroidetes	1	13_Bacteroidia	1	11_Bacteroidales	2	10_Rikenellaceae,1_Bacteroidaceae	2	5_Alistipes,1_Bacteroides	6	5_Alistipes,3_Alistipes:putredinis:DSM:17216,2_Bacteroidales,1_Bacteroides:fragilis,1_Alistipes:sp.:UBA1686,1_Alistipes:putredinis	89.6018	2_xerD,2_XerC,2_xerC,2_RaiA,2_M20_ArgE_DapE-like,1_zinc_ribbon_2,1_yfiA,1_xerS,1_XerD,1_WYL_2,1_Transposase_20,1_Ribosomal_S30AE,1_recomb_XerD,1_recomb_XerC,1_PTZ00082,1_psiM2_ORF9,1_PRK15417,1_PRK15026,1_PRK10470,1_PRK09871,1_PRK08651,1_PRK06223,1_Phage_int_SAM_4,1_Phage_int_SAM_1,1_Phage_integrase,1_Peptidase_M20,1_PepD2,1_ParB_N_like_MT,1_PAPS_reductase,1_META,1_MDH_euk_gproteo,1_MDH_euk_cyt,1…
HMP2_11874	18.71	2	70	173	1	126_Bacteria	3	122_Fusobacteria,2_Firmicutes,2_Candidatus:Gracilibacteria	2	122_Fusobacteriia,2_Bacilli	2	122_Fusobacteriales,2_Lactobacillales	3	118_Fusobacteriaceae,4_Leptotrichiaceae,2_Streptococcaceae	3	118_Fusobacterium,4_Leptotrichia,2_Streptococcus	9	96_Fusobacterium:periodonticum:ATCC:33693,14_Fusobacterium:sp.:OBRC1,3_Leptotrichia:hofstadii:DSM:21651,3_Fusobacterium:nucleatum:subsp.:vincentii:3,3_Fusobacterium:nucleatum:subsp.:polymorphum,2_Streptococcus:sanguinis,2_Fusobacterium:periodonticum:1,2_Candidatus:Gracilibacteria:bacterium:HOT-871,1_Leptotrichia:sp.:oral:taxon:225:str.:F0581	11.8774	76_Resolvase,56_Mob_Pre,38_SR_ResInv,38_Ser_Recombinase,38_PinE,37_mpi,36_SR_Res_par,36_HTH_Hin_like,23_Rep_3,14_SR_IS607_transposase_like,6_rpmE,6_Radical_SAM,5_SR_TndX_transposase,5_COG5527,3_rSAM_HemZ,3_rpmE2,3_RpmE,3_rpl31,3_RNR_activ_nrdG3,3_Ribosomal_L31,3_PRK08446,3_PRK08207,3_PemK_toxin,3_NrdG,3_nrdG,3_L31,3_hemN_rel,3_Gly_radical,3_Fer4_14,3_Fer4_12,3_Elp3,2_UppP,2_undec_PP_bacA,2_RMtype…
HMP2_11879	13.7	1	36	8	1	8_Bacteria	1	8_Proteobacteria	1	8_Epsilonproteobacteria	1	8_Campylobacterales	1	8_Campylobacteraceae	1	8_Campylobacter	3	5_Campylobacter:showae:RM3277,2_Campylobacter:showae:CSUNSWCD,1_Campylobacter:showae:CC57C	20.88	8_Ftsk_gamma,4_DUF3137,2_truA,2_PseudoU_synth_TruA_like,2_PseudoU_synth_TruA_Archea,2_PseudoU_synth_ScPus3,2_PseudoU_synth_PUS1_PUS2,2_PseudoU_synth_EcTruA,2_PseudoU_synth_1,2_PRK14586,2_PRK12434,2_hisT_truA,1_YjgP_YjgQ,1_UppS,1_uppS,1_PulO,1_PTZ00349,1_PRK14842,1_PRK14841,1_PRK14840,1_PRK14839,1_PRK14838,1_PRK14837,1_PRK14836,1_PRK14835,1_PRK14834,1_PRK14833,1_PRK14832,1_PRK14831,1_PRK14830,1_PR…
HMP2_11891	13.17	1	44	19	1	19_Bacteria	2	18_Spirochaetes,1_Fusobacteria	2	18_Spirochaetia,1_Fusobacteriia	2	18_Spirochaetales,1_Fusobacteriales	2	18_Spirochaetaceae,1_Fusobacteriaceae	2	18_Treponema,1_Fusobacterium	5	11_Treponema:sp.:OMZ:838,4_Treponema:medium:ATCC:700293,2_Treponema:socranskii,1_Treponema:vincentii:ATCC:35580,1_Fusobacterium:nucleatum:subsp.:animalis:F0419	13.832	4_AIRS_C,2_YcjR,2_TPP_Xsc_like,2_TPP_PYR_POX_like,2_TPP_PYR_POX,2_TPP_PpyrDC,2_TPP_POX,2_TPP_PDC_IPDC,2_TPP_IOR_alpha,2_TPP_IolD,2_TPP_enzymes,2_TPP_enzyme_PYR,2_TPP_enzyme_N,2_TPP_enzyme_M,2_TPP_enzyme_C,2_TPP_ComE_PpyrDC,2_TPP_BZL_OCoD_HPCL,2_TPP_BFDC,2_TPP_ALS,2_sulphoacet_xsc,2_SSADH,2_pyruv_oxi_spxB,2_PTZ00381,2_PRK15398,2_PRK13968,2_PRK13473,2_PRK13252,2_PRK11903,2_PRK11269,2_PRK10090,2_PRK…
HMP2_11897	21.45	1	38	2	1	2_Bacteria	1	2_Actinobacteria	1	2_Actinobacteria	1	2_Actinomycetales	1	2_Actinomycetaceae	1	1_Actinomyces	2	1_Actinomyces:sp.:ICM58,1_Actinomyces	28.2983	3_glucan_65_rpt,
HMP2_11899	11.45	1	41	7	1	7_Bacteria	1	7_Firmicutes	1	7_Clostridia	1	7_Clostridiales	0	NA	0	NA	1	7_Clostridiales:bacterium:CCNA10	10.4609	NA
HMP2_11900	18.57	2	39	6	1	6_Bacteria	2	4_Fusobacteria,2_Proteobacteria	2	4_Fusobacteriia,2_Epsilonproteobacteria	2	4_Fusobacteriales,2_Campylobacterales	2	4_Leptotrichiaceae,2_Campylobacteraceae	1	4_Leptotrichia	3	3_Leptotrichia:sp.:oral:taxon:215:str.:W9775,2_Sulfurospirillum,1_Leptotrichia:goodfellowii	28.2068	3_R3H,3_DnaB,2_Ribosomal_L9_N,2_DnaB_C,1_RplI,1_rplI,1_rpl9,1_Ribosomal_L9_C,1_RecA-like_NTPases,1_R3H_unknown_2,1_R3H_NF-X1,1_R3H_jag,1_PrtC,1_PRK15452,1_PRK09165,1_PRK08840,1_PRK08760,1_PRK08506,1_PRK08006,1_PRK07004,1_PRK06904,1_PRK06749,1_PRK06321,1_PRK05973,1_PRK05748,1_PRK05636,1_PRK05595,1_phage_DnaB,1_Peptidase_U32_C,1_Peptidase_U32,1_L9,1_KH_4,1_GP4d_helicase,
HMP2_11908	21.03	3	41	1	1	1_Bacteria	1	1_Fusobacteria	1	1_Fusobacteriia	1	1_Fusobacteriales	1	1_Fusobacteriaceae	1	1_Fusobacterium	1	1_Fusobacterium:periodonticum:ATCC:33693	58.4135	NA
HMP2_11909	20.39	2	49	2	1	2_Bacteria	1	2_Proteobacteria	1	2_Betaproteobacteria	1	2_Neisseriales	1	2_Neisseriaceae	2	1_Kingella,1_Eikenella	2	1_Kingella:oralis:ATCC:51147,1_Eikenella:corrodens:ATCC:23834	51.3288	NA
HMP2_11917	10.1	1	121	73	1	42_Bacteria	1	42_Firmicutes	3	39_Negativicutes,2_Erysipelotrichia,1_Clostridia	3	39_Veillonellales,2_Erysipelotrichales,1_Clostridiales	2	38_Veillonellaceae,2_Erysipelotrichaceae	1	38_Veillonella	10	22_Veillonella:sp.:AF36-20BH,5_Veillonella:sp.:T11011-6,5_Veillonella:dispar:ATCC:17748,3_Veillonella:sp.:S13054-11,2_Absiella,1_Veillonella:tobetsuensis,1_Veillonella:rodentium,1_Veillonella:infantium,1_Veillonellaceae,1_Lachnospiraceae	3.15186	288_HTH_XRE,124_HTH_3,92_HTH_26,90_HTH_19,80_HNHc,48_Sipho_Gp157,41_XerD,41_XerC,41_xerC,41_recomb_XerD,41_Phage_integrase,41_INT_tnpA_C_Tn554,41_INT_RitC_C_like,41_INT_RitA_C_like,41_INT_Rci_Hp1_C,41_INT_P4_C,41_INTN1_C_like,41_INT_IntI_C,41_INT_ICEBs1_C_like,41_INT_C_like_4,41_INT_C_like_1,41_HTH_17,41_DNA_BRE_C,41_Arm-DNA-bind_4,40_INT_XerDC_C,40_HNH,39_phg_TIGR02220,39_Phg_2220_C,39_INT_tnpB_…
HMP2_11928	11.5	2	42	20	1	20_Bacteria	1	20_Bacteroidetes	1	20_Bacteroidia	1	20_Bacteroidales	1	20_Rikenellaceae	1	20_Alistipes	2	10_Alistipes:sp.:UBA1825,10_Alistipes:ihumii:AP11	66.2377	14_argD,12_Radical_SAM,10_tRNA_Me_trans,10_mnmA,9_YcaP,9_DUF421,6_Tyw1,6_RF-1,6_release_prfH,6_PRK08787,6_PRK06746,6_PRK05589,6_prfH,6_PrfB,6_PCRF,6_GT87,6_Elp3,6_AAA,5_trmU,5_PRK14664,5_MnmA,4_rocD,4_Lon_C,4_Alpha_ANH_like_III,3_nadE,2_SpoVK,2_spore_lonB,2_putres_am_tran,2_PTZ00125,2_PRK13360,2_PRK12403,2_PRK12389,2_PRK12381,2_PRK11522,2_PRK10787,2_PRK09792,2_PRK09264,2_PRK09221,2_PRK08742,2_PRK…
HMP2_11931	11.22	1	37	16	1	16_Bacteria	1	16_Spirochaetes	1	16_Spirochaetia	1	16_Spirochaetales	1	16_Spirochaetaceae	1	11_Treponema	5	6_Treponema:medium:ATCC:700293,5_Treponema,3_Treponema:sp.:OMZ:838,1_Treponema:vincentii,1_Treponema:socranskii:subsp.:paredis:ATCC:35535	6.99545	27_cbiO,24_rnhB,12_RNase_HII,7_potA,6_TIGR00729,6_thiQ,6_TauB,6_RnhB,6_RNase_HII_eukaryota_like,6_RNase_HII_bacteria_HII_like,6_RNase_HII_bacteria_HIII_like,6_RNase_HII_archaea_like,6_PRTases_typeI,6_PRK13926,6_Pribosyltran,6_PhnK,6_Hpt1,6_hmuV,6_FtsE,4_ugpC,4_TOBE_2,4_PotA,4_OB_MalK,4_MalK,4_CysA,4_ABCG_EPDR,4_ABC_DR_subfamily_A,4_ABCC_MRP_Like,4_ABC_Class3,4_ABC_Carb_Monos_II,3_ZnuC,3_znuC,3_Yn…
HMP2_11935	12.32	2	58	62	1	62_Bacteria	1	62_Firmicutes	1	62_Clostridia	1	62_Clostridiales	1	62_Clostridiaceae	1	62_Clostridium	1	62_Clostridium:sp.:CAG:273	46.4124	16_TOP1Ac,10_metallo-hydrolase-like_MBL-fold,10_LC_FACS_like,8_TOPRIM_TopoIA_TopoIII,8_TOPRIM_TopoIA,8_Topoisom_bac,8_topB,8_topA_bact,8_topA_arch,8_TopA,8_TOP1Bc,8_PRK07726,8_PRK07220,8_PRK07219,8_PRK06599,8_PRK05776,8_DNA_pol_A,6_Sigma70_r4,6_groEL,5_VL_LC_FACS_like,5_ttLC_FACS_like,5_ttLC_FACS_AlkK_like,5_ttLC_FACS_AEE21_like,5_PRK12583,5_PRK12492,5_PRK09088,5_PRK08974,5_PRK08751,5_PRK08316,5_…
HMP2_11936	26.94	1	33	32	1	8_Bacteria	1	8_Bacteroidetes	2	6_Flavobacteriia,2_Sphingobacteriia	2	6_Flavobacteriales,2_Sphingobacteriales	2	6_Flavobacteriaceae,2_Sphingobacteriaceae	3	3_Chryseobacterium,2_Pedobacter,1_Riemerella	5	2_Pedobacter:sp.:AJM,2_Chryseobacterium:sp.:OV259,2_Chryseobacterium,1_Riemerella:anatipestifer,1_Chryseobacterium:sp.:YR477	0.487882	30_cbiO,9_Radical_SAM_C,4_tk.4,4_thiQ,4_TauB,4_PhnK,4_Macro_SF,4_Macro_Poa1p-like_SNF2,4_Macro_Poa1p-like,4_FtsE,4_CcmA,4_A1pp,2_ZnuC,2_znuC,2_YnjD,2_YhaQ,2_ycf16,2_YbbA,2_urea_trans_UrtE,2_urea_trans_UrtD,2_ThiQ,2_TagH,2_SufC,2_sufC,2_ssuB,2_SapF,2_rpoC_TIGR,2_rpoC1,2_RpoC,2_RNA_pol_Rpb1_5,2_RNA_pol_Rpb1_4,2_RNA_pol_Rpb1_3,2_RNA_pol_Rpb1_2,2_RNAP_largest_subunit_N,2_RNAP_largest_subunit_C,2_RNAP…
HMP2_11938	33.1	4	71	9	1	6_Bacteria	1	6_Spirochaetes	1	6_Spirochaetia	1	6_Spirochaetales	1	6_Spirochaetaceae	1	6_Treponema	2	5_Treponema:vincentii:F0403,1_Treponema:medium:ATCC:700293	7.76836	3_DUF4959,2_LRR_5,2_LRR_3,2_DUF1566,1_DUF285,
HMP2_1194	20.94	1	42	44	1	44_Bacteria	1	44_Actinobacteria	1	44_Actinobacteria	1	44_Actinomycetales	1	44_Actinomycetaceae	1	44_Actinomyces	4	23_Actinomyces:massiliensis:4401292,19_Actinomyces:massiliensis:F0489,1_Actinomyces:sp.:oral:taxon:897,1_Actinomyces:gerencseriae:DSM:6844	78.7638	35_PTS_EIIB,34_PtsG2,33_PTS_IIB_glc,30_M1_APN,29_ERAP1_C,28_malQ,22_PTS_IIA_glc,22_PTS_EIIA_1,22_PTBA,19_NagE,17_Peptidase_M1,16_GluZincin,15_pepN_strep_liv,15_PepN,15_MalQ,15_M1_APN_like,15_M1,15_Glyco_hydro_77,14_Peptidase_M1_N,14_M1_LTA4H,13_PRK14508,3_LytR_cpsA_psr,3_lytR_cpsA_psr,3_Cps2a,1_PLDc_N,1_Mur_ligase,1_M1_APN-Q_like,
HMP2_1195	20.17	1	54	52	1	52_Bacteria	1	52_Actinobacteria	1	52_Actinobacteria	2	51_Actinomycetales,1_Corynebacteriales	2	51_Actinomycetaceae,1_Corynebacteriaceae	3	46_Actinobaculum,5_Actinomyces,1_Corynebacterium	5	46_Actinobaculum:sp.:oral:taxon:183:str.:F0552,2_Actinomyces:sp.,2_Actinomyces:dentalis:DSM:19115,1_Corynebacterium:matruchotii:ATCC:14266,1_Actinomyces:massiliensis:4401292	86.308	144_PDZ,131_cbiO,49_PDZ_glycyl_aminopeptidase,49_PDZ_6,48_PDZ_signaling,48_PDZ_serine_protease,48_PDZ_CTP_protease,48_PDZ_archaeal_metalloprotease,48_PDZ_2,46_PDZ_metalloprotease,42_PDZ_LON_protease,41_Trypsin_2,41_Trypsin,41_protease_degS,41_PRK10898,41_DegQ,21_FMN_red,20_thiQ,20_TauB,20_Pro-rich,20_PhnK,20_hmuV,20_FtsE,20_COG4346,20_CcmA,18_MARCKS,14_YobN,14_proto_IX_ox,14_PRK11883,14_HpnE,14_H…
HMP2_11953	10.03	2	85	6	1	3_Bacteria	1	3_Proteobacteria	1	3_Gammaproteobacteria	1	3_Pasteurellales	1	3_Pasteurellaceae	1	3_Haemophilus	2	2_Haemophilus:influenzae:60294N1,1_Haemophilus:sp.:CCUG:60358	25.739	2_YafJ,1_TIGR03442,1_Gn_AT_II,1_GATase_4,1_DUF927,
HMP2_1196	19.75	1	50	303	1	291_Bacteria	3	279_Firmicutes,11_Bacteroidetes,1_Actinobacteria	2	278_Clostridia,11_Bacteroidia	2	274_Clostridiales,11_Bacteroidales	6	234_Ruminococcaceae,7_Clostridiaceae,6_Rikenellaceae,5_Bacteroidaceae,4_Lachnospiraceae,2_Oscillospiraceae	7	224_Faecalibacterium,6_Clostridium,6_Alistipes,5_Flavonifractor,2_Subdoligranulum,2_Oscillibacter,1_Bacteroides	31	158_uncultured:Faecalibacterium:sp.,40_Faecalibacterium:prausnitzii:A2-165,19_Clostridiales:bacterium:42,8_Faecalibacterium:sp.:AF27-11BH,5_Faecalibacterium:sp.:CAG:82-related,5_Faecalibacterium:prausnitzii:M21/2,5_Clostridiales:bacterium:41,5_Alistipes:obesi,4_Lachnospiraceae:bacterium:7,4_Flavonifractor:plautii:1,4_Faecalibacterium:sp.:OF04-11AC,4_Clostridiales,4_Bacteroides,3_Faecalibacterium:…	54.2371	378_GDPD,184_UgpQ,184_GDPD_memb_like,184_GDPD_like_2,183_GDPD_cytoplasmic_ScUgpQ2_like,182_ugpQ,182_GDPD_SpGDE_like,176_PI-PLCc_GDPD_SF,174_GDPD_TtGDE_like,174_GDPD_GDE4_like,166_GDPD_SaGlpQ_like,152_SAICAR_synt,124_GFO_IDH_MocA,121_BGL,120_PRK15014,120_PRK13511,120_PRK09852,120_PLN02998,120_PLN02814,120_lacG,120_Glyco_hydro_1,120_celA,120_BglB,120_arb,118_PLN02849,105_GDPD_pAtGDE_like,99_SBP_bac…
HMP2_11961	11.25	1	72	49	1	49_Bacteria	1	49_Bacteroidetes	1	49_Bacteroidia	1	49_Bacteroidales	2	48_Prevotellaceae,1_Porphyromonadaceae	2	48_Prevotella,1_Porphyromonas	3	47_Prevotella:sp.:HJM029,1_Prevotella:oulorum:F0390,1_Porphyromonas:sp.:KLE:1280	74.2472	24_LysM,22_TGS,20_ACT_RelA-SpoT,20_ACT_4,20_ACT,16_RelA_SpoT,16_HDc,11_TGS_ThrRS,11_TGS_RSH,9_BF2867_like_C,8_spoT_relA,8_SpoT,8_Slt70-like,8_SLT,8_relA,8_PRK11092,8_NT_Rel-Spo_like,8_MLTF-like,8_MltD-like,8_Lyz-like,8_LT_Slt70-like,8_LT_MltC_MltE,8_LT-like,8_LT_IagB-like,8_HD_4,8_HD,7_Mfa_like_1,4_phenyl_ABC_PedC,4_ABC2_membrane,2_pip_yhgE_Nterm,2_NatB,2_drrB,2_ABC2_membrane_3,1_SusD_RagB,1_SusD…
HMP2_11969	16.86	2	47	3	1	3_Bacteria	1	3_Firmicutes	1	3_Clostridia	1	3_Clostridiales	1	3_Oscillospiraceae	1	2_Oscillibacter	3	1_Oscillibacter:sp.:ER4,1_Oscillibacter:sp.,1_Oscillibacter	82.6561	2_mraY,1_WecB,1_wecB,1_Tyr_Trp_RS_core,1_TrpS,1_trpS,1_TrpRS_core,1_tRNA-synt_1b,1_Rfe,1_PRK15119,1_PRK12556,1_PRK12283,1_PRK12282,1_PRK08560,1_PRK00927,1_PLN02886,1_NeuC_NnaA,1_GT_WecA_like,1_GT_WbpL_WbcO_like,1_GT_MraY-like,1_GT_MraY_like,1_GT_MraY,1_GT_GPT_like,1_GTB_UDP-GlcNAc_2-Epimerase,1_Glycos_transf_4,1_Epimerase_2,1_ECA_wecA,1_class_I_aaRS_core,
HMP2_11973	14.95	1	49	20	1	20_Bacteria	0	NA	0	NA	0	NA	0	NA	0	NA	1	20_candidate:division:SR1:bacterium:MGEHA	33.8824	53_S1,32_mraY,26_S1_Tex,26_S1_RPS1_repeat_ec6,18_S1_Rrp5_repeat_sc12,18_S1_Rrp5_repeat_hs8_sc7,18_S1_Rrp5_repeat_hs6_sc5,18_S1_RPS1_repeat_hs4,18_S1_RPS1_repeat_ec5,18_S1_RPS1_repeat_ec4,18_S1_RPS1_repeat_ec3,18_S1_RPS1_repeat_ec2_hs2,18_S1_PNPase,18_S1_pNO40,18_S1_like,18_S1_IF2_alpha,18_S1_DHX8_helicase,17_S1_Rrp5_repeat_sc11,17_S1_RPS1_repeat_ec1_hs1,16_S1_RpoE,14_RuBisCO_large,14_rbcL,13_S15_…
HMP2_11979	19.36	1	91	5	1	5_Bacteria	1	5_Firmicutes	1	5_Clostridia	1	5_Clostridiales	2	2_Lachnospiraceae,1_Ruminococcaceae	1	1_Lachnoclostridium	4	2_Ruminococcaceae,1_Roseburia,1_Lachnoclostridium:edouardi,1_[Clostridium]:leptum	7.6046	8_Resolvase,4_SR_ResInv,4_SR_IS607_transposase_like,4_Ser_Recombinase,4_PinE,2_Zn_ribbon_recom,2_YafV,2_TnpW,2_SR_TndX_transposase,2_SR_Res_par,2_Relaxase,2_Recombinase,2_nitrilase,2_mpi,2_DUF4368,2_DUF4339,2_CN_hydrolase,
HMP2_11983	14.07	2	56	3	0	NA	0	NA	0	NA	0	NA	0	NA	0	NA	0	NA	0	NA
HMP2_11986	13.62	1	44	16	1	16_Bacteria	1	16_Firmicutes	1	16_Negativicutes	1	16_Veillonellales	1	16_Veillonellaceae	1	15_Veillonella	9	5_Veillonella:parvula:ACS-068-V-Sch12,2_Veillonella:sp.:AF36-20BH,2_Veillonella:sp.:6,2_Veillonella:dispar:ATCC:17748,1_Veillonella:sp.:T11011-6,1_Veillonella:sp.:S13053-19,1_Veillonella:rogosae:JCM:15642,1_Veillonella:parvula:DSM:2008,1_Veillonella	70.8879	8_panF,4_YafY,4_WYL,4_thyA,4_symport_actP,4_sss,4_SSF,4_SLC5sbd_YidK,4_SLC5sbd_u4,4_SLC5sbd_u3,4_SLC5sbd_u2,4_SLC5sbd_u1,4_SLC5sbd_SGLT1-like,4_SLC5sbd_PutP,4_SLC5sbd_PanF,4_SLC5sbd_NIS-like_u3,4_SLC5sbd_NIS-like_u2,4_SLC5sbd_NIS-like_u1,4_SLC5sbd_NIS-like,4_SLC5sbd_CHT,4_SLC5sbd,4_RQC,4_PutP,4_PRK15419,4_PRK12488,4_PanF,4_Na_symport_lg,4_Na_Pro_sym,4_HRDC,4_ActP,2_TS_Pyrimidine_HMase,2_thym_sym,…
HMP2_120	20.38	2	33	144	1	144_Bacteria	1	144_Proteobacteria	1	144_Epsilonproteobacteria	1	144_Campylobacterales	1	144_Campylobacteraceae	1	144_Campylobacter	9	32_Campylobacter:concisus:13826,24_Campylobacter:concisus:UNSW3,19_Campylobacter:concisus:ATCC:51561,15_Campylobacter:concisus:UNSW1,14_Campylobacter:concisus:UNSWCD,12_Campylobacter:concisus:UNSWCS,12_Campylobacter:concisus:ATCC:51562,10_Campylobacter:concisus:UNSW2,6_Campylobacter:concisus	66.7508	115_YGGT,115_Ycf19,30_MobB,13_Slt70-like,13_SLT,13_LT-like,12_MltD-like,12_LT_Slt70-like,12_LT_MltC_MltE,12_FBPase,11_Slt35-like,10_PRK10751,10_mobB,9_MltE,8_gltX,6_PRK09293,6_PLN02462,6_mscL,6_metG,6_FIG,6_Fbp,5_tRNA-synt_1c,5_queuosine_YadB,5_PRK12410,5_PRK05710,5_GluRS_non_core,5_GluRS_core,5_gltX_bact,4_SuhB,4_PRK12558,4_PLN02627,4_IMPase_like,4_GlnS,3_ValRS_core,3_tRNA-synt_1g,3_tRNA_binding…
HMP2_12004	17.48	2	38	3	1	3_Bacteria	1	3_Firmicutes	1	3_Tissierellia	1	3_Tissierellales	1	3_Peptoniphilaceae	1	3_Parvimonas	2	2_Parvimonas:sp.:oral:taxon:393:str.:F0440,1_Parvimonas:micra:A293	2.92743	4_SBP_bac_5,4_PRK15104,4_PRK09755,4_PBP2_TmCBP_oligosaccharides_like,4_PBP2_thermophilic_Hb8_like,4_PBP2_OppA,4_PBP2_NikA_DppA_OppA_like_9,4_PBP2_NikA_DppA_OppA_like_8,4_PBP2_NikA_DppA_OppA_like_6,4_PBP2_NikA_DppA_OppA_like_4,4_PBP2_NikA_DppA_OppA_like_21,4_PBP2_NikA_DppA_OppA_like_19,4_PBP2_NikA_DppA_OppA_like_18,4_PBP2_NikA_DppA_OppA_like_17,4_PBP2_NikA_DppA_OppA_like_16,4_PBP2_NikA_DppA_OppA_l…
HMP2_12006	30.98	2	69	8	1	8_Bacteria	1	8_Actinobacteria	1	8_Actinobacteria	1	8_Corynebacteriales	1	8_Corynebacteriaceae	1	8_Corynebacterium	4	5_Corynebacterium:sp.:KPL1818,1_Corynebacterium:sp.:KPL1824,1_Corynebacterium:accolens:ATCC:49726,1_Corynebacterium:accolens	74.1253	8_Cupredoxin,7_CuRO_D2_2dMcoN_like,4_N2OR_C,4_CuRO_D1_2dMcoN_like,4_CuRO_3_CopA,4_CuRO_2_CuNIR,4_CuRO_1_Tth-MCO_like,4_CuRO_1_tcLCC2_insect_like,4_CuRO_1_MCO_like_1,4_CuRO_1_McoC_like,4_CuRO_1_MaLCC_like,4_CuRO_1_LCC_like,4_CuRO_1_Diphenol_Ox,4_CuRO_1_CuNIR_like,4_CuRO_1_CuNIR,4_CuRO_1_CumA_like,4_CuRO_1_CueO_FtsP,4_CuRO_1_CopA,4_CuRO_1_Abr2_like,4_CuRO_1_AAO,4_CuRO_1_2DMCO_NIR_like,4_CuRO_1_2dMc…
HMP2_12007	16.74	2	38	25	1	25_Bacteria	1	25_Firmicutes	1	25_Bacilli	1	25_Lactobacillales	1	25_Carnobacteriaceae	1	23_Granulicatella	3	17_Granulicatella:sp.,6_Granulicatella:elegans:ATCC:700633,2_Granulicatella	37.0186	15_XthA,15_xth,15_PRK13911,15_Nape_like_AP-endo,15_Mth212-like_AP-endo,15_L1-EN,15_HisKA,15_ExoIII-like_AP-endo,15_ExoIII_AP-endo,15_Exo_endo_phos,15_exoDNase_III,15_EEP,15_Ape2-like_AP-endo,15_Ape1-like_AP-endo,14_TDP2,14_R1-I-EN,14_PRK11756,14_ElsH,14_EEP-2,14_EEP-1,10_HATPase_c,6_UvrA_inter,6_UvrA_DNA-bind,6_UvrA,6_uvrA,6_uvra,6_Uup,6_Trans_reg_C,6_REC,6_met_CoM_red_A2,6_LplA,6_LolD,6_HDc,6_Gs…
HMP2_12012	10.29	1	42	36	1	34_Bacteria	1	34_Firmicutes	1	34_Clostridia	1	34_Clostridiales	1	34_Peptostreptococcaceae	1	29_Peptostreptococcus	2	29_Peptostreptococcus:stomatis:DSM:17678,5_Peptostreptococcus	19.6208	31_FtsX,30_Sigma70_r4,26_Ribosomal_L13,18_greB,18_greA,15_SigW_bacill,15_SigM_subfam,15_Sigma70_r4_2,15_sigma70-ECF,15_Sig-70_gvs1,15_Sig70_famx2,15_PRK13919,15_PRK12542,15_PRK12536,15_PRK12519,15_PRK11924,15_PRK09652,15_PRK09644,15_PRK09641,15_PRK06811,13_uS9_arch,13_RpsI,13_rpsI,13_rps9p,13_rps9,13_rplM_bact,13_RplM,13_rplM,13_rpl13p,13_rpl13,13_Ribosomal_S9,13_PTZ00086,13_PLN00210,13_L13_A_E,1…
HMP2_12022	12.31	1	44	4	1	4_Bacteria	1	4_Actinobacteria	1	4_Actinobacteria	1	4_Actinomycetales	1	4_Actinomycetaceae	1	4_Actinomyces	3	2_Actinomyces:sp.:oral:taxon:171:str.:F0337,1_Actinomyces:sp.:oral:taxon:175:str.:F0384,1_Actinomyces:sp.:HMSC075C01	55.3309	NA
HMP2_12029	16.65	3	40	23	1	23_Bacteria	1	23_Actinobacteria	1	23_Actinobacteria	1	23_Actinomycetales	1	23_Actinomycetaceae	1	23_Actinomyces	4	18_Actinomyces:dentalis:DSM:19115,3_Actinomyces:sp.:oral:taxon:897,1_Actinomyces:massiliensis:4401292,1_Actinomyces:massiliensis	75.4437	17_YjbR,17_PRK10250,17_MmcQ,8_yjbJ,8_CsbD,2_Transp_cyt_pur,2_thia_cytX,2_SLC-NCS1sbd_CobB-like,2_SLC-NCS1sbd,2_PNPH-PUNA-XAPA,2_PNPH,2_PNP-EcPNPII_like,2_ncs1,2_HATPase_c,2_FUI1,2_CodB,2_aspA,1_YeiC_kinase_like,1_YegV_kinase_like,1_XAPA,1_XapA,1_SLC-NCS1sbd_YbbW-like,1_SLC-NCS1sbd_NRT1-like,1_SLC-NCS1sbd_Mhp1-like,1_Sigma70_r4_2,1_Sigma70_r4,1_ribokinase_pfkB_like,1_ribokinase_group_B,1_ribokinas…
HMP2_1203	12.27	2	35	3	1	3_Bacteria	1	3_Firmicutes	1	3_Clostridia	1	3_Clostridiales	1	3_Ruminococcaceae	1	2_Ruminococcus	3	1_Ruminococcus:sp.:AM28-13,1_Ruminococcus:sp.:AF19-15,1_Ruminococcus	81.2038	NA
HMP2_12043	29.01	1	64	11	1	6_Bacteria	2	5_Fusobacteria,1_Firmicutes	2	5_Fusobacteriia,1_Bacilli	2	5_Fusobacteriales,1_Lactobacillales	2	5_Leptotrichiaceae,1_Streptococcaceae	2	5_Leptotrichia,1_Streptococcus	4	2_Leptotrichia:shahii:DSM:19757,2_Leptotrichia:buccalis:C-1013-b,1_Streptococcus:sp.:F0442,1_Leptotrichia:wadei:F0279	13.1336	16_cbiO,6_SecB,3_Translocase_SecB,3_M20_dipept_like,2_thiQ,2_TauB,2_sufC,2_PhnK,2_NIL,2_hmuV,2_FtsE,1_ZnuC,1_znuC,1_YnjD,1_ycf16,1_YbbA,1_urea_trans_UrtE,1_urea_trans_UrtD,1_ThiQ,1_tauB,1_TagH,1_SufC,1_ssuB,1_SapF,1_SapD,1_PstB,1_pstB,1_PRK15112,1_PRK15056,1_PRK14275,1_PRK14274,1_PRK14273,1_PRK14272,1_PRK14270,1_PRK14269,1_PRK14268,1_PRK14267,1_PRK14266,1_PRK14265,1_PRK14264,1_PRK14263,1_PRK14262…
HMP2_12048	21.08	3	39	2	1	2_Bacteria	1	2_Actinobacteria	1	2_Actinobacteria	1	2_Actinomycetales	1	2_Actinomycetaceae	1	2_Schaalia	1	2_Schaalia:odontolytica:ATCC:17982	62.5822	NA
HMP2_12049	32.14	2	36	2	1	2_Bacteria	1	2_Proteobacteria	1	2_Epsilonproteobacteria	1	2_Campylobacterales	1	2_Campylobacteraceae	1	2_Campylobacter	1	2_Campylobacter:gracilis	20.784	NA
HMP2_1206	28.26	1	35	56	1	48_Bacteria	1	48_Bacteroidetes	1	48_Bacteroidia	1	48_Bacteroidales	1	48_Bacteroidaceae	1	48_Bacteroides	7	22_Bacteroides:fragilis:JCM:11017,19_Bacteroides:fragilis,2_Bacteroides:fragilis:str.:J38-1,2_Bacteroides:fragilis:HMW:616,1_Bacteroides:thetaiotaomicron:VPI-5482,1_Bacteroides:fragilis:str.:B1:(UDC16-1),1_Bacteroides:fragilis:str.:3976T8	81.8827	56_SusD,32_SusD_RagB,28_Fe-ADH-like,25_SusD-like_3,24_GFO_IDH_MocA,23_SusC_RagA_signa,23_OMP_RagA_SusC,23_CirA,22_ligand_gated_channel,21_Plug,20_TonB_dep_Rec,19_CarbopepD_reg_2,14_CarboxypepD_reg,10_STN,5_DUF4974,4_ribH,4_RibE,4_recF,4_Pur_ac_phosph_N,4_PLN02404,4_MPP_PAPs,4_MPP_GpdQ,4_MPP_CSTP1,4_MPP_ACP5,4_Metallophos,4_Lumazine_synthase-like,4_Lumazine_synthase-II,4_Lumazine_synthase-I,4_Luma…
HMP2_12062	13.42	1	36	11	1	11_Bacteria	1	11_Firmicutes	1	11_Clostridia	1	11_Clostridiales	1	11_Lachnospiraceae	1	10_Oribacterium	4	5_Oribacterium:sp.:oral:taxon:108:str.:F0425,3_Oribacterium:asaccharolyticum:ACB7,2_Oribacterium:parvum,1_Oribacterium	47.0841	6_THF_DHG_CYH_C,6_THF_DHG_CYH,6_PRK14194,6_PRK14193,6_PRK14192,6_PRK14191,6_PRK14190,6_PRK14189,6_PRK14188,6_PRK14187,6_PRK14186,6_PRK14185,6_PRK14184,6_PRK14183,6_PRK14182,6_PRK14181,6_PRK14180,6_PRK14179,6_PRK14178,6_PRK14177,6_PRK14176,6_PRK14175,6_PRK14174,6_PRK14173,6_PRK14172,6_PRK14171,6_PRK14170,6_PRK14169,6_PRK14168,6_PRK14167,6_PRK14166,6_PRK10792,6_PLN02516,6_NAD_bind_m-THF_DH_Cyclohyd…
HMP2_1207	13.64	1	49	35	1	35_Bacteria	1	35_Proteobacteria	1	35_Gammaproteobacteria	1	35_Pasteurellales	1	35_Pasteurellaceae	1	35_Aggregatibacter	4	22_Aggregatibacter:kilianii,10_Aggregatibacter:segnis,2_Aggregatibacter:sp.:oral:taxon:458:str.:W10330,1_Aggregatibacter:segnis:ATCC:33393	74.3175	169_glmM,32_tRNA_SAD,26_PRK01712,26_CsrA,26_csrA,25_alaS,23_DHHA1,20_NTP_transferase,15_PLN02961,15_AlaX,14_YqgF,14_MetJ,13_PRK15414,13_PMM_PGM,13_PLN02371,13_phosphohexomutase,13_PGM_PMM_IV,13_PGM_PMM_III,13_PGM_PMM_II,13_PGM_PMM_I,13_PGM_like4,13_PGM_like2,13_PGM_like1,13_MPG1_transferase,13_ManB,13_manB,13_GlmM,13_Arch_GlmM,12_Pgm,10_UGPase_prokaryotic,10_RmlA1,10_rmlA,10_PRK15480,10_PRK13389,…
HMP2_12074	23.55	1	42	2	1	2_Bacteria	1	2_Actinobacteria	1	2_Actinobacteria	1	2_Actinomycetales	1	2_Actinomycetaceae	1	2_Actinomyces	1	2_Actinomyces:massiliensis:4401292	74.9599	2_RfaB,2_GT4_PimA-like,2_GT4-like,2_GT4_Bme6-like,2_Glyco_trans_1_4,2_Glycos_transf_1,
HMP2_12080	18.55	1	44	1	1	1_Bacteria	1	1_Actinobacteria	1	1_Actinobacteria	1	1_Actinomycetales	1	1_Actinomycetaceae	1	1_Actinomyces	1	1_Actinomyces:sp.	89.3584	NA
HMP2_12090	12.44	1	44	2	1	1_Bacteria	1	1_Actinobacteria	1	1_Actinobacteria	1	1_Propionibacteriales	1	1_Propionibacteriaceae	1	1_Pseudopropionibacterium	1	1_Pseudopropionibacterium:propionicum:NBRC:14587	20.9728	1_SstT,1_SDF,1_PRK13628,1_PRK13027,1_PRK01663,1_padR_acidobact,1_PadR,1_GltP,
HMP2_12100	20.28	1	93	4	1	4_Bacteria	2	2_Spirochaetes,2_Actinobacteria	2	2_Spirochaetia,2_Actinobacteria	2	2_Spirochaetales,2_Actinomycetales	2	2_Spirochaetaceae,2_Actinomycetaceae	2	2_Treponema,2_Actinomyces	2	2_Treponema:maltophilum:ATCC:51939,2_Actinomyces:sp.:Marseille-P3109	34.6541	NA
HMP2_12103	16.11	2	36	6	1	6_Bacteria	1	6_Firmicutes	0	NA	0	NA	0	NA	0	NA	1	6_Firmicutes:bacterium:CAG:145	20.423	4_S1,3_RNase_PH_C,2_vigilin_like_KH,2_S1_Tex,2_S1_Rrp5_repeat_sc12,2_S1_Rrp5_repeat_hs8_sc7,2_S1_RPS1_repeat_hs4,2_S1_RPS1_repeat_ec6,2_S1_RPS1_repeat_ec5,2_S1_RPS1_repeat_ec4,2_S1_RPS1_repeat_ec3,2_S1_RPS1_repeat_ec1_hs1,2_S1_RNase_R,2_S1_RecJ_like,2_S1_PNPase,2_S1_pNO40,2_S1_like,2_S1_IF2_alpha,2_S1_DHX8_helicase,2_RNase_PH,2_PNPase_KH,2_LC_FACS_like,2_KH-I,2_KH_1,2_KH,1_VL_LC_FACS_like,1_UPF00…
HMP2_12108	16.72	1	69	5	1	4_Bacteria	1	4_Firmicutes	1	4_Clostridia	1	3_Clostridiales	2	2_Ruminococcaceae,1_Clostridiaceae	3	1_Sporobacter,1_Ruminococcus,1_Clostridium	4	1_Sporobacter:termitidis:DSM:10068,1_Ruminococcus:sp.:N15.MGS-57,1_Clostridium:bornimense,1_Clostridiales	19.9224	NA
HMP2_1211	20.63	1	87	47	1	47_Bacteria	1	47_Fusobacteria	1	47_Fusobacteriia	1	47_Fusobacteriales	2	45_Fusobacteriaceae,2_Leptotrichiaceae	2	45_Fusobacterium,2_Leptotrichia	5	21_Fusobacterium:nucleatum:subsp.:vincentii:4,17_Fusobacterium:sp.:OBRC1,4_Fusobacterium:nucleatum:subsp.:animalis:F0419,3_Fusobacterium:nucleatum:CTI-1,2_Leptotrichia:sp.:oral:taxon:212	59.2226	23_HTH_17,23_excise,16_Phage_int_SAM_5,16_INT_ICEBs1_C_like,14_xerS,14_XerD,14_xerD,14_XerC,14_xerC,14_recomb_XerD,14_recomb_XerC,14_Phage_integrase,14_INT_XerDC_C,14_INT_tnpA_C_Tn554,14_INT_RitC_C_like,14_INT_RitA_C_like,14_INT_Rci_Hp1_C,14_INT_P4_C,14_INTN1_C_like,14_INT_IntI_C,14_INT_FimBE_like,14_integrase_gron,14_INT_C_like_1,14_DNA_BRE_C,13_TraF_Ti,13_TraF,13_sigpep_I_bact,13_PRK13884,13_Pe…
HMP2_12114	48.36	1	35	11	1	11_Bacteria	1	11_Actinobacteria	1	11_Actinobacteria	1	11_Actinomycetales	1	11_Actinomycetaceae	1	10_Actinomyces	5	6_Actinomyces:oris,2_Actinomyces:viscosus:C505,1_Actinomyces:sp.:oral:taxon:170:str.:F0386,1_Actinomyces:naeslundii:str.:Howell:279,1_Actinomyces	82.1117	6_AdoMet_MTases,4_DUF3117,2_TIGR00725,2_Lysine_decarbox,2_LDcluster4,
HMP2_12122	16.49	2	64	32	1	32_Bacteria	2	31_Firmicutes,1_Actinobacteria	2	31_Negativicutes,1_Actinobacteria	2	31_Selenomonadales,1_Actinomycetales	2	31_Selenomonadaceae,1_Actinomycetaceae	3	25_Selenomonas,5_Centipeda,1_Schaalia	10	7_Selenomonas:sp.:oral:taxon:126,6_Selenomonas:sp.:oral:taxon:920,5_Centipeda:periodontii:DSM:2778,4_Selenomonas:sp.:FOBRC6,4_Selenomonas:infelix:ATCC:43532,2_Selenomonas:massiliensis,1_Selenomonas:noxia:F0398,1_Selenomonas:noxia,1_Selenomonas,1_Schaalia:odontolytica:F0309	42.9775	45_GGDEF,9_yhaH,9_Nucleotidyl_cyc_III,9_DUF805,8_glmM,2_zinc_ribbon_2,2_zf-ribbon_3,2_DUF2922,2_DUF1659,1_rrf2_super,1_Rrf2,1_PRK15414,1_PMM_PGM,1_PLN02371,1_phosphohexomutase,1_PGM_PMM_III,1_PGM_PMM_II,1_PGM_PMM_I,1_PGM_like4,1_PGM_like2,1_PGM_like1,1_PGM2,1_MPG1_transferase,1_ManB,1_manB,1_IscR,1_GlmM,1_DUF4163,1_DUF3298,1_Arch_GlmM,
HMP2_12123	15.62	1	36	7	1	7_Bacteria	1	7_Firmicutes	1	7_Clostridia	1	7_Clostridiales	1	7_Ruminococcaceae	1	7_Faecalibacterium	3	5_Faecalibacterium:sp.:OF04-11AC,1_Faecalibacterium:sp.:CAG:82-related,1_Faecalibacterium:sp.:CAG:82	77.7892	1_Response_reg,1_REC_RegA-like,1_REC_PilR,1_REC_OmpR_PmrA-like,1_REC_OmpR_PhoB,1_REC_NarL-like,1_REC_hyHK_CKI1_RcsC-like,1_REC_HupR-like,1_REC_DesR-like,1_REC,1_CheY,
HMP2_12137	15.74	1	90	4	1	1_Bacteria	1	1_Proteobacteria	1	1_Alphaproteobacteria	0	NA	0	NA	0	NA	1	1_Rhizobiales	0.075	2_TOPRIM_primases,2_ATP-cone,1_Metallophos,1_DUF1653,
HMP2_12152	12.11	4	33	48	1	48_Bacteria	1	48_Proteobacteria	1	48_Gammaproteobacteria	1	48_Pasteurellales	1	48_Pasteurellaceae	1	46_Haemophilus	9	17_Haemophilus:parainfluenzae:T3T1,10_Haemophilus:sp.:CCUG:60358,7_Haemophilus:sp.:HMSC61B11,4_Haemophilus:sp.:HMSC068C11,3_Haemophilus:parainfluenzae:ATCC:33392,2_Haemophilus:sp.:HMSC061E01,2_Haemophilus:haemolyticus:M19501,2_Haemophilus,1_Haemophilus:sp.:HMSC073C03	57.766	8_RHOD,8_moaA,6_THUMP,6_ThiI,4_ThiI_C_thiazole,4_SkfB,4_SCM_rSAM_ScmF,4_Radical_SAM,4_PRK13361,4_PLN02951,4_Mob_synth_C,4_moaA_archaeal,4_MoaA,4_Elp3,3_RHOD_Pyr_redox,3_Rhodanese,3_GlpE_ST,2_XseB,2_xseB,2_TIGR00342,2_THUMP_ThiI,2_Tan1,2_PRK14068,2_PRK14063,2_PRK08384,2_PRK08349,2_PRK01565,2_PRK01269,2_PRK00977,2_Exonuc_VII_S,1_Trans_IPPS_HT,1_Trans_IPPS,1_THUMP_SPOUT,1_PRK10581,1_prenyl_cyano,1_p…
HMP2_12153	25.16	2	41	7	1	3_Bacteria	1	3_Proteobacteria	1	3_Betaproteobacteria	1	3_Burkholderiales	1	3_Sutterellaceae	1	3_Sutterella	2	2_Sutterella:wadsworthensis:CAG:135,1_Sutterella:wadsworthensis:3	17.4285	4_Sipho_Gp157,4_Phage_pRha,4_phage_pRha,4_Bro-N,2_dinD,
HMP2_12161	10.29	2	96	6	1	2_Bacteria	1	2_Firmicutes	1	2_Clostridia	1	2_Clostridiales	1	2_Ruminococcaceae	1	2_Faecalibacterium	1	2_Faecalibacterium:prausnitzii:M21/2	11.8933	12_GGDEF,8_EAL,2_TPP_PFOR_porB_like,2_TPP_PFOR_PNO,2_TPP_PFOR,2_PRK11865,2_PorB,2_MULE,2_Fer4_6,2_Fer4,2_dCache_1,2_BY-kinase,
HMP2_12164	13.86	2	43	2	1	2_Bacteria	1	2_Bacteroidetes	1	2_Flavobacteriia	1	2_Flavobacteriales	1	2_Flavobacteriaceae	1	2_Capnocytophaga	1	2_Capnocytophaga:sputigena	55.9793	NA
HMP2_1217	21.62	2	49	594	1	594_Bacteria	2	592_Firmicutes,2_Fusobacteria	3	569_Bacilli,23_Clostridia,2_Fusobacteriia	3	569_Lactobacillales,23_Clostridiales,2_Fusobacteriales	3	566_Streptococcaceae,21_Lachnospiraceae,2_Leptotrichiaceae	4	531_Streptococcus,35_Lactococcus,8_Lachnoanaerobaculum,2_Leptotrichia	13	451_Streptococcus:sp.:HMSC077D04,54_Streptococcus:sp.:HMSC070B10,24_Streptococcus:thermophilus:LMD-9,24_Lactococcus:lactis:subsp.:cremoris:A76,13_Lachnospiraceae:bacterium:oral:taxon:096,9_Lactococcus:lactis:subsp.:cremoris,6_Lachnoanaerobaculum:saburreum:DSM:3986,3_Streptococcaceae,2_Streptococcus:agalactiae:CCUG:44104,2_Leptotrichia:sp.:oral:taxon:212,2_Lactococcus:lactis:subsp.:cremoris:TIFN7,…	22.7081	502_AAA,362_Rep_trans,338_FtsK_SpoIIIE,267_RecA-like_NTPases,244_NicK,112_ToxN_toxin,56_HTH_36,38_L_ocin_972_ABC,29_toxin_TenpN,16_PBECR3,15_PBECR4,15_HTH_ARSR,8_ZnuA,8_toxin_CptN,8_MarR,8_HTH_CRP,6_GrpE,5_ABC_ATPase,4_OrfB_Zn_ribbon,4_HrcA,4_hrcA,4_DctQ,4_DctP,4_DctM,3_Y1_Tnp,3_tspaseT_teng_C,3_RAYT,3_OrfB_IS605,3_InsQ,3_HTH_OrfB_IS605,2_TroA_c,2_TroA_b,2_TroA,2_PsaA,2_PRK15060,2_PRK14163,2_PRK1…
HMP2_12177	10.25	1	35	21	1	21_Bacteria	1	21_Proteobacteria	1	21_Betaproteobacteria	1	21_Neisseriales	1	19_Neisseriaceae	2	16_Neisseria,2_Eikenella	10	4_Neisseria:sicca:VK64,3_Neisseria:macacae:ATCC:33926,2_Neisseria:sp.:HMSC70E02,2_Neisseria:sp.:HMSC077D05,2_Neisseria:sp.:HMSC064E01,2_Neisseria:sp.:GT4A,2_Neisseriaceae,2_Eikenella:sp.:NML99-0057,1_Neisseria:elongata:subsp.:glycolytica,1_Neisseria	80.804	10_CorC_HlyC,8_CBS,5_PRK15094,5_CorC,5_CBS_pair_CorC_HlyC_assoc,4_MFS_MMR_MDR_like,4_CBS_pair_SF,2_ProP,2_PRK10504,2_MFS_YfmO_like,2_MFS_YfcJ_like,2_MFS_TRI12_like,2_MFS_SV2_like,2_MFS_NepI_like,2_MFS_MefA_like,2_MFS_MdtG_SLC18_like,2_MFS_LmrB_MDR_like,2_MFS_FsR,2_MFS_ExuT_GudP_like,2_MFS_Azr1_MDR_like,2_MFS_1,2_MFS,2_efflux_EmrB,2_efflux_Bcr_CflA,2_AraJ,2_2A0112,2_2_A_01_02,1_PRK15421,1_PRK11074…
HMP2_12190	13.71	1	58	2	1	2_Bacteria	1	2_Actinobacteria	1	2_Actinobacteria	1	2_Actinomycetales	1	2_Actinomycetaceae	1	2_Actinomyces	1	2_Actinomyces:sp.:S6-Spd3	52.2505	NA
HMP2_12193	15.22	1	36	8	1	8_Bacteria	1	8_Actinobacteria	1	8_Actinobacteria	2	7_Actinomycetales,1_Corynebacteriales	2	7_Actinomycetaceae,1_Corynebacteriaceae	1	7_Actinomyces	4	5_Actinomyces:sp.:oral:taxon:171:str.:F0337,1_Corynebacterium,1_Actinomyces:oris,1_Actinomyces:naeslundii:str.:Howell:279	62.077	5_cbiO,2_thiQ,2_TauB,2_sufC,2_hmuV,2_FtsE,1_ZnuC,1_YnjD,1_ycf16,1_YbbA,1_urea_trans_UrtE,1_urea_trans_UrtD,1_ThiQ,1_tauB,1_TagH,1_PstB,1_pstB,1_PRK15056,1_PRK14274,1_PRK14273,1_PRK14272,1_PRK14271,1_PRK14270,1_PRK14269,1_PRK14268,1_PRK14267,1_PRK14266,1_PRK14265,1_PRK14264,1_PRK14263,1_PRK14262,1_PRK14261,1_PRK14260,1_PRK14259,1_PRK14258,1_PRK14256,1_PRK14255,1_PRK14254,1_PRK14253,1_PRK14252,1_PR…
HMP2_122	10.31	1	46	64	1	62_Bacteria	1	62_Firmicutes	1	62_Clostridia	1	62_Clostridiales	1	60_Ruminococcaceae	1	60_Subdoligranulum	3	60_Subdoligranulum:sp.:APC924/74,1_Clostridiales:bacterium:Firm,1_Clostridiales:bacterium:59	79.113	86_TM_PBP2,86_modB_ABC,85_UgpE,85_MalG,83_PotB,60_GH43_XYL-like,60_GH43_ABN-like,51_CysU,49_BPD_transp_1,48_PRK10973,47_permease_CysT,47_malG,47_cysT,38_PotC,38_ModC,37_UgpA,37_PRK10561,36_LplB,32_GH43-like,31_GH43_C2,30_Glyco_hydro_43,30_GH_F,30_GH43_XynB-like,30_GH43_XlnD-like,30_GH43_SXA-like,30_GH43_HoAraf43-like,30_GH43_FsAxh1-like,30_GH43_F5-8_typeC-like,30_GH43_CtGH43-like,30_GH43_CjArb43A…
HMP2_12203	34.81	2	39	5	1	3_Bacteria	1	3_Firmicutes	0	NA	0	NA	0	NA	0	NA	1	3_Firmicutes:bacterium:AF36-3BH	28.2263	NA
HMP2_12235	11.2	3	44	7	1	7_Bacteria	1	7_Actinobacteria	1	6_Actinobacteria	2	5_Propionibacteriales,1_Micrococcales	2	5_Propionibacteriaceae,1_Dermacoccaceae	2	5_Pseudopropionibacterium,1_Kytococcus	4	4_Pseudopropionibacterium:propionicum,1_Pseudopropionibacterium:propionicum:F0230a,1_Kytococcus:aerolatus,1_Actinobacteria	38.3358	2_PRK13756,1_TetR_N,1_AcrR,
HMP2_12236	13.88	1	36	21	1	21_Bacteria	1	21_Bacteroidetes	1	21_Bacteroidia	1	21_Bacteroidales	1	21_Rikenellaceae	1	21_Alistipes	2	17_Alistipes:senegalensis:JC50,4_Alistipes:sp.:Marseille-P2431	70.2323	6_PRK00784,6_GATase_3,6_GATase1_CobQ,6_GATase1_CobB,6_CobQ,6_cobQ,5_GATase1_1,5_DTBS,5_CobQ_N,5_CbiA,5_BioD,5_bioD,5_AAA_26,3_TonB-siderophor,3_TonB_dep_Rec,3_SusD-like_3,3_SusD,3_SusC_RagA_signa,3_Plug,3_OMP_RagA_SusC,3_NanU,3_ligand_gated_channel,3_cobB,3_CirA,3_CarboxypepD_reg,3_CarbopepD_reg_2,2_PRK15098,2_PLN03080,2_Glyco_hydro_3_C,2_Glyco_hydro_3,2_Fn3-like,2_BglX,1_MethyltransfD12,1_Dam,1_…
HMP2_12247	27.42	1	40	12	1	1_Bacteria	1	1_Proteobacteria	1	1_Gammaproteobacteria	1	1_Xanthomonadales	1	1_Rhodanobacteraceae	0	NA	1	1_Rhodanobacter	0.0583333	5_HMA,4_P-type_ATPase_HM,3_TIGR00003,3_P-type_ATPase,3_CopZ,2_P-type_ATPase_Cu-like,1_ZntA,1_zntA,1_YXKO-related,1_TthCsoR-like_DUF156,1_Trns_repr_metal,1_THZ_kinase,1_ThiM,1_thiM,1_ThiD,1_ThiC_Rad_SAM,1_ThiC_like_1,1_ThiC,1_thiC,1_SaCsoR-like_DUF156,1_pyridoxal_pyridoxamine_kinase,1_PTZ00493,1_P-type_ATPases,1_P-type_ATPase_Pb_Zn_Cd2-like,1_P-type_ATPase_HM_ZosA_PfeT-like,1_P-type_ATPase_FixI-li…
HMP2_12255	13.31	1	44	1	1	1_Bacteria	1	1_Firmicutes	1	1_Clostridia	1	1_Clostridiales	0	NA	0	NA	1	1_Clostridiales:bacterium:UBA735	4.17266	1_SmtA,1_Methyltransf_25,1_Methyltransf_12,1_Methyltransf_11,1_AdoMet_MTases,
HMP2_12263	17.13	1	44	7	1	7_Bacteria	1	7_Actinobacteria	1	7_Actinobacteria	2	5_Actinomycetales,2_Corynebacteriales	2	5_Actinomycetaceae,2_Corynebacteriaceae	1	5_Actinomyces	2	5_Actinomyces:sp.,2_Corynebacterium	12.9525	1_SF2_C_SNF,1_SF2_C_FANCM_Hef,1_SF2_C_DEAD,1_HELICc,1_Helicase_C,
HMP2_12270	19.22	4	54	2	1	2_Bacteria	1	2_Bacteroidetes	1	2_Flavobacteriia	1	2_Flavobacteriales	1	2_Flavobacteriaceae	1	2_Capnocytophaga	1	2_Capnocytophaga:granulosa	59.6735	NA
HMP2_12274	33.93	1	60	39	1	39_Bacteria	1	39_Actinobacteria	1	39_Actinobacteria	1	39_Micrococcales	1	39_Micrococcaceae	1	35_Rothia	11	13_Rothia:sp.:HMSC065C03,8_Rothia:sp.:HMSC062F03,4_Rothia,3_Rothia:sp.:HMSC072E10,2_Rothia:sp.:HMSC076D04,2_Rothia:sp.:HMSC069C03,2_Rothia:sp.:HMSC068F09,2_Rothia:sp.:HMSC061D12,1_Rothia:sp.:HMSC069C04,1_Rothia:mucilaginosa:M508,1_Rothia:mucilaginosa:ATCC:25296	82.3437	24_PTS_IIA_glc,24_PTBA,24_NagE,23_gatY,22_PTS_EIIA_1,22_PRK09439,14_UgpQ,14_GDPD_TtGDE_like,14_GDPD_SpGDE_like,14_GDPD_memb_like,14_GDPD_like_2,14_GDPD_cytoplasmic_ScUgpQ2_like,14_GDPD,8_TBP_aldolase_IIB,8_tag_bisphos_ald,8_PRK12857,8_PRK09197,8_PRK05835,8_GDPD_pAtGDE_like,8_FTBP_aldolase_II,8_FBP_aldolase_IIA,8_F_bP_aldolase,8_Fba,8_cbbA,7_PRK13399,7_PRK09196,7_PRK08610,7_PRK08185,7_PRK07709,7_P…
HMP2_12277	17.09	1	54	17	1	17_Bacteria	1	17_Actinobacteria	1	17_Actinobacteria	1	17_Actinomycetales	1	17_Actinomycetaceae	1	17_Actinomyces	3	14_Actinomyces:sp.:oral:taxon:897,2_Actinomyces:israelii:DSM:43320,1_Actinomyces:naeslundii:str.:Howell:279	60.028	5_DUF3372,2_Peptidases_S8_Subtilisin_like_2,2_Peptidases_S8_S53,2_Peptidase_S8,2_MFS_MMR_MDR_like,2_AcrR,2_AbiEii,1_pullul_strch,1_Pullulanase_N2,1_pulA_typeI,1_ProP,1_PLN02877,1_MFS_YfmO_like,1_MFS_YfcJ_like,1_MFS_TRI12_like,1_MFS_NepI_like,1_MFS_MdtG_SLC18_like,1_MFS_LmrB_MDR_like,1_MFS_arabinose_efflux_permease_like,1_MFS_1,1_glgX_debranch,1_E_set_Pullulanase,1_efflux_EmrB,1_AmyAc_Pullulanase_…
HMP2_12288	15.77	1	38	15	1	15_Bacteria	1	15_Proteobacteria	1	15_Betaproteobacteria	1	15_Neisseriales	1	15_Neisseriaceae	1	15_Eikenella	4	9_Eikenella:corrodens:CC92I,3_Eikenella:sp.:NML130454,2_Eikenella:corrodens:ATCC:23834,1_Eikenella:sp.:HMSC061C02	70.2188	1_Glyco_transf_52,
HMP2_12294	11.69	2	46	3	1	3_Bacteria	1	3_Firmicutes	1	3_Bacilli	1	3_Lactobacillales	1	3_Streptococcaceae	1	3_Streptococcus	1	3_Streptococcus:sanguinis:SK330	90.9819	NA
HMP2_12297	17.89	1	37	5	1	5_Bacteria	1	5_Actinobacteria	1	5_Actinobacteria	1	5_Actinomycetales	1	5_Actinomycetaceae	1	3_Actinomyces	4	2_Actinomyces,1_Actinomyces:viscosus:C505,1_Actinomyces:oris,1_Actinomyces:naeslundii	80.4316	NA
HMP2_12309	12.94	3	63	8	1	8_Bacteria	1	8_Proteobacteria	1	8_Epsilonproteobacteria	1	8_Campylobacterales	1	8_Campylobacteraceae	1	8_Campylobacter	1	8_Campylobacter:gracilis	7.58978	3_PgpA,2_UvrB,2_ATP-sulfurylase,2_ATPS,1_UvrB_inter,1_uvrb,1_UVR,1_SF2_C_UvrB,1_SF2_C_RecQ,1_SF2_C_LHR,1_SF2_C_EcoAI-like,1_SF2_C_DEAD,1_SF2_C,1_PRK11068,1_PRK05298,1_HELICc,1_Helicase_C,1_DEXHc_UvrB,1_DEAD-like_helicase_N,1_DEAD-like_helicase_C,
HMP2_1231	26.38	1	76	50	2	29_Bacteria,4_Archaea	4	22_Bacteroidetes,5_Firmicutes,4_Euryarchaeota,2_Proteobacteria	4	22_Bacteroidia,5_Negativicutes,4_Halobacteria,2_Gammaproteobacteria	4	22_Bacteroidales,5_Veillonellales,4_Haloferacales,2_Chromatiales	5	21_Prevotellaceae,5_Veillonellaceae,4_Halorubraceae,2_Chromatiaceae,1_Dysgonamonadaceae	5	5_Megasphaera,3_Prevotella,2_Alloprevotella,2_Allochromatium,1_Proteiniphilum	8	16_Prevotellaceae:bacterium:Marseille-P2826,5_Megasphaera:micronuciformis:F0359,4_Halorubrum,2_Prevotella:sp.:UBA4330,2_Alloprevotella:sp.,2_Allochromatium:vinosum:DSM:180,1_Proteiniphilum:sp.:UBA1403,1_Prevotella:sp.:UBA7765	4.77172	95_DNA_gyraseA_C,38_TOP4c,32_RNRR2,32_RNR_II_dimer,32_RNR_I,32_RNR_1b_NrdF,32_RNR_1b_NrdE,32_Ribonuc_red_sm,32_Ribonuc_red_lgC,32_PTZ00211,32_PRK13965,32_PRK09102,32_PRK08447,32_PRK08188,32_PRK07209,32_PRK07088,32_PRK06948,32_NrdJ_Z,32_nrdF2,32_nrdF1,32_NrdF,32_nrdF,32_NrdE-prime,32_NrdE_NrdA,32_NrdA,31_Ribonuc_red_lgN,31_PRK07632,31_nrdA,28_PRK07187,27_PLN02492,26_DUF1304,25_SPOR,19_PRK09630,19_…
HMP2_12320	13.36	3	36	8	1	8_Bacteria	1	8_Actinobacteria	1	8_Actinobacteria	1	8_Actinomycetales	1	8_Actinomycetaceae	1	8_Actinomyces	6	3_Actinomyces:sp.:Marseille-P3109,1_Actinomyces:sp.:oral:taxon:170:str.:F0386,1_Actinomyces:sp.,1_Actinomyces:naeslundii:str.:Howell:279,1_Actinomyces:naeslundii,1_Actinomyces:johnsonii:F0510	75.7209	2_murG,2_murC,1_YjiC,1_PRK12446,1_POTRA_1,1_Mur_ligase_C,1_Mur_ligase,1_MurG,1_murF,1_murE,1_murD,1_MurC,1_mpl,1_GT4_PimA-like,1_GT28_MurG,1_Glyco_transf_28,1_Glyco_tran_28_C,1_FtsQ,
HMP2_12321	16.04	1	36	5	1	5_Bacteria	1	5_Proteobacteria	1	5_Betaproteobacteria	1	5_Neisseriales	1	5_Neisseriaceae	1	5_Eikenella	2	3_Eikenella:corrodens:CC92I,2_Eikenella:sp.:NML99-0057	64.4631	NA
HMP2_12338	12.96	2	41	4	1	4_Bacteria	1	4_Proteobacteria	1	4_Epsilonproteobacteria	1	4_Campylobacterales	1	4_Campylobacteraceae	1	4_Campylobacter	3	2_Campylobacter:concisus:UNSWCS,1_Campylobacter:concisus:UNSW3,1_Campylobacter:concisus:13826	66.8134	3_Maf,1_Transpeptidase,1_Transgly,1_TIGR00426,1_PRK14368,1_PRK14367,1_PRK14366,1_PRK14365,1_PRK14364,1_PRK14363,1_PRK14362,1_PRK14361,1_PRK13481,1_PRK04694,1_PRK04056,1_PRK01839,1_PRK01526,1_PRK01441,1_PRK00648,1_PRK00234,1_PRK00148,1_PRK00078,1_PRK00032,1_PbpC,1_PBP_1a_fam,1_MrcB,1_MrcA,1_mrcA,1_Maf_Ham1,1_maf,1_LTA_synthase,1_LptA,1_FtsI,
HMP2_1236	31.56	2	37	21	1	21_Bacteria	1	21_Proteobacteria	1	21_Epsilonproteobacteria	1	21_Campylobacterales	1	21_Campylobacteraceae	1	21_Campylobacter	7	4_Campylobacter:concisus:ATCC:51561,4_Campylobacter:concisus:13826,3_Campylobacter:sp.:10,3_Campylobacter:concisus:UNSWCS,3_Campylobacter:concisus:UNSW3,2_Campylobacter:concisus:UNSWCD,2_Campylobacter:concisus:UNSW1	65.3216	26_pyrE,18_HAMP,16_YuiF,16_Trans_reg_C,16_REC,16_Na_H_antiporter,16_Na_H_antiport_2,14_pyrE_Therm,14_PRTases_typeI,13_PyrE,13_PRK13811,13_Apt,13_apt,10_flgF,8_trans_reg_C,8_thyX,8_Response_reg,8_REC_YesN-like,8_REC_typeB_ARR-like,8_REC_TrrA-like,8_REC_Spo0A,8_REC_RssB-like,8_REC_RR468-like,8_REC_RpfG-like,8_REC_RegA-like,8_REC_PdtaR-like,8_REC_PatA-like,8_REC_OmpR_YycF-like,8_REC_OmpR_VirG,8_REC_…
HMP2_12362	10.55	2	57	4	1	4_Bacteria	1	4_Actinobacteria	1	4_Coriobacteriia	1	4_Coriobacteriales	1	4_Atopobiaceae	1	4_Atopobium	2	3_Atopobium:parvulum:DNF00906,1_Atopobium:sp.:BS2	32.3037	18_M3B_PepF,9_VOC_like,7_cbiO,3_VOC,3_PRK10291,3_Peptidase_M3_N,3_Peptidase_M3,3_PepF,3_pepF,3_metmalonyl_epim,3_M3_not_pepF,3_M3_like,3_M3_fam_3,3_glyox_I,3_Glyoxalase,3_GlxI_Zn,3_GlxI_Ni,3_GloA,3_GAF,3_Fosfomycin_RP,3_FosA,3_FMN_red,3_EhpR_like,3_BLMA_like,3_ABC_6TM_exporter_like,2_thiQ,2_TauB,2_sufC,2_SsuE,2_FtsE,2_FMN_reduc_SsuE,1_ZnuC,1_znuC,1_YnjD,1_ycf16,1_YbbA,1_urea_trans_UrtD,1_ThiQ,1_t…
HMP2_12375	18.03	1	41	12	1	2_Bacteria	1	2_Proteobacteria	1	2_Betaproteobacteria	1	2_Neisseriales	1	2_Neisseriaceae	0	NA	1	2_Neisseria	4.23892	13_DEXHc_RecG,8_SF2_C_TRCF,8_SF2_C_RecG_TRCF,8_SF2_C_RecG,8_SF2_C_Hrq,8_HELICc,8_Helicase_C,7_SSL2,7_SF2-N,7_ResIII,7_DEXHc_TRCF,7_DEXHc_RE_I_III_res,7_DEXHc_priA,7_DEXHc_Hef,7_DEXHc_dicer,7_DEXHc_archSki2,7_DEXDc,7_DEAD,6_RecG_wedge_OBF,6_RecG_wedge,6_RecG,6_recG,6_PRK10917,3_PRK13393,3_PRK13392,3_PRK09064,3_PRK07505,3_PRK07179,3_PRK06939,3_PRK05958,3_PRK05937,3_PLN03227,3_KBL_like,3_gly_Cac_T_r…
HMP2_12381	17.57	2	43	16	1	16_Bacteria	1	16_Firmicutes	1	16_Clostridia	1	16_Clostridiales	0	NA	0	NA	3	10_Clostridiales:bacterium:UBA4696,4_Clostridiales:bacterium:UBA6388,2_Clostridiales:bacterium:UBA5901	46.6793	7_QueT,7_COG4708,6_PBP1_BMP-like,5_SsnA,5_PRK15493,5_PRK09228,5_PRK09045,5_PRK08418,5_PRK08393,5_PRK08204,5_PRK08203,5_PRK07228,5_PRK06687,5_PRK06151,5_PRK06038,5_Met_dep_hydrolase_E,5_Met_dep_hydrolase_D,5_metallo-dependent_hydrolases,5_HutI,5_guan_deamin,5_GDEase,5_ATZ_TRZ_like,5_Amidohydro_1,4_PRK12393,4_PRK06380,3_PBP1_PrnA-like,3_PBP1_Med-like,3_PBP1_BmpA_Med_PnrA-like,3_PBP1_ABC_RfuA-like,3…
HMP2_12385	17.77	2	47	8	1	8_Bacteria	1	8_Bacteroidetes	1	8_Bacteroidia	1	8_Bacteroidales	1	8_Porphyromonadaceae	1	8_Porphyromonas	2	5_Porphyromonas:sp.:KLE:1280,3_Porphyromonas:sp.:oral:taxon:279:str.:F0450	66.0869	2_PyrG,2_OsmC,2_OEP,2_MarR,2_COG4270,1_YidC_periplas,1_yidC_oxa1_cterm,1_yidC_nterm,1_YidC,1_YhfA,1_type_I_sec_TolC,1_TolC,1_RND_mfp,1_pyrG,1_PuuD,1_puuD,1_PurF,1_purF,1_PRK09246,1_PRK09123,1_PRK08525,1_PRK08341,1_PRK07847,1_PRK07631,1_PRK07349,1_PRK07272,1_PRK06781,1_PRK06388,1_PRK06186,1_PRK05793,1_PRK02944,1_PRK02463,1_PRK01622,1_PRK01318,1_PRK00145,1_PLN02440,1_PLN02327,1_perox_SACOL1771,1_Pe…
HMP2_12389	12.57	1	52	10	1	10_Bacteria	2	9_Firmicutes,1_Bacteroidetes	2	9_Clostridia,1_Bacteroidia	2	9_Clostridiales,1_Bacteroidales	3	7_Lachnospiraceae,2_Clostridiaceae,1_Prevotellaceae	5	5_Catonella,2_Hungatella,1_Prevotella,1_Oribacterium,1_Lachnoclostridium	5	5_Catonella:morbi:ATCC:51271,2_Hungatella:sp.:UBA5982,1_Prevotella:nanceiensis:DSM:19126:=:JCM:15639,1_Oribacterium:parvum,1_Lachnoclostridium:phytofermentans:ISDg	20.9425	7_HTH_30,4_thiQ,4_PhnK,4_LRR_5,4_LRR_3,4_hmuV,4_FtsE,4_cbiO,3_PDZ,3_GGDEF_2,2_ZnuC,2_znuC,2_YnjD,2_YbbA,2_urea_trans_UrtE,2_urea_trans_UrtD,2_TOBE_2,2_ThiQ,2_TauB,2_TagH,2_SufC,2_sufC,2_ssuB,2_SapF,2_PRK14274,2_PRK14273,2_PRK14270,2_PRK14266,2_PRK14261,2_PRK14253,2_PRK14251,2_PRK14250,2_PRK14246,2_PRK14244,2_PRK14240,2_PRK14238,2_PRK13546,2_PRK13541,2_PRK13540,2_PRK13539,2_PRK13538,2_PRK11264,2_P…
HMP2_1241	17.17	1	89	177	1	177_Bacteria	1	177_Actinobacteria	1	177_Actinobacteria	1	177_Actinomycetales	1	177_Actinomycetaceae	1	177_Actinomyces	6	102_Actinomyces:massiliensis:F0489,68_Actinomyces:massiliensis:4401292,2_Actinomyces:sp.:oral:taxon:448:str.:F0400,2_Actinomyces:naeslundii:str.:Howell:279,2_Actinomyces:massiliensis,1_Actinomyces:sp.:Marseille-P3109	78.5314	136_P-type_ATPase_HM,82_P-type_ATPase,68_P-type_ATPase_Cu-like,61_TthCsoR-like_DUF156,61_Trns_repr_metal,61_NreA-like_DUF156,61_FrmR,61_FpFrmR-Cterm-like_DUF156,61_CsoR-like_DUF156_2,61_CsoR-like_DUF156_1,61_CsoR-like_DUF156,61_BsCsoR-like_DUF156,60_RcnR-FrmR-like_DUF156,60_CsoR-like_DUF156_3,60_BsYrkD-like_DUF156,59_SaCsoR-like_DUF156,58_HMA,47_CopZ,45_TIGR00003,45_MerP,38_E1-E2_ATPase,36_ZntA,3…
HMP2_12429	16.43	1	38	2	1	2_Bacteria	1	2_Actinobacteria	1	2_Actinobacteria	1	2_Actinomycetales	1	2_Actinomycetaceae	1	2_Actinomyces	1	2_Actinomyces:sp.:oral:taxon:897	66.0078	1_Methyltransf_25,1_Methyltransf_12,1_AdoMet_MTases,
HMP2_12443	10.93	1	56	29	0	NA	0	NA	0	NA	0	NA	0	NA	0	NA	0	NA	0	10_typeII_sec_gspG,10_N_methyl,10_IV_pilin_GFxxxE,3_tspaseT_teng_C,3_OrfB_Zn_ribbon,2_SPFH_stomatin,2_SPFH_SLP-4,2_SPFH_prohibitin,2_SPFH_HflC,2_SPFH_eoslipins_u3,2_SPFH_alloslipin,2_PHB,2_HTH_17,2_hflK,2_HflC,2_hflC,2_Band_7,1_PHA02942,1_OrfB_IS605,
HMP2_12449	12.39	1	35	8	1	8_Bacteria	1	8_Actinobacteria	1	8_Actinobacteria	1	8_Actinomycetales	1	8_Actinomycetaceae	1	8_Actinomyces	3	5_Actinomyces:massiliensis:F0489,2_Actinomyces:gerencseriae:DSM:6844,1_Actinomyces:sp.:oral:taxon:897	91.361	8_cbiO,2_YbjN_AmyR-like,2_YbjN,2_Tpd,2_thiQ,2_SalY,2_PhnK,2_MacB_PCD,2_LolE,2_lolCE,2_Iron_transport,2_hmuV,2_FtsX,2_FtsE,2_DUF2318,1_ZnuC,1_znuC,1_YnjD,1_YhaQ,1_YejR,1_YbbA,1_urea_trans_UrtD,1_ThiQ,1_tauB,1_TagH,1_SufC,1_sufC,1_ssuB,1_PstB,1_PRK14273,1_PRK14272,1_PRK14270,1_PRK14269,1_PRK14267,1_PRK14266,1_PRK14264,1_PRK14261,1_PRK14258,1_PRK14256,1_PRK14255,1_PRK14254,1_PRK14253,1_PRK14251,1_PR…
HMP2_1245	15.19	2	52	14	1	13_Bacteria	1	13_Proteobacteria	1	13_Betaproteobacteria	2	12_Burkholderiales,1_Neisseriales	2	12_Burkholderiaceae,1_Neisseriaceae	2	12_Lautropia,1_Neisseria	3	12_Lautropia:mirabilis:ATCC:51599,1_Neisseria:sicca,1_Bacteria	37.8568	22_Carb_anhydrase,14_Radical_SAM,12_GDPD,11_PLN02202,11_Cah,11_alpha_CA_VI_IX_XII_XIV,11_alpha_CA_VI,11_alpha_CARP_X_XI_like,11_alpha_CARP_VIII,11_alpha_CARP_receptor_like,11_alpha_CA_prokaryotic_like,11_alpha_CA_I_II_III_XIII,11_alpha_CA,10_alpha_CA_XII_XIV,10_alpha_CA_VII,10_alpha_CA_V,8_alpha_CA_IX,7_THUMP,7_rSAM_BssD,7_RNR_PFL,7_pyr_form_ly_1,7_PRK10076,7_PilT,7_PFL-like,7_PFLE_PFLC,7_PflD,7_…
HMP2_12451	28.82	2	43	6	1	6_Bacteria	1	6_Firmicutes	1	6_Clostridia	1	6_Clostridiales	1	5_Ruminococcaceae	2	3_Subdoligranulum,2_Gemmiger	3	3_Subdoligranulum:sp.:APC924/74,2_Gemmiger:formicilis,1_Ruminococcaceae	59.7871	2_XerC,2_xerC,1_XerD,1_xerD,1_sortase_srtB,1_Sortase_B,1_Sortase,1_recomb_XerD,1_recomb_XerC,1_Phage_int_SAM_3,1_Phage_integrase,1_INT_XerDC_C,1_INT_tnpA_C_Tn554,1_INT_RitC_C_like,1_INT_RitB_C_like,1_INT_RitA_C_like,1_INT_Rci_Hp1_C,1_INT_P4_C,1_INTN1_C_like,1_INT_IntI_C,1_INT_ICEBs1_C_like,1_integrase_gron,1_INT_C_like_4,1_INT_C_like_1,1_DNA_BRE_C,
HMP2_12483	12.45	2	43	2	1	2_Bacteria	1	2_Proteobacteria	1	2_Betaproteobacteria	1	2_Neisseriales	1	2_Neisseriaceae	1	1_Neisseria	2	1_Neisseria:sp.:GT4A,1_Neisseria	92.9963	NA
HMP2_12512	14.27	1	43	24	1	12_Bacteria	2	11_Actinobacteria,1_Bacteroidetes	2	11_Actinobacteria,1_Flavobacteriia	3	10_Corynebacteriales,1_Micrococcales,1_Flavobacteriales	3	10_Corynebacteriaceae,1_Micrococcaceae,1_Flavobacteriaceae	2	10_Corynebacterium,1_Rothia	3	10_Corynebacterium:durum:F0235,1_Rothia:dentocariosa:M567,1_Capnocytophaga	4.03737	14_Abi_2,7_MerR_1,7_MerR,7_HTH_MlrA-like_sg1,7_HTH_MlrA-like,7_HTH_MerR-SF,7_HTH_MERR,7_CueR,5_MarR_2,5_HTH_MARR,2_upp,2_Trans_reg_C,2_tdh,1_Zn_ADH_like2,1_Zn_ADH_like1,1_Zn_ADH_class_III,1_Zn_ADH9,1_Zn_ADH8,1_Zn_ADH7,1_Zn_ADH5,1_Zn_ADH4,1_Zn_ADH10,1_Zn_ADH1,1_zeta_crystallin,1_UPRTase,1_Upp,1_trans_reg_C,1_threonine_DH_like,1_THR_DH_like,1_TDH,1_Tdh,1_sugar_DH,1_sorbitol_DH,1_SixA,1_RTN4I1,1_qui…
HMP2_12528	12.15	1	38	8	1	8_Bacteria	1	8_Firmicutes	1	8_Negativicutes	1	8_Selenomonadales	1	8_Selenomonadaceae	1	8_Selenomonas	3	4_Selenomonas:sp.:oral:taxon:892:str.:F0426,2_Selenomonas:massiliensis,2_Selenomonas:infelix:ATCC:43532	66.2766	9_flgG,7_flgF,1_FtsA,1_flgG_G_neg,1_FlgG,1_FlgF,1_FlgEFG_subfam,1_Flg_bb_rod,1_Flg_bbr_C,
HMP2_12542	15.06	2	45	9	1	9_Bacteria	2	8_Firmicutes,1_Fusobacteria	2	8_Bacilli,1_Fusobacteriia	2	8_Bacillales,1_Fusobacteriales	1	1_Leptotrichiaceae	1	8_Gemella	2	8_Gemella:morbillorum:M424,1_Leptotrichia	33.2933	4_RelA_SpoT,2_YjbM,2_RhaT,2_RarD,2_rarD,2_PRK15430,2_NT_Rel-Spo_like,2_EamA,2_2A78,1_TauE,1_Pro_racemase,1_PRK13971,1_PRK13970,1_PRK13969,1_PrdF,
HMP2_12544	29.13	3	44	4	1	3_Bacteria	1	3_Firmicutes	2	2_Clostridia,1_Erysipelotrichia	2	1_Erysipelotrichales,1_Clostridiales	1	1_Erysipelotrichaceae	0	NA	3	1_Erysipelotrichaceae:bacterium:AF19-24AC,1_Clostridiales:bacterium:Choco116,1_Clostridiales	7.15033	1_zf-IS66,
HMP2_12556	27.98	1	38	7	1	7_Bacteria	1	7_Actinobacteria	1	7_Actinobacteria	1	7_Actinomycetales	1	7_Actinomycetaceae	1	7_Actinomyces	2	4_Actinomyces:sp.:oral:taxon:170:str.:F0386,3_Actinomyces:sp.:Marseille-P3109	57.9271	2_MraZ,1_TIGR00006,1_RmsH,1_PRK00050,1_MraZ_C,1_Methyltransf_5,
HMP2_12562	12.92	1	58	3	1	3_Bacteria	1	3_Actinobacteria	1	3_Actinobacteria	1	3_Actinomycetales	1	3_Actinomycetaceae	1	3_Actinomyces	1	3_Actinomyces:naeslundii	14.9137	NA
HMP2_12575	14.71	1	73	5	1	5_Bacteria	1	5_Firmicutes	1	5_Clostridia	1	5_Clostridiales	1	5_Clostridiaceae	1	4_Butyricicoccus	3	2_Butyricicoccus:sp.:OF10-2,2_Butyricicoccus:sp.:AM28-25,1_Butyricicoccus	32.7137	8_HTH_XRE,5_XerC,4_xerC,4_HTH_3,3_XerD,3_recomb_XerD,3_recomb_XerC,3_Phage_integrase,3_INT_XerDC_C,3_INT_tnpA_C_Tn554,3_INT_RitC_C_like,3_INT_RitA_C_like,3_INT_Rci_Hp1_C,3_INT_P4_C,3_INTN1_C_like,3_INT_IntI_C,3_INT_ICEBs1_C_like,3_INT_FimBE_like,3_INT_C_like_3,3_INT_C_like_1,3_HTH_19,3_DNA_BRE_C,2_xerD,2_S24_LexA-like,2_Ribosomal_L13,2_Phage_int_SAM_3,2_Peptidase_S24_S26,2_Peptidase_S24,2_LytTR,2…
HMP2_1258	23.77	1	44	58	1	58_Bacteria	1	58_Actinobacteria	1	58_Actinobacteria	1	58_Actinomycetales	1	58_Actinomycetaceae	1	57_Actinomyces	7	33_Actinomyces:sp.:S6-Spd3,17_Actinomyces:sp.:oral:taxon:181:str.:F0379,2_Actinomyces:sp.:ICM39,2_Actinomyces:sp.:HMSC075B09,2_Actinomyces:graevenitzii:F0530,1_Actinomyces:sp.:ICM47,1_Actinomyces	84.0923	291_PBP1_LacI-like,248_cbiO,102_ModC,84_TM_PBP2,84_modB_ABC,83_CysU,72_thiQ,72_PhnK,72_hmuV,72_FtsE,51_PotB,47_SBP_bac_8,47_SBP_bac_6,47_SBP_bac_11,47_PRK15046,47_PotD,47_phnS2,47_PhnS,47_PBP2_TbpA,47_PBP2_PotD,47_PBP2_polyamine_RpCGA009,47_PBP2_polyamine_1,47_PBP2_FutA1_ilke,47_PBP2_Fe3_thiamine_like,47_PBP2_Fbp_like_6,47_PBP2_Fbp_like_5,47_PBP2_Fbp_like_4,47_PBP2_Fbp_like_3,47_PBP2_Fbp_like_2,4…
HMP2_12581	18.37	1	40	1	1	1_Bacteria	1	1_Actinobacteria	1	1_Actinobacteria	1	1_Actinomycetales	1	1_Actinomycetaceae	1	1_Actinomyces	1	1_Actinomyces:sp.:oral:taxon:877:str.:F0543	49.0523	1_YwnB,1_SDR_e_a,1_NAD_binding_10,1_BVR-B_like_SDR_a,
HMP2_12584	21.06	3	46	9	1	9_Bacteria	1	9_Bacteroidetes	1	9_Bacteroidia	1	9_Bacteroidales	1	9_Bacteroidaceae	1	9_Bacteroides	4	4_Bacteroides:sp.:AM23-12,2_Bacteroides:thetaiotaomicron:dnLKV9,2_Bacteroides:sp.:HMSC067B03,1_Bacteroides:sp.:1	71.5647	4_YqeY,2_Wzy_C,2_Tubulin_C,2_Tubulin,2_RfaL,2_HU-HIG,2_FtsZ_type1,2_FtsZ_CetZ-like,2_FtsZ_C,2_FtsZ,2_ftsZ,2_DUF1573,2_CetZ_tubulin-like,2_Bac_DNA_binding,
HMP2_126	11.38	1	64	156	1	156_Bacteria	1	156_Firmicutes	1	156_Bacilli	1	156_Lactobacillales	1	156_Streptococcaceae	1	147_Streptococcus	16	36_Streptococcus:sp.:HMSC061E03,32_Streptococcus:sp.:HMSC065C01,22_Streptococcus:parasanguinis:F0405,15_Streptococcus:sp.:HMSC072G04,14_Streptococcus:parasanguinis:ATCC:903,9_Streptococcus,7_Streptococcus:sp.:HMSC074F05,4_Streptococcus:sp.:HMSC065E03,4_Streptococcus:parasanguinis:F0449,3_Streptococcus:sp.:HMSC076C09,3_Streptococcus:sp.:HMSC057G03,3_Streptococcus:parasanguinis,1_Streptococcus:sp.:…	71.2511	80_HGTP_anticodon,61_YukE,61_WXG100_ESAT6,61_WXG100,40_ProRS_anticodon_short,37_ThrRS_anticodon,24_YukD,24_YukC,21_YbaK_like,21_tRNA_edit,21_ProRS-INS,21_EbsC,19_ProS,18_proS_fam_II,18_PRK12325,18_PRK09194,17_TIGR00054,17_S2P-M50_PDZ_RseP-like,17_S2P-M50,17_RseP,17_PRK10779,17_Peptidase_M50,17_PDZ_metalloprotease,17_LPAM_1,17_HisRS-like_core,17_CTP_transf_1,17_CdsA,16_PDZ_2,15_cdsA,12_T7SS_EssA_F…
HMP2_12612	14.1	1	50	7	2	5_Bacteria,1_Viruses	1	5_Firmicutes	1	5_Bacilli	2	5_Lactobacillales,1_Caudovirales	2	5_Streptococcaceae,1_Siphoviridae	1	5_Streptococcus	3	4_Streptococcus:sp.:NLAE-zl-C503,1_Streptococcus:timonensis,1_Streptococcus:phage:IPP24	29.1742	12_HTH_XRE,8_Resolvase,8_ABC_6TM_exporter_like,6_S24_LexA-like,6_PRK09706,6_Peptidase_S24_S26,6_Peptidase_S24,4_Zn_ribbon_recom,4_SR_Res_par,4_SR_ResInv,4_SR_IS607_transposase_like,4_Ser_Recombinase,4_Recombinase,4_lexA,4_KilAC,4_DUF739,4_AntA,4_ANT,3_RecT,3_MarR_2,3_HTH_36,3_HTH_20,3_HTH_11,3_COG3561,3_bet_lambda,2_PinE,2_glucan_65_rpt,2_DUF1351,2_CW_binding_1,2_ABC_6TM_YknU_like,2_ABC_6TM_Tm288…
HMP2_12620	10.92	1	83	6	0	NA	0	NA	0	NA	0	NA	0	NA	0	NA	0	NA	0	15_repeat_SSSPR51,6_AAA,3_MucBP,2_isopep_sspB_C2,2_Antigen_C,2_AgI_II_C2,2_Adhesin_P1_N,2_AAA_5,1_VI_ClpV1,1_TonB_N,1_SpoVK,1_RuvB_N,1_MoxR,1_LPXTG_anchor,1_ClpA,1_chaperone_ClpB,1_BASP1,1_AAA_2,
HMP2_12622	12.24	2	36	4	1	4_Bacteria	1	4_Firmicutes	1	2_Clostridia	1	2_Clostridiales	1	2_Lachnospiraceae	1	1_Roseburia	3	2_Firmicutes:bacterium:CAG:65,1_Roseburia:hominis:A2-183,1_Lachnospiraceae:bacterium:GAM79	67.2232	NA
HMP2_12626	22.6	1	42	3	1	2_Bacteria	1	2_Fusobacteria	1	2_Fusobacteriia	1	2_Fusobacteriales	1	2_Leptotrichiaceae	1	2_Leptotrichia	1	2_Leptotrichia:sp.:oral:taxon:215:str.:W9775	2.81754	NA
HMP2_12628	11.47	2	46	10	1	9_Bacteria	2	8_Bacteroidetes,1_Firmicutes	2	8_Bacteroidia,1_Bacilli	2	8_Bacteroidales,1_Lactobacillales	2	5_Prevotellaceae,1_Aerococcaceae	3	4_Prevotella,1_Paraprevotella,1_Abiotrophia	6	3_Prevotellaceae,2_Prevotella:dentasini:JCM:15908,1_Prevotella:sp.:MGM2,1_Prevotella:sp.:CAG:755,1_Paraprevotella:xylaniphila:YIT:11841,1_Abiotrophia:defectiva:ATCC:49176	3.259	8_S1,6_RNase_PH,4_vigilin_like_KH,4_S1_Tex,4_S1_Rrp5_repeat_sc12,4_S1_Rrp5_repeat_hs8_sc7,4_S1_Rrp5_repeat_hs6_sc5,4_S1_RPS1_repeat_hs4,4_S1_RPS1_repeat_ec6,4_S1_RPS1_repeat_ec5,4_S1_RPS1_repeat_ec4,4_S1_RPS1_repeat_ec3,4_S1_RPS1_repeat_ec1_hs1,4_S1_RpoE,4_S1_RNase_R,4_S1_PNPase,4_S1_pNO40,4_S1_like,4_S1_IF2_alpha,4_S1_DHX8_helicase,4_PNPase_KH,4_PCBP_like_KH,4_KH-I,4_KH_1,4_KH,2_Rph,2_RNase_PH_R…
HMP2_12642	13.95	1	70	2	1	2_Bacteria	1	2_Proteobacteria	1	2_Betaproteobacteria	1	2_Neisseriales	1	2_Neisseriaceae	1	2_Kingella	1	2_Kingella:oralis:ATCC:51147	11.2998	NA
HMP2_12646	16.24	2	40	188	1	154_Bacteria	2	153_Firmicutes,1_Bacteroidetes	4	77_Bacilli,73_Negativicutes,3_Clostridia,1_Bacteroidia	4	77_Lactobacillales,73_Veillonellales,2_Clostridiales,1_Bacteroidales	4	77_Carnobacteriaceae,73_Veillonellaceae,1_Ruminococcaceae,1_Bacteroidaceae	3	77_Granulicatella,67_Megasphaera,1_Faecalibacterium	8	67_Megasphaera:micronuciformis:F0359,40_Granulicatella:elegans:ATCC:700633,37_Granulicatella:sp.,6_Veillonella,1_Ruminococcaceae,1_Faecalibacterium:cf.:prausnitzii:KLE1255,1_Clostridiales,1_Bacteroides	34.0616	232_AAA,124_Radical_SAM,98_Fe-ADH-like,88_secA,84_WcaG,84_WbmH_like_SDR_e,84_UGD_SDR_e,84_UDP_GE_SDE_e,84_UDP_G4E_5_SDR_e,84_UDP_G4E_3_SDR_e,84_UDP_G4E_2_SDR_e,84_UDP_G4E_1_SDR_e,84_UDP_AE_SDR_e,84_SDR_e,84_rfaD,84_PRK10675,84_PLN02725,84_PLN02240,84_heptose_epim,84_GME-like_SDR_e,84_Gmd,84_GDP_MD_SDR_e,84_GDP_Man_Dehyd,84_GDP_FS_SDR_e,84_GalE,84_galE,84_Epimerase,84_EDH_00030,84_dTDP_gluc_dehyt,…
HMP2_1266	22.12	3	59	189	1	189_Bacteria	1	189_Bacteroidetes	1	189_Bacteroidia	1	189_Bacteroidales	1	189_Prevotellaceae	1	188_Prevotella	7	58_Prevotella:sp.:oral:taxon:472:str.:F0295,43_Prevotella:sp.:oral:taxon:317:str.:F0108,39_Prevotella:shahii:DSM:15611:=:JCM:12083,23_Prevotella:loescheii:DSM:19665:=:JCM:12249:=:ATCC:15930,18_Prevotella:sp.:HMSC073D09,7_Prevotella:conceptionensis:9403948,1_Prevotella	52.5724	138_tonB_Cterm,138_TonB_C,129_Penicillinase_R,129_COG3682,76_EamA,73_M56_BlaR1_MecR1_like,45_type_VI_ompA,45_PRK06742,45_Pal_lipo,45_OmpA_C-like,45_OmpA,41_MotB,38_RhaT,38_2A78,20_COG4642,19_Peptidase_M56,17_Glyco_hydro_25,17_Glyco_25,17_GH25_YegX-like,17_GH25_PlyB-like,17_GH25_muramidase_2,17_GH25_muramidase_1,17_GH25_muramidase,17_GH25_LytC-like,17_GH25_LysA-like,17_GH25_Lyc-like,17_GH25_Cpl1-l…
HMP2_12668	11.68	2	36	9	1	9_Bacteria	1	9_Firmicutes	1	9_Clostridia	1	9_Clostridiales	1	9_Eubacteriaceae	1	3_Eubacterium	3	6_Eubacterium,2_Eubacterium:sp.:CAG:192,1_Eubacterium:ventriosum:ATCC:27560	39.7902	2_Peptidase_S11,2_pbpG,2_HTH_28,1_Tra5,1_rve_3,1_rve_2,1_rve,1_PHA02517,1_HTH_21,
HMP2_12670	14.29	2	39	20	1	19_Bacteria	2	18_Firmicutes,1_Bacteroidetes	3	17_Clostridia,1_Erysipelotrichia,1_Bacteroidia	3	17_Clostridiales,1_Erysipelotrichales,1_Bacteroidales	5	8_Ruminococcaceae,8_Lachnospiraceae,1_Porphyromonadaceae,1_Erysipelotrichaceae,1_Clostridiaceae	9	5_Agathobaculum,3_Blautia,1_Ruminococcus,1_Porphyromonas,1_Lachnoclostridium,1_Johnsonella,1_Clostridium,1_Anaerotruncus,1_Absiella	13	5_Agathobaculum:butyriciproducens,2_Lachnospiraceae:bacterium:OF11-28,2_Blautia:sp.:TM10-2,1_Ruminococcus:sp.:AF32-2AC,1_Ruminococcaceae:bacterium:cv2,1_Porphyromonas:endodontalis,1_Johnsonella:ignava:ATCC:51276,1_Clostridium:sp.:ATCC:BAA-442,1_[Clostridium]:asparagiforme:DSM:15981,1_Blautia:sp.:AF34-10,1_Blautia,1_Anaerotruncus:sp.:22A2-44,1_Absiella:sp.:AM10-20	74.2866	5_DUF4316,1_YodL,1_TTRAP,1_SoxR,1_Phage_rep_org_N,1_phage_rep_org_N,1_MerR_1,1_MerR,1_LRR_RI,1_LRR_8,1_LRR_4,1_LRR_1,1_HTH_TipAL-Mta,1_HTH_TioE_rpt2,1_HTH_MlrA-like_sg2,1_HTH_MlrA-like_sg1,1_HTH_MlrA-like,1_HTH_MlrA-CarA,1_HTH_MerR-trunc,1_HTH_MerR-SF,1_HTH_MerR-like,1_HTH_MERR,1_HTH_HspR,1_HTH_36,1_DUF4318,1_DUF3847,1_ABC_UvrA_II,1_ABC_tran,1_ABCF_EF-3,
HMP2_12699	10.75	1	43	23	1	18_Bacteria	3	16_Bacteroidetes,1_Proteobacteria,1_Actinobacteria	3	16_Bacteroidia,1_Gammaproteobacteria,1_Actinobacteria	3	16_Bacteroidales,1_Corynebacteriales,1_Aeromonadales	4	13_Prevotellaceae,1_Succinivibrionaceae,1_Segniliparaceae,1_Muribaculaceae	3	10_Prevotella,1_Succinivibrio,1_Segniliparus	11	5_Prevotella:sp.:Marseille-P4119,3_Prevotella,2_Prevotella:sp.:UBA3288,2_Bacteroidales:bacterium:UBA6431,1_Succinivibrio:sp.,1_Segniliparus:rugosus:ATCC:BAA-974,1_Prevotella:sp.:UBA2874,1_Prevotella:sp.:CAG:520,1_Prevotella:copri,1_Bacteroidales:bacterium:H8,1_Bacteria	10.7114	4_upp,3_YafD,3_RgfB-like,3_Pur_ac_phosph_N,3_Ppx-GppA,3_PnbA,3_MPP_superfamily,3_MnuA_DNase1-like,3_Metallophos,3_LRR_5,3_LRR_3,3_exo_poly_only,3_Exo_endo_phos,3_Esterase_lipase,3_ElsH,3_EEP-2,3_EEP-1,3_COesterase,2_UPRTase,2_Upp,2_TIGR00376,2_TadA,2_SF1_C_Upf1,2_SF1_C,2_rib_reduct_arch,2_Riboflavin_deaminase-reductase,2_ribD_Cterm,2_RibD_C,2_RibD1,2_RibD,2_PRK10860,2_PRK05625,2_PRK05443,2_PP_kin…
HMP2_12701	13.83	1	34	20	1	20_Bacteria	1	20_Bacteroidetes	1	20_Bacteroidia	1	20_Bacteroidales	1	20_Bacteroidaceae	1	11_Bacteroides	6	9_Bacteroides,3_Bacteroides:sp.:AM54-2NS,3_Bacteroides:sp.:2,2_Bacteroides:timonensis,2_Bacteroides:sp.:D22,1_Bacteroides:finegoldii:DSM:17565	86.4981	4_RadC,4_Glyco_transf_7C,4_DUF4988,2_radc,2_PRK00024,2_Phage_int_SAM_5,2_Phage_integrase,2_MPN_prok_mb,2_MPN_DUF2466,2_INT_Rci_Hp1_C,2_INTN1_C_like,2_DNA_BRE_C,1_WcaA,1_SUF_assoc,1_Succinoglycan_BP_ExoA,1_PaaD,1_GT_2_WfgS_like,1_GT2_RfbC_Mx_like,1_GT_2_like_e,1_GT_2_like_c,1_GT_2_like_a,1_GT2_Chondriotin_Pol_N,1_GT2_AmsE_like,1_GT2,1_Glyco_trans_2_3,1_Glyco_tranf_GTA_type,1_Glyco_tranf_2_3,1_Glyc…
HMP2_12731	12.05	1	44	5	1	5_Bacteria	2	4_Firmicutes,1_Fusobacteria	2	4_Clostridia,1_Fusobacteriia	2	4_Clostridiales,1_Fusobacteriales	2	4_Lachnospiraceae,1_Fusobacteriaceae	2	4_Catonella,1_Fusobacterium	2	4_Catonella:morbi:ATCC:51271,1_Fusobacterium:sp.:oral:taxon:370:str.:F0437	43.4377	13_S1,6_S1_Tex,6_S1_RPS1_repeat_hs4,5_S1_Rrp5_repeat_sc12,5_S1_Rrp5_repeat_sc11,5_S1_Rrp5_repeat_hs6_sc5,5_S1_Rrp5_repeat_hs5,5_S1_RPS1_repeat_ec6,5_S1_RPS1_repeat_ec5,5_S1_RPS1_repeat_ec4,5_S1_RPS1_repeat_ec3,5_S1_RPS1_repeat_ec1_hs1,5_S1_RNase_R,5_S1_PNPase,5_S1_pNO40,5_S1_like,4_S1_RPS1_repeat_ec2_hs2,4_S1_IF2_alpha,4_S1_DHX8_helicase,4_S1_2,4_CheR,3_S1_Rrp5_repeat_sc10,3_S1_Rrp5_repeat_hs8_sc…
HMP2_12733	11.58	1	33	9	1	9_Bacteria	1	9_Proteobacteria	1	9_Betaproteobacteria	1	9_Neisseriales	1	9_Neisseriaceae	2	4_Neisseria,1_Eikenella	6	4_Neisseria,1_Neisseria:sp.:HMSC15G01,1_Neisseria:sp.:HMSC078C12,1_Neisseria:sp.:HMSC069H12,1_Neisseria:elongata:subsp.:glycolytica,1_Eikenella:sp.:NML130454	84.2181	26_glmM,4_ManB,4_HAD_PGPase,3_LolA,2_PTZ00302,2_PRK15414,2_PMM_PGM,2_PLN02895,2_phosphohexomutase,2_PGM_PMM_IV,2_PGM_PMM_III,2_PGM_PMM_II,2_PGM_PMM_I,2_PGM_like4,2_PGM_like2,2_PGM_like1,2_PGM3,2_PGM2,2_Pgm,2_MPG1_transferase,2_manB,2_lolA,2_HAD_like,2_HAD_BPGM-like,2_HAD_5NT,2_GlmM,2_Cytochrome_CBB3,2_Cytochrom_C,2_Arch_GlmM,1_ZT_dimer,1_YjjG/YfnB,1_YigB,1_YgaA,1_YcjU,1_VTT,1_TVP38,1_thiosulf_Sox…
HMP2_12747	31.69	3	46	15	1	7_Bacteria	1	7_Firmicutes	1	7_Clostridia	1	7_Clostridiales	1	7_Ruminococcaceae	1	7_Faecalibacterium	4	4_Faecalibacterium:sp.:OM04-11BH,1_uncultured:Faecalibacterium:sp.,1_Faecalibacterium:prausnitzii:SL3/3,1_Faecalibacterium:cf.:prausnitzii:KLE1255	1.44933	20_Resolvase,11_psiM2_ORF9,10_SR_ResInv,10_Ser_Recombinase,10_PinE,9_Phage_prot_Gp6,9_mpi,8_portal_SPP1,8_Phage_cap_E,6_Bro-N,4_YjcQ,3_RHH_1,2_SR_Res_par,2_RtcB,1_SR_IS607_transposase_like,1_release_rtcB,1_Recombinase,1_PRK09588,1_ORF6C,1_COG3561,1_AntA,
HMP2_12765	26.19	2	74	7	1	7_Bacteria	1	7_Firmicutes	1	5_Clostridia	1	5_Clostridiales	2	4_Ruminococcaceae,1_Oscillospiraceae	1	1_Oscillibacter	4	3_Ruminococcaceae:bacterium:TF06-43,2_Firmicutes:bacterium:CAG:129,1_Ruminococcaceae:bacterium:AF10-16,1_Oscillibacter:sp.:ER4	62.2929	4_NusA_KH,4_NusA,4_MoCF_biosynth,3_MoaC,2_YlxR,2_S1_NusA,2_Radical_SAM,2_NusA_N,2_nusA,2_molyb_syn,2_MoeA_like,2_MoCF_BD,2_moaC,2_moaA,2_KH-II,2_KH_5,2_infB,2_IF2_N,2_IF-2,1_YihA_EngB,1_TypA_BipA,1_Translation_Factor_II_like,1_Srp102,1_small_GTP,1_SelB_euk,1_SelB,1_Rpl7Ae,1_Ribosomal_L7Ae,1_Ras_like_GTPase,1_Ras,1_Rab7,1_Rab21,1_Rab,1_PRK15467,1_PRK15090,1_PRK13361,1_PRK12343,1_PRK10163,1_PRK0983…
HMP2_1277	10.21	1	54	137	1	133_Bacteria	1	133_Firmicutes	1	129_Clostridia	1	127_Clostridiales	3	72_Oscillospiraceae,53_Ruminococcaceae,2_Eubacteriaceae	3	72_Oscillibacter,3_Faecalibacterium,2_Eubacterium	10	66_Oscillibacter:sp.,35_Ruminococcaceae:bacterium:TF06-43,15_Ruminococcaceae:bacterium:AF10-16,6_Oscillibacter:sp.:ER4,2_Firmicutes:bacterium:CAG:475,2_Firmicutes:bacterium:CAG:129,2_Faecalibacterium:prausnitzii:A2-165,2_Eubacterium:sp.:CAG:115,2_Clostridiales,1_Faecalibacterium:sp.:CAG:74	83.2304	320_M14-like,234_LysM,229_MerR,195_SLH,120_Transglut_core,116_ZntR,116_zntR,116_SoxR,116_MerR_1,116_HTH_YyaN,116_HTH_TipAL-Mta,116_HTH_TioE_rpt2,116_HTH_NolA-AlbR,116_HTH_MlrA-like_sg1,116_HTH_MlrA-like,116_HTH_MlrA-CarA,116_HTH_MerR-trunc,116_HTH_MerR-SF,116_HTH_MerR-like_sg6,116_HTH_MerR-like_sg3,116_HTH_MerR-like,116_HTH_MerR2,116_HTH_MERR,116_HTH_HspR-like,116_HTH_HspR,116_HTH_HMRTR,116_HTH_G…
HMP2_12771	26.79	1	52	33	1	33_Bacteria	1	33_Proteobacteria	1	33_Epsilonproteobacteria	1	33_Campylobacterales	1	33_Campylobacteraceae	1	33_Campylobacter	5	17_Campylobacter:showae:RM3277,8_Campylobacter:showae:CSUNSWCD,5_Campylobacter:showae:CC57C,2_Campylobacter:rectus:RM3267,1_Campylobacter:showae	23.2616	25_TPR,15_VWA,14_vWFA,14_LeuA_dimer,12_vWA_subgroup,12_TPR_1,10_tRNA-synt_2b,6_PRK09389,6_PRK08195,6_PRK03739,6_PRK00915,6_PLN02321,6_nifV_homocitr,6_LysS_fung_arch,6_leuA_yeast,6_leuA_bact,6_LeuA,6_LEU1_arch,6_HMGL-like,6_DRE_TIM_Re_CS,6_DRE_TIM_NifV,6_DRE_TIM_metallolyase,6_DRE_TIM_LeuA3,6_DRE_TIM_LeuA,6_DRE_TIM_IPMS,6_DRE_TIM_HOA_like,6_DRE_TIM_HOA,6_DRE_TIM_HMGL,6_DRE_TIM_HCS,6_DRE_TIM_CMS,6_…
HMP2_12773	14.25	1	61	12	1	6_Bacteria	1	6_Firmicutes	3	3_Negativicutes,2_Clostridia,1_Bacilli	3	3_Veillonellales,2_Clostridiales,1_Lactobacillales	3	3_Veillonellaceae,2_Lachnospiraceae,1_Streptococcaceae	3	2_Oribacterium,2_Dialister,1_Streptococcus	4	2_Oribacterium:sp.,2_Dialister:invisus:DSM:15470,1_Streptococcus:oralis:ATCC:49296,1_Dialister	9.07688	3_MobA_MobL,1_RelE,
HMP2_12798	27.82	3	76	3	0	NA	0	NA	0	NA	0	NA	0	NA	0	NA	0	NA	0	2_zf-C4_Topoisom,2_TOPRIM,2_TOP1Ac,1_TOPRIM_TopoIA_TopoIII,1_TOPRIM_TopoIA_TopoI,1_TOPRIM_TopoIA_RevGyr,1_TOPRIM_TopoIA,1_Toprim,1_Topoisom_bac,1_topB,1_topA_bact,1_topA_arch,1_TopA,1_TOP1Bc,1_PTZ00407,1_PRK08780,1_PRK07726,1_PRK07561,1_PRK07220,1_PRK07219,1_PRK06599,1_PRK06319,1_PRK05776,1_PRK05582,1_AAA_22,
HMP2_12808	16.96	1	33	16	1	16_Bacteria	1	16_Actinobacteria	1	16_Actinobacteria	2	10_Streptomycetales,6_Actinomycetales	2	10_Streptomycetaceae,6_Actinomycetaceae	2	10_Streptomyces,6_Actinomyces	3	10_Streptomyces:cattleya,4_Actinomyces:sp.:oral:taxon:181:str.:F0379,2_Actinomyces:sp.:ph3	59.4015	9_ACT_AAAH-PDT-like,9_ACT_AAAH,5_VTT,5_PRK10847,5_DedA,1_ACT_CM-PDT,1_ACT,
HMP2_12832	18.45	1	49	2	1	2_Bacteria	1	2_Actinobacteria	1	2_Actinobacteria	1	2_Actinomycetales	1	2_Actinomycetaceae	2	1_Schaalia,1_Actinomyces	2	1_Schaalia:odontolytica:ATCC:17982,1_Actinomyces:sp.:HMSC035G02	21.3924	1_rve,
HMP2_1285	24.78	2	38	306	2	146_Viruses,52_Bacteria	3	37_Bacteroidetes,11_Firmicutes,4_Fusobacteria	5	31_Flavobacteriia,7_Clostridia,6_Bacteroidia,4_Fusobacteriia,4_Bacilli	6	146_Caudovirales,31_Flavobacteriales,6_Clostridiales,6_Bacteroidales,4_Lactobacillales,4_Fusobacteriales	7	146_Podoviridae,31_Flavobacteriaceae,6_Prevotellaceae,6_Clostridiales:Family:XII.:Incertae:Sedis,4_Fusobacteriaceae,3_Streptococcaceae,1_Carnobacteriaceae	9	24_Bergeyella,6_Acidaminobacter,4_Prevotella,4_Chryseobacterium,4_Cetobacterium,3_Streptococcus,2_Empedobacter,1_Granulicatella,1_Capnocytophaga	13	146_Actinomyces:virus:Av1,24_Bergeyella:cardium,6_Acidaminobacter:hydrogenoformans:DSM:2784,4_Chryseobacterium:angstadtii,4_Cetobacterium:ceti,3_Streptococcus:sp.:263,2_Prevotella:sp.:UBA630,2_Prevotella:salivae:DSM:15606,2_Prevotella,2_Empedobacter:sp.:UBA5987,1_Granulicatella:adiacens:ATCC:49175,1_Clostridiales,1_Capnocytophaga:sp.:oral:taxon:863:str.:F0517	2.301	80_ND2,76_PHA01548,72_Phi29_Phage_SSB,68_PHA02563,68_DNA_pol_B_2,66_POLBc,46_CHAP,44_Podovirus_Gp16,44_PHA00149,36_NLPC_P60,24_FeoA,22_DUF262,22_COG1479,20_ND4,16_FeoB,15_AAA,12_Proton_antipo_M,12_PRK05777,12_NuoN,12_NDH_I_N,8_YihA_EngB,8_trmE,8_Ras_like_GTPase,8_PRK12667,8_PRK10846,8_PRK08375,8_PRK05846,8_Obg_like,8_NOG,8_NDH_I_M,8_murE,8_MMR_HSR1,8_LysM,8_HflX,8_GTP_translation_factor,8_Gate,8_…
HMP2_12856	12.64	3	36	4	0	NA	0	NA	0	NA	0	NA	0	NA	0	NA	0	NA	0	18_DUF285,6_Big_2,3_Por_Secre_tail,
HMP2_12859	10.88	1	44	3	1	3_Bacteria	1	3_Firmicutes	1	3_Bacilli	1	3_Bacillales	0	NA	1	3_Gemella	1	3_Gemella:haemolysans:ATCC:10379	29.0539	NA
HMP2_12877	12.58	2	44	6	1	6_Bacteria	1	6_Proteobacteria	1	6_Epsilonproteobacteria	1	6_Campylobacterales	1	6_Campylobacteraceae	1	6_Campylobacter	3	3_Campylobacter:concisus:13826,2_Campylobacter:concisus:UNSW2,1_Campylobacter:concisus:ATCC:51561	68.5362	12_sdhA,2_CCG,1_Succ_DH_flav_C,1_sdhB,1_sdhA_frdA_Gneg,1_sdhA_forward,1_sdhA_Bsu,1_SdhA,1_PTZ00139,1_PRK12577,1_PRK12576,1_PRK12575,1_PRK12385,1_PRK09231,1_PRK09077,1_PRK08626,1_PRK08401,1_PRK08275,1_PRK08071,1_PRK07804,1_PRK07512,1_PRK07395,1_PRK06175,1_PLN02815,1_PLN00128,1_NadB,1_nadB,1_fum_red_Fp,1_FrdB,1_flavo_cyto_c,1_Fer4_8,1_Fer2_3,1_FAD_binding_2,1_dhsB,
HMP2_12891	13.22	2	44	18	1	11_Bacteria	1	11_Firmicutes	1	11_Clostridia	1	11_Clostridiales	2	7_Lachnospiraceae,4_Ruminococcaceae	1	7_Oribacterium	2	7_Oribacterium:parvum,4_Ruminococcus	17.341	6_thiH,4_Radical_SAM,4_BATS,2_ThiH,2_rSAM_MIA_synth,2_rSAM_HydG,2_Elp3,2_BioB,2_bioB,1_HydF_tetramer,
HMP2_12895	14.43	1	53	1	1	1_Bacteria	1	1_Actinobacteria	1	1_Actinobacteria	1	1_Propionibacteriales	1	1_Propionibacteriaceae	1	1_Pseudopropionibacterium	1	1_Pseudopropionibacterium:propionicum:NBRC:14587	74.8815	NA
HMP2_12899	12.43	2	27	12	1	12_Bacteria	1	12_Actinobacteria	1	12_Actinobacteria	1	12_Micrococcales	1	12_Micrococcaceae	1	3_Rothia	3	9_Rothia,2_Rothia:sp.:HMSC069C04,1_Rothia:sp.:HMSC065C03	81.6263	1_TetR_N,1_rluD,1_rluA_subfam,1_RluA-like,1_RluA,1_PSRA_1,1_PseudoU_synth_TruC,1_PseudoU_synth_ScRIB2,1_PseudoU_synth_Rsu_Rlu_like,1_PseudoU_synth_RluA_like,1_PseudoU_synth_2,1_PRK11112,1_PRK10158,
HMP2_12905	19.49	2	48	5	1	5_Bacteria	1	5_Actinobacteria	1	5_Actinobacteria	1	5_Actinomycetales	1	5_Actinomycetaceae	1	5_Actinomyces	3	2_Actinomyces:johnsonii:F0542,2_Actinomyces:johnsonii:F0510,1_Actinomyces:johnsonii	80.0266	2_thiol_BshA,2_RfaB,2_PRK07920,2_mycothiol_MshA,2_MSMEG_0565_glyc,2_LPLAT_LABLAT-like,2_GT4_WlbH-like,2_GT4_WfcD-like,2_GT4_WbuB-like,2_GT4_WbdM_like,2_GT4_WavL-like,2_GT4_UGDG-like,2_GT4_sucrose_synthase,2_GT4_PimA-like,2_GT4_PIG-A-like,2_GT4_MtfB-like,2_GT4_mannosyltransferase-like,2_GT4-like,2_GT4_GT28_WabH-like,2_GT4_ExpE7-like,2_GT4_CapM-like,2_GT4_CapH-like,2_GT4_BshA-like,2_GT4_Bme6-like,2…
HMP2_12907	30.09	5	52	1	1	1_Bacteria	1	1_Proteobacteria	1	1_Epsilonproteobacteria	1	1_Campylobacterales	1	1_Campylobacteraceae	1	1_Campylobacter	1	1_Campylobacter:concisus:UNSW1	50.6098	1_PssA,1_pssA,1_PS_decarb_rel,1_PS_Dcarbxylase,1_PRK05305,1_CDP-OH_P_transf,1_archae_ser_T,
HMP2_1291	13.9	2	59	202	1	199_Bacteria	2	197_Firmicutes,2_Proteobacteria	3	191_Erysipelotrichia,6_Bacilli,2_Gammaproteobacteria	3	191_Erysipelotrichales,6_Lactobacillales,2_Pasteurellales	4	191_Erysipelotrichaceae,4_Streptococcaceae,2_Pasteurellaceae,2_Aerococcaceae	4	191_Solobacterium,4_Streptococcus,2_Haemophilus,2_Facklamia	7	75_Solobacterium:moorei:DSM:22971,63_Solobacterium:moorei,53_Solobacterium:moorei:F0204,2_Streptococcus:sp.:HMSC062D07,2_Streptococcus:australis,2_Haemophilus:sp.:HMSC71H05,2_Facklamia:miroungae	3.36445	117_YxjI,104_RNase_HII,78_LOR,76_pyrE,69_Nudix_Hydrolase,69_NUDIX,69_MTH1,68_Nudix_Hydrolase_37,67_YjhB,65_Nudix_Hydrolase_25,64_Nudix_Hydrolase_29,64_MutT,62_Nudix_Hydrolase_39,60_Nudix_Hydrolase_15,52_OMPdecase,51_Nudix_Hydrolase_13,50_rnhB,49_RNase_HII_bacteria_HIII_like,45_TIGR00729,43_Ap6A_hydrolase,39_RnhB,38_Nudix_Hydrolase_28,37_PRTases_typeI,36_PyrE,35_Nudix_Hydrolase_32,34_PRK13809,33_P…
HMP2_12911	14.38	1	45	2	1	2_Bacteria	1	2_Actinobacteria	1	2_Actinobacteria	1	2_Actinomycetales	1	2_Actinomycetaceae	1	2_Actinomyces	1	2_Actinomyces:sp.:oral:taxon:897	65.5802	1_OmpA_C-like,1_OmpA,
HMP2_12920	23.71	1	39	82	1	82_Bacteria	2	80_Actinobacteria,2_Firmicutes	2	80_Actinobacteria,2_Clostridia	2	80_Corynebacteriales,2_Clostridiales	1	80_Corynebacteriaceae	1	58_Corynebacterium	10	22_Corynebacterium,16_Corynebacterium:sp.:KPL1818,14_Corynebacterium:accolens:ATCC:49726,10_Corynebacterium:accolens:ATCC:49725,4_Corynebacterium:sp.:KPL1824,4_Corynebacterium:sp.:HMSC04H06,4_Corynebacterium:macginleyi,4_Corynebacterium:aurimucosum,2_Corynebacterium:accolens,2_Clostridiales:bacterium:CCNA10	67.6078	92_AhpC,68_PBP2_OxyR,68_PBP2_LysR_opines_like,68_PBP2_LTTR_substrate,68_PBP2_LTTR_like_4,68_PBP2_LTTR_like_2,68_PBP2_GltC_like,68_PBP2_GbpR,68_PBP2_CysL_like,68_LysR_substrate,64_PBP2_LTTR_like_6,64_PBP2_LTTR_like_1,64_PBP2_LTTR_aromatics_like_2,64_PBP2_CidR,64_PBP2_AlsR,60_PRK11242,60_PBP2_XapR,60_PBP2_TdcA,60_PBP2_Nac,60_PBP2_LysR,60_PBP2_LTTR_like_5,60_PBP2_LTTR_like_3,60_PBP2_LTTR_aromatics_l…
HMP2_12921	13.78	1	38	66	1	66_Bacteria	1	66_Firmicutes	1	66_Bacilli	1	66_Lactobacillales	1	66_Streptococcaceae	1	66_Streptococcus	6	30_Streptococcus:cristatus:ATCC:51100,26_Streptococcus:cristatus:AS:1.3089,4_Streptococcus:sanguinis:SK72,2_Streptococcus:sanguinis:SK160,2_Streptococcus:sanguinis:SK1057,2_Streptococcus:sanguinis:CC94A	41.223	96_MIP,32_PRK05420,32_GlpF,30_PTZ00016,28_PLN00167,28_PLN00027,18_DAO_C,12_trio_M42_hydro,12_Peptidase_M42,12_M42_glucanase_like,12_M42_Frv,12_M42,12_glu_aminopep,12_FrvX,10_PRK09961,6_GlpA,4_PRK13369,4_MhpC,4_glpD,2_PRK09441,2_PRK03592,2_PLN02464,2_PLN02361,2_PLN00196,2_M20_18_42,2_DUF1939,2_AmyAc_euk_bac_CMD_like,2_AmyAc_euk_AmyA,2_AmyAc_bac_fung_AmyA,2_AmyAc_bac_CMD_like_3,2_AmyAc_bac1_AmyA,2_…
HMP2_12929	49.84	4	51	5	1	1_Bacteria	1	1_Firmicutes	1	1_Clostridia	1	1_Clostridiales	1	1_Lachnospiraceae	0	NA	1	1_Blautia	0.0514896	1_Ig_GlcNase,
HMP2_12932	10.39	4	45	9	0	NA	0	NA	0	NA	0	NA	0	NA	0	NA	0	NA	0	NA
HMP2_12933	12.8	1	37	3	1	3_Bacteria	1	3_Firmicutes	1	3_Clostridia	1	3_Clostridiales	2	2_Ruminococcaceae,1_Clostridiaceae	2	2_Faecalibacterium,1_Clostridium	2	2_Faecalibacterium:sp.:CAG:74,1_Clostridium:sp.:HGF2	43.4091	2_AAA_21,2_AAA_15,1_Glyco_hydro_3_C,1_Glyco_hydro_3,1_Fn3-like,
HMP2_12936	12.93	1	40	3	1	3_Bacteria	1	3_Bacteroidetes	1	3_Bacteroidia	1	3_Bacteroidales	1	3_Porphyromonadaceae	1	3_Porphyromonas	2	2_Porphyromonas:sp.:oral:taxon:279:str.:F0450,1_Porphyromonas:sp.:KLE:1280	67.381	NA
HMP2_12937	12.88	1	41	17	1	17_Bacteria	1	17_Actinobacteria	1	17_Actinobacteria	1	17_Actinomycetales	1	17_Actinomycetaceae	1	15_Actinomyces	8	5_Actinomyces:oris,4_Actinomyces:sp.:HMSC075C01,2_Actinomyces:sp.:oral:taxon:170:str.:F0386,2_Actinomyces,1_Actinomyces:viscosus:C505,1_Actinomyces:sp.:oral:taxon:175:str.:F0384,1_Actinomyces:sp.:oral:taxon:171:str.:F0337,1_Actinomyces:sp.:HMSC08A09	65.1985	NA
HMP2_12942	21.49	1	44	3	1	1_Bacteria	1	1_Bacteroidetes	1	1_Bacteroidia	1	1_Bacteroidales	1	1_Prevotellaceae	1	1_Alloprevotella	1	1_Alloprevotella:tannerae:ATCC:51259	8.2397	NA
HMP2_12949	29.05	1	81	3	1	3_Bacteria	1	3_Bacteroidetes	1	3_Bacteroidia	1	3_Bacteroidales	1	3_Prevotellaceae	1	2_Prevotella	3	1_Prevotella:sp.:oral:taxon:313,1_Prevotella:melaninogenica:ATCC:25845,1_Prevotella	24.7643	3_OMP_b-brl_2,3_OMP_b-brl,1_GldN,1_Abhydrolase_3,
HMP2_12955	26.45	1	37	15	1	9_Bacteria	1	9_Firmicutes	2	6_Erysipelotrichia,1_Clostridia	2	6_Erysipelotrichales,1_Clostridiales	2	6_Erysipelotrichaceae,1_Ruminococcaceae	2	6_Traorella,1_Pseudoflavonifractor	3	6_Traorella:massiliensis,2_Firmicutes:bacterium:CAG:272,1_Pseudoflavonifractor:sp.:An44	23.6793	28_HTH_XRE,22_SpaA,12_sod_Ni_protease,12_sigpep_I_bact,12_S26_SPase_I,12_S24_LexA-like,12_Peptidase_S26,12_Peptidase_S24_S26,12_HTH_26,11_HTH_31,11_HTH_3,11_HTH_19,9_XRE,5_couple_hipB,4_zf-C4_Topoisom,4_YhcG,4_Sigma70_r2,4_sigma70-ECF,4_Peptidase_S24,4_DUF3268,4_ABC2_membrane_4,3_YozG,3_LuxR_C_like,3_HTH_LUXR,3_HTH_35,3_HTH_25,3_GerE,2_PRK09706,2_Peptidase_M78,2_LPXTG_anchor,2_HipB,2_DUF3784,2_DU…
HMP2_12958	24.68	3	42	7	1	7_Bacteria	1	7_Firmicutes	1	7_Clostridia	1	7_Clostridiales	1	7_Ruminococcaceae	1	7_Faecalibacterium	2	5_Faecalibacterium:prausnitzii:L2-6,2_Faecalibacterium:prausnitzii:A2-165	64.8678	4_Lactamase_B,4_DEXHc_RecG,2_YhcG,2_ST1585-like_MBL-fold,2_SSL2,2_SF2-N,2_SF2_C_TRCF,2_SF2_C_RecG_TRCF,2_SF2_C_RecG,2_RmuC,2_ResIII,2_RecG_wedge_OBF,2_RecG_wedge,2_RecG,2_recG,2_PRK10917,2_PheRS_DBD1,2_NorV,2_NiaR,2_MFS_YxlH_like,2_MFS_MefA_like,2_MFS_MdtH_MDR_like,2_MFS_1,2_MFS,2_metallo-hydrolase-like_MBL-fold,2_hydroxyacylglutathione_hydrolase_MBL-fold,2_HTH_11,2_HELICc,2_GloB,2_flavodiiron_pr…
HMP2_12963	10.72	1	43	11	0	NA	0	NA	0	NA	0	NA	0	NA	0	NA	0	NA	0	NA
HMP2_12969	13.81	2	43	4	1	4_Bacteria	1	4_Actinobacteria	1	4_Actinobacteria	1	4_Actinomycetales	1	4_Actinomycetaceae	1	3_Actinomyces	3	2_Actinomyces:sp.:oral:taxon:171:str.:F0337,1_Actinomyces:oris,1_Actinomyces	59.7072	NA
HMP2_1297	10.05	2	40	80	1	80_Bacteria	1	80_Bacteroidetes	1	80_Bacteroidia	1	80_Bacteroidales	2	79_Bacteroidaceae,1_Tannerellaceae	2	78_Bacteroides,1_Parabacteroides	21	15_Bacteroides:caecimuris,7_Bacteroides:sp.:UBA3406,7_Bacteroides:sp.:D22,7_Bacteroides:sp.:CF01-10NS,7_Bacteroides:sp.:CAG:189,6_Bacteroides:faecis:MAJ27,6_Bacteroides:bouchesdurhonensis,3_uncultured:Bacteroides:sp.,3_Bacteroides:sp.:AF32-8BH,2_Bacteroides:stercoris:CAG:120,2_Bacteroides:stercoris:ATCC:43183,2_Bacteroides:ovatus,2_Bacteroides:fluxus:YIT:12057,2_Bacteroides:finegoldii:DSM:17565,2…	60.4535	44_HTH_XRE,40_HicB,37_HicA_toxin,26_Fic,22_HTH_3,22_HTH_26,22_FIDO,19_SigW_bacill,19_SigM_subfam,19_Sigma70_r2,19_sigma70-ECF,19_SigH_actino,19_SigE-fam_strep,19_Sig70_famx3,19_Sig70_bacteroi1,19_RpoE,19_PRK12547,19_PRK12522,19_PRK12516,19_PRK11924,19_PRK09652,19_PRK09644,19_PRK09641,16_HTH_19,14_tape_meas_TP901,12_PRK09638,12_PhageMin_Tail,11_XRE,8_YozG,7_HTH_31,4_WYL_2,4_REC,4_PRK12542,4_mob_my…
HMP2_1298	31.67	1	33	102	1	102_Bacteria	1	102_Actinobacteria	1	102_Actinobacteria	1	102_Micrococcales	1	102_Micrococcaceae	1	97_Rothia	10	37_Rothia:sp.:HMSC036D11,20_Rothia:sp.:HMSC08A08,18_Rothia:sp.:HMSC065D02,7_Rothia:sp.:HMSC067H10,5_Rothia:sp.:HMSC064D08,5_Rothia,4_Rothia:sp.:HMSC065G12,4_Rothia:dentocariosa:M567,1_Rothia:sp.:HMSC069C01,1_Rothia:sp.:HMSC058E10	79.4708	80_AIRC,72_purT,70_glpX,70_FBPase_glpX,70_Acetyltransf_6,68_GtrA,68_FemAB,67_FmhB,50_Pro_CA,40_PurK_C,40_PurE,40_purE,39_CPSase_L_D2,39_ATP-grasp,36_PurK,36_purK,36_PRK06019,35_PRK12415,35_PRK12388,35_GlpX,33_PurT,31_TIGR03089,30_DUF4245,25_PRK15219,25_CynT,25_beta_CA_cladeC,25_beta_CA_cladeB,25_beta_CA_cladeA,25_beta_CA,24_aspA,15_PRK10437,12_protocat_pcaB,12_PRK14515,12_PRK13353,12_PRK12425,12_…
HMP2_1299	18.77	1	53	237	1	217_Bacteria	4	212_Firmicutes,2_Tenericutes,2_Bacteroidetes,1_Proteobacteria	6	204_Clostridia,3_Bacilli,2_Mollicutes,2_Bacteroidia,1_Negativicutes,1_Betaproteobacteria	6	204_Clostridiales,2_Bacteroidales,2_Bacillales,2_Acholeplasmatales,1_Burkholderiales,1_Acidaminococcales	6	126_Catabacteriaceae,77_Ruminococcaceae,2_Staphylococcaceae,2_Rikenellaceae,1_Sutterellaceae,1_Acidaminococcaceae	7	126_Catabacter,72_Subdoligranulum,2_Staphylococcus,2_Faecalibacterium,2_Alistipes,1_Sutterella,1_Acidaminococcus	18	121_Catabacter:sp.:UBA4675,72_Subdoligranulum:sp.,3_Catabacter:sp.:UBA2915,2_Staphylococcus:sp.:CAG:324,2_Ruminococcus,2_Firmicutes:bacterium:CAG:631,2_Firmicutes:bacterium:CAG:552,2_Faecalibacterium:sp.:CAG:1138,2_Catabacter:sp.:UBA7597,2_Acholeplasmatales:bacterium,1_Sutterella:sp.:CAG:397,1_Ruminococcaceae:bacterium:UBA1734,1_Lactobacillales,1_Clostridiales:bacterium,1_Bacteria,1_Alistipes:sp.…	9.13393	74_Resolvase,64_Relaxase,50_Glyco_hydro_31,50_GH31_NET37,50_GH31_glucosidase_II_MalA,48_GH31_transferase_CtsZ,48_GH31_transferase_CtsY,48_GH31_MGAM-like,48_GH31_glucosidase_YihQ,48_GH31,47_GH_D,47_GH31_xylosidase_YicI,47_GH31_xylosidase_XylS,47_GH31_GANC_GANAB_alpha,47_GH31_CPE1046,45_GH31_u1,41_Recombinase,38_Zn_ribbon_recom,37_SR_ResInv,37_Ser_Recombinase,36_Fn3-like,35_SR_TndX_transposase,35_P…
HMP2_12997	11.91	2	46	1	1	1_Bacteria	1	1_Bacteroidetes	1	1_Flavobacteriia	1	1_Flavobacteriales	1	1_Flavobacteriaceae	1	1_Capnocytophaga	1	1_Capnocytophaga:gingivalis:ATCC:33624	77.18	2_aspA,1_protocat_pcaB,1_PRK14515,1_PRK13353,1_PRK12425,1_PRK08937,1_PLN00134,1_Lyase_I_like,1_Lyase_I,1_Lyase_1,1_fumC_II,1_FumC,1_fumC,1_Fumarase_classII,1_FumaraseC_C,1_Aspartase_like,1_Aspartase,1_AspA,
HMP2_13	22.21	2	40	217	1	217_Bacteria	2	213_Proteobacteria,4_Actinobacteria	3	211_Betaproteobacteria,4_Actinobacteria,2_Gammaproteobacteria	4	211_Burkholderiales,2_Micrococcales,2_Corynebacteriales,2_Cardiobacteriales	4	211_Burkholderiaceae,2_Micrococcaceae,2_Corynebacteriaceae,2_Cardiobacteriaceae	4	211_Lautropia,2_Rothia,2_Corynebacterium,2_Cardiobacterium	4	211_Lautropia:mirabilis:ATCC:51599,2_Rothia:aeria:F0474,2_Corynebacterium:sp.,2_Cardiobacterium:hominis:ATCC:15826	47.9402	435_MnhB,238_Proton_antipo_M,238_PRK12667,238_PRK12663,238_PRK12662,238_PRK08375,238_PRK07691,238_PRK06458,238_NuoL,238_HyfB,238_2a6301s04,236_PRK12666,236_PRK05777,234_PRK12665,234_PRK05846,234_NDH_I_M,230_NuoN,228_PRK08376,198_Oxidored_q2,194_PIN_VapC-like,193_PRK12660,193_PRK09094,193_PRK08600,193_MnhC,193_2a6301s03,190_PRK12661,190_PRK12658,190_PRK07375,164_2a6301s02,160_PRK12574,160_PRK12573…
HMP2_13009	18.85	3	56	80	1	26_Bacteria	1	26_Firmicutes	1	5_Clostridia	1	1_Clostridiales	1	1_Clostridiaceae	1	1_Clostridium	3	21_Firmicutes:bacterium:CAG:170,4_Clostridiales,1_Clostridium:phoceensis	1.46641	58_Cas2_I_II_III,48_Cas1_I-II-III,46_Cas7_I-C,34_Cas8c_I-C,29_CRISPR_Cas2,29_Cas2,29_cas2,24_Cas_Cas4,24_Cas_Cas1,24_Cas4_I-A_I-B_I-C_I-D_II-B,24_Cas4,24_cas4,24_cas1_PREFRAN,24_cas1_NMENI,24_cas1_MYXAN,24_Cas1_II,24_Cas1_I-C,24_Cas1_I-B,24_cas1_HMARI,24_cas1_DVULG,24_cas1_CYANO,24_Cas1,24_cas1,23_Csh2,23_cas_CT1132,23_cas_Csh2,23_cas_Csd2,23_Cas_Cas7,23_Cas7_I-B,17_Cas_Csd1,17_cas_Csd1,5_PRK1034…
HMP2_1301	12.21	1	35	92	1	92_Bacteria	1	92_Firmicutes	1	92_Bacilli	1	92_Lactobacillales	2	91_Aerococcaceae,1_Streptococcaceae	1	91_Abiotrophia	3	59_Abiotrophia:defectiva:ATCC:49176,32_Abiotrophia:sp.:HMSC24B09,1_Streptococcus	39.8529	128_Elong-fact-P_C,64_S1_EF-P_repeat_2,62_S1_EF-P_repeat_1,62_EFP,61_yeiP,61_PRK00529,61_efp,59_PRK14578,59_PRK12426,59_PRK04542,59_EFP_N,59_Efp,58_eIF_5A,42_URO-D_CIMS_like,42_MetE,42_CIMS_C_terminal_like,41_PRK04326,40_MTHFR,39_PBP2_LTTR_substrate,39_LysR_substrate,37_TF_pcaQ,37_LysR,37_HTH_MARR,37_HTH_1,36_PBP2_LTTR_like_4,35_PRK10341,21_PRK09121,21_PRK05222,21_PRK01207,21_PRK00957,21_PLN02475…
HMP2_1302	16.76	2	61	106	1	71_Bacteria	3	41_Bacteroidetes,28_Proteobacteria,2_Actinobacteria	3	41_Bacteroidia,28_Gammaproteobacteria,2_Actinobacteria	3	41_Bacteroidales,28_Vibrionales,2_Actinomycetales	5	30_Porphyromonadaceae,28_Vibrionaceae,7_Prevotellaceae,4_Tannerellaceae,2_Actinomycetaceae	5	30_Porphyromonas,5_Alloprevotella,2_Tannerella,2_Prevotella,2_Actinomyces	12	28_Vibrio,14_Porphyromonas:gingivicanis:JCM:15907,11_Porphyromonas:catoniae,10_Bacteria,4_Porphyromonas:catoniae:F0037,4_Alloprevotella:sp.,2_Tannerella:forsythia:3313,2_Prevotella:sp.:UBA2444,2_Parabacteroides,2_Actinomyces:sp.:oral:taxon:897,1_Prevotella:sp.:oral:taxon:473:str.:F0040,1_Porphyromonas:catoniae:ATCC:51270	3.31075	384_coaE,128_CoaE,114_YajC,114_yajC,112_NusB,83_DUF5606,78_nusB,64_TIGR00152,64_PLN02422,64_DPCK,59_PTZ00451,58_YbbR,56_PRK13393,56_PRK13392,56_PRK09064,56_PRK07505,56_PRK07179,56_PRK06939,56_PRK05958,56_PLN03227,56_KBL_like,56_gly_Cac_T_rel,56_BioF,56_bioF,56_AspB,56_Aminotran_1_2,56_AAT_like,56_AAT_I,56_5aminolev_synth,56_2am3keto_CoA,55_PRK05937,55_Cytidylate_kin2,49_NusB_Sun,34_Methyltransfer…
HMP2_13026	12.84	1	76	4	1	4_Bacteria	1	4_Actinobacteria	1	4_Actinobacteria	2	3_Actinomycetales,1_Micrococcales	2	3_Actinomycetaceae,1_Sanguibacteraceae	2	3_Actinomyces,1_Sanguibacter	4	1_Sanguibacter:keddieii,1_Actinomyces:sp.:ICM58,1_Actinomyces:sp.:ICM47,1_Actinomyces:sp.:ICM39	35.8714	13_glucan_65_rpt,12_CW_binding_1,3_T7SS_mycosin,3_Peptidases_S8_thiazoline_oxidase_subtilisin-like_protease,3_Peptidases_S8_Thermitase_like,3_Peptidases_S8_subtilisin_Vpr-like,3_Peptidases_S8_Subtilisin_subset,3_Peptidases_S8_Subtilisin_Novo-like,3_Peptidases_S8_Subtilisin_like_2,3_Peptidases_S8_Subtilisin_like,3_Peptidases_S8_SKI-1_like,3_Peptidases_S8_S53,3_Peptidases_S8_Protein_convertases_Kex…
HMP2_13028	13.87	1	56	4	1	4_Bacteria	1	4_Firmicutes	1	4_Clostridia	1	4_Clostridiales	0	NA	0	NA	1	4_Ruminococcaceae	88.8836	2_HTH_DTXR,2_Fe_dep_repress,
HMP2_13039	19.13	1	36	22	1	22_Bacteria	1	22_Bacteroidetes	1	22_Bacteroidia	1	22_Bacteroidales	1	22_Prevotellaceae	1	22_Prevotella	5	8_Prevotella:melaninogenica:D18,8_Prevotella:melaninogenica:ATCC:25845,3_Prevotella:sp.:ICM33,2_Prevotella:sp.:oral:taxon:306:str.:F0472,1_Prevotella:scopos:JCM:17725	54.1158	6_HemN_C,4_Radical_SAM,2_UvrB,2_TPR_16,2_TIGR01212,2_rSAM_HutW,2_PRK13347,2_PRK09249,2_PRK09058,2_PRK09057,2_PRK08898,2_PRK08629,2_PRK08599,2_PRK08446,2_PRK07379,2_PRK06582,2_PRK06294,2_PRK05904,2_PRK05799,2_PRK05660,2_PRK05628,2_hemN_rel,2_HemN,2_hemN,2_Elp3,1_YfiO,1_Xan_ur_permease,1_UvrB_inter,1_uvrb,1_UVR,1_UraA,1_TPR_18,1_tol_pal_ybgF,1_SSL2,1_SF2_C_UvrB,1_SF2_C_RecQ,1_SF2_C_LHR,1_SF2_C_FANC…
HMP2_13046	10.33	2	58	5	1	5_Bacteria	1	5_Actinobacteria	1	5_Actinobacteria	1	5_Actinomycetales	1	3_Actinomycetaceae	0	NA	2	3_Actinomycetaceae:bacterium:BA112,2_Actinomycetaceae	28.9699	5_SgaA_N_like,5_Glyoxalase,5_COG3324,3_aroB,1_P_lya_rel_AroB,1_GlyDH-like,1_GldA,1_G1PDH-like,1_G1PDH,1_Fe-ADH,1_EEVS,1_DUF2339,1_DOIS,1_DHQ_synthase,1_DHQS-like,1_DHQS,1_DHQ-like,1_DHQ_Fe-ADH,1_AroB,
HMP2_13049	27.59	2	46	9	1	9_Bacteria	1	9_Actinobacteria	1	9_Actinobacteria	1	9_Actinomycetales	1	9_Actinomycetaceae	2	6_Actinomyces,3_Schaalia	3	5_Actinomyces:sp.:ICM47,3_Schaalia:odontolytica:ATCC:17982,1_Actinomyces:sp.:oral:taxon:172:str.:F0311	35.3776	3_AMP-binding_C,
HMP2_1305	11.9	2	35	152	2	41_Bacteria,1_Eukaryota	6	15_Candidatus:Saccharibacteria,10_Firmicutes,7_Proteobacteria,4_Candidatus:Shapirobacteria,2_Actinobacteria,1_Ascomycota	9	6_Gammaproteobacteria,5_Bacilli,3_Clostridia,2_unclassified:Bacteria,2_Negativicutes,2_Actinobacteria,1_unclassified:Saccharibacteria,1_Saccharomycetes,1_Epsilonproteobacteria	8	6_Vibrionales,4_Lactobacillales,3_Clostridiales,2_Veillonellales,2_Corynebacteriales,1_Saccharomycetales,1_Campylobacterales,1_Bacillales	8	6_Vibrionaceae,4_Streptococcaceae,2_Veillonellaceae,2_Corynebacteriaceae,1_Saccharomycodaceae,1_Eubacteriaceae,1_Campylobacteraceae,1_Bacillaceae	7	6_Vibrio,3_Streptococcus,2_Megasphaera,2_Corynebacterium,1_Saccharomycodes,1_Campylobacter,1_Bacillus	17	14_Candidatus:Saccharibacteria:bacterium:UBA1788,6_Vibrio:tritonius,4_Candidatus:Shapirobacteria:bacterium:UBA1435,2_unclassified:Bacteria,2_Megasphaera:micronuciformis:F0359,2_Corynebacterium:sp.:HMSC08D02,2_Clostridiaceae,1_unclassified:Saccharibacteria,1_Streptococcus:sp.:HMSC072D03,1_Streptococcus:sp.:HMSC067H01,1_Streptococcus:sp.:DD11,1_Streptococcus,1_Saccharomycodes:ludwigii,1_Firmicutes,…	0.32161	186_Sortase,103_GH97_C,93_sortase_fam,93_Sortase_F,93_Sortase_D_2,93_Sortase_D_1,93_Sortase_C,93_Sortase_A,92_Sortase_E,72_AAA,67_Glyco_hydro_97,47_M48_yhfN_like,44_GH97_N,41_AAA_33,40_Udk,40_SK,40_COG0645,30_rpmG,30_Pyrophosphatase,30_pyrophosphatase,30_PRK02230,30_PRK01250,30_PRK00642,30_Ppa,30_PLN02373,24_RuvB_N,24_RarA,24_PRK14700,24_PRK13342,24_PLN03025,24_MgsA_C,24_HLD_clamp_RFC,24_dnaX_nte…
HMP2_13060	14.25	3	48	1	1	1_Bacteria	1	1_Actinobacteria	1	1_Actinobacteria	1	1_Actinomycetales	1	1_Actinomycetaceae	1	1_Actinomyces	1	1_Actinomyces:gerencseriae:DSM:6844	69.8297	NA
HMP2_13066	10.03	1	87	41	1	41_Bacteria	1	41_Actinobacteria	1	41_Actinobacteria	2	38_Micrococcales,3_Actinomycetales	2	38_Micrococcaceae,3_Actinomycetaceae	2	21_Rothia,3_Actinomyces	13	17_Rothia,4_Rothia:sp.:HMSC071B01,3_Rothia:sp.:HMSC065B04,3_Rothia:mucilaginosa:M508,2_Rothia:sp.:HMSC073B08,2_Rothia:sp.:HMSC069C03,2_Rothia:sp.:HMSC061E04,2_Rothia:sp.:HMSC061D12,2_Actinomyces:sp.:ICM39,1_Rothia:sp.:HMSC069C10,1_Rothia:sp.:HMSC064F07,1_Rothia:sp.:HMSC062H08,1_Actinomyces:naeslundii	78.1244	8_MerR_1,8_MerR,8_HTH_MerR-SF,8_HTH_MERR,6_HTH_GlnR-like,5_HTH_MlrA-CarA,4_HTH_MerR-like,3_HTH_MlrA-like_sg1,3_HTH_MlrA-like,3_HTH_MerR-trunc,3_HTH_MerR-like_sg2,3_ArsA,2_YegD_like,2_WcaA,2_Ssq1_like_NBD,2_SIMIBI_bact_arch,2_ScSsz1p_like_NBD,2_RbpA,2_PRK13930,2_PLN02726,2_ParAB_family,2_PAP2_like,2_PAP2_Aur1_like,2_PAP2_3,2_Mrp,2_MreB_like,2_minD_bact,2_minD_arch,2_MinD,2_HYOU1-like_NBD,2_HSPA9-S…
HMP2_13074	15.06	3	41	5	1	5_Bacteria	1	5_Firmicutes	1	5_Negativicutes	1	5_Selenomonadales	1	5_Selenomonadaceae	1	5_Selenomonas	3	3_Selenomonas:sp.:CM52,1_Selenomonas:sp.:oral:taxon:478,1_Selenomonas:sp.:FOBRC6	38.1723	1_Succ_DH_flav_C,1_PRK09874,1_MFS_YxlH_like,1_MFS_YfmO_like,1_MFS_YfcJ_like,1_MFS_YcaD_like,1_MFS_SV2_like,1_MFS_SLC46_TetA_like,1_MFS_SLC22A18,1_MFS_PcaK_like,1_MFS_NepI_like,1_MFS_MMR_MDR_like,1_MFS_MFSD6,1_MFS_MdtH_MDR_like,1_MFS_MdtG_SLC18_like,1_MFS_MdtG_MDR_like,1_MFS_ExuT_GudP_like,1_MFS_1,1_MFS,1_Fer4_8,1_AraJ,
HMP2_13080	13.26	1	42	15	1	15_Bacteria	1	15_Proteobacteria	1	15_Betaproteobacteria	1	15_Burkholderiales	1	15_Burkholderiaceae	1	15_Lautropia	1	15_Lautropia:mirabilis:ATCC:51599	32.065	NA
HMP2_13082	14.31	1	42	1	1	1_Bacteria	1	1_Actinobacteria	1	1_Actinobacteria	1	1_Actinomycetales	1	1_Actinomycetaceae	1	1_Actinomyces	1	1_Actinomyces:israelii:DSM:43320	25.3859	1_VbhA_like,1_VbhA,1_PRK10347,1_mob_myst_B,1_FIDO,1_Fic,
HMP2_1309	37.05	2	51	4	1	4_Bacteria	1	4_Actinobacteria	1	4_Actinobacteria	1	4_Actinomycetales	1	4_Actinomycetaceae	1	4_Actinomyces	2	2_Actinomyces:massiliensis:F0489,2_Actinomyces:massiliensis:4401292	51.5611	NA
HMP2_13090	13.87	1	47	6	1	6_Bacteria	1	6_Actinobacteria	1	6_Actinobacteria	1	6_Actinomycetales	1	6_Actinomycetaceae	1	6_Actinomyces	3	4_Actinomyces:oris,1_Actinomyces:sp.:oral:taxon:170:str.:F0386,1_Actinomyces:sp.:HMSC08A09	60.9744	15_cbiO,2_thiQ,2_TauB,2_sufC,2_PhnK,2_HTH_XRE,2_hmuV,2_FtsE,1_ZnuC,1_znuC,1_YozG,1_YnjD,1_YjbR,1_ycf16,1_YbbA,1_urea_trans_UrtE,1_urea_trans_UrtD,1_ThiQ,1_TagH,1_SufC,1_ssuB,1_SapF,1_SalY,1_PstB,1_pstB,1_PRK14273,1_PRK14272,1_PRK14270,1_PRK14268,1_PRK14267,1_PRK14266,1_PRK14262,1_PRK14261,1_PRK14260,1_PRK14255,1_PRK14253,1_PRK14251,1_PRK14248,1_PRK14247,1_PRK14246,1_PRK14245,1_PRK14244,1_PRK14243…
HMP2_13091	10.42	1	50	16	1	16_Bacteria	1	16_Firmicutes	1	16_Bacilli	1	16_Lactobacillales	1	16_Lactobacillaceae	1	16_Lactobacillus	2	12_Lactobacillus:crispatus,4_Lactobacillus:crispatus:CTV-05	97.3186	24_era,16_YqeY,16_PhoH,16_Era,8_YihA_EngB,8_YfjP,8_YbeY,8_UPF0054,8_trmE,8_TIGR00043,8_SR_beta,8_small_GTP,8_S21p,8_RpsU,8_rpsU,8_Ribosomal_S21,8_Ras_like_GTPase,8_PRK10536,8_PRK05339,8_PRK04213,8_PRK00016,8_PpsR,8_PduV-EutP,8_Obg_like,8_Obg,8_NOG1,8_NOG,8_MMR_HSR1,8_Miro1,8_Kinase-PPPase,8_KH_2,8_HflX,8_GTP_translation_factor,8_GTP_EFTU,8_GTPase_YsxC,8_Gem1,8_FeoB_N,8_FeoB,8_Era_like,8_EngB,8_en…
HMP2_13117	22.65	2	58	4	1	4_Bacteria	1	4_Actinobacteria	1	4_Actinobacteria	2	2_Micrococcales,2_Actinomycetales	2	2_Cellulomonadaceae,2_Actinomycetaceae	3	2_Cellulomonas,1_Schaalia,1_Actinomyces	3	2_Cellulomonas:flavigena,1_Schaalia:odontolytica:ATCC:17982,1_Actinomyces:sp.:ICM39	65.0108	16_cbiO,2_thiQ,2_hmuV,2_FtsE,1_ZnuC,1_YnjD,1_YbbA,1_urea_trans_UrtD,1_ThiQ,1_TauB,1_TagH,1_SufC,1_sufC,1_ssuB,1_PRK14275,1_PRK14273,1_PRK14271,1_PRK14270,1_PRK14269,1_PRK14267,1_PRK14266,1_PRK14265,1_PRK14262,1_PRK14261,1_PRK14260,1_PRK14256,1_PRK14255,1_PRK14252,1_PRK14251,1_PRK14249,1_PRK14248,1_PRK14247,1_PRK14246,1_PRK14245,1_PRK14244,1_PRK14242,1_PRK14239,1_PRK13651,1_PRK13633,1_PRK13543,1_P…
HMP2_1312	47.7	1	69	115	1	115_Bacteria	2	114_Actinobacteria,1_Bacteroidetes	2	114_Actinobacteria,1_Bacteroidia	3	112_Actinomycetales,2_Micrococcales,1_Bacteroidales	3	112_Actinomycetaceae,2_Micrococcaceae,1_Prevotellaceae	3	112_Actinomyces,2_Rothia,1_Prevotella	8	86_Actinomyces:graevenitzii:F0530,21_Actinomyces:graevenitzii:C83,2_Rothia:sp.:HMSC062F03,2_Actinomyces:bouchesdurhonensis,1_Prevotella:salivae:F0493,1_Actinomyces:sp.:S6-Spd3,1_Actinomyces:sp.:oral:taxon:172:str.:F0311,1_Actinomyces:sp.:ICM47	68.0794	179_Radical_SAM,178_HRDC,90_rSAM_BssD,90_PRK10076,90_PFLE_PFLC,90_PFLA,90_PflA,90_pflA,90_cutC_activ_rSAM,90_activase_YjjW,89_Rrp6p_like_exo,89_Rnd,89_RNaseD_like,89_RNaseD_exo,89_PRK10829,89_NrdG2,89_DNA_pol_A_exoN,89_DNA_pol_A_exo1,89_DEDDy_polA_RNaseD_like_exo,89_35EXOc,88_DUF3000,86_Transket_pyr,69_RNR_PFL,54_PFL-like,54_AmyAc_arch_bac_AmyA,53_pyr_form_ly_1,53_PFL1,53_AmyAc_plant_IsoA,53_AmyA…
HMP2_13121	14.36	1	45	4	1	4_Bacteria	1	4_Firmicutes	1	4_Negativicutes	1	4_Veillonellales	1	4_Veillonellaceae	1	4_Veillonella	4	1_Veillonella:sp.:AF42-16,1_Veillonella:parvula:ATCC:17745,1_Veillonella:parvula:ACS-068-V-Sch12,1_Veillonella:parvula	72.8418	2_PepSY,2_BioY,1_YcgQ,1_TIGR03943,1_DUF1980,
HMP2_13122	13.27	2	43	3	0	NA	0	NA	0	NA	0	NA	0	NA	0	NA	0	NA	0	2_TOP1Ac,2_HNHc,1_YitT_C_like_1,1_YitT_C_like,1_YebE,1_TOPRIM_TopoIA_TopoIII,1_TOPRIM_TopoIA_TopoI,1_TOPRIM_TopoIA,1_Topoisom_bac,1_topB,1_topA_bact,1_topA_arch,1_TopA,1_TOP1Bc,1_RRXRR,1_PRK07726,1_PRK07220,1_PRK06599,1_PRK05776,1_PRK05582,1_PRK04164,1_HNH_4,1_HNH,1_AAA_23,1_46,
HMP2_13125	21.34	1	38	30	1	30_Bacteria	1	30_Firmicutes	1	30_Bacilli	1	30_Lactobacillales	1	30_Carnobacteriaceae	1	28_Granulicatella	3	23_Granulicatella:sp.,5_Granulicatella:elegans:ATCC:700633,2_Granulicatella	36.8174	15_XthA,15_xth,15_PRK13911,15_Nape_like_AP-endo,15_Mth212-like_AP-endo,15_L1-EN,15_HisKA,15_ExoIII-like_AP-endo,15_ExoIII_AP-endo,15_Exo_endo_phos,15_exoDNase_III,15_EEP,15_Ape2-like_AP-endo,15_Ape1-like_AP-endo,14_TDP2,14_R1-I-EN,14_PRK11756,14_ElsH,14_EEP-2,14_EEP-1,10_HATPase_c,9_Fic,9_COG3177,8_UvrA_inter,8_UvrA_DNA-bind,8_UvrA,8_uvrA,8_uvra,8_met_CoM_red_A2,8_GsiA,8_ABC_UvrA_II,8_ABC_UvrA_I,…
HMP2_13128	13.35	3	76	12	1	12_Eukaryota	1	12_Chordata	1	12_Mammalia	1	12_Primates	1	12_Hominidae	1	12_Homo	1	12_Homo:sapiens	84.4899	NA
HMP2_1313	10.86	1	32	204	1	204_Bacteria	2	203_Actinobacteria,1_Firmicutes	2	203_Actinobacteria,1_Clostridia	4	201_Actinomycetales,1_Streptomycetales,1_Micrococcales,1_Clostridiales	4	201_Actinomycetaceae,1_Streptomycetaceae,1_Micrococcaceae,1_Clostridiales:Family:XIII.:Incertae:Sedis	3	201_Actinomyces,1_Streptomyces,1_Rothia	5	188_Actinomyces:graevenitzii:F0530,13_Actinomyces:graevenitzii:C83,1_Streptomyces:cattleya,1_Rothia:sp.:HMSC062F03,1_Eubacterium:sulci:ATCC:35585	65.8749	318_Radical_SAM,306_HRDC,162_Transket_pyr,160_rSAM_BssD,160_PRK10076,160_PFLE_PFLC,160_PFLA,160_PflA,160_pflA,160_cutC_activ_rSAM,160_activase_YjjW,156_NrdG2,154_DNA_pol_A_exoN,153_Rrp6p_like_exo,153_Rnd,153_RNaseD_like,153_RNaseD_exo,153_PRK10829,153_DNA_pol_A_exo1,153_DEDDy_polA_RNaseD_like_exo,153_35EXOc,150_DUF3000,123_RNR_PFL,111_AmyAc_arch_bac_AmyA,110_AmyAc_plant_IsoA,110_AmyAc_family,105_…
HMP2_13131	11.9	1	56	21	1	21_Bacteria	1	21_Firmicutes	1	21_Clostridia	1	21_Clostridiales	1	21_Ruminococcaceae	1	21_Faecalibacterium	2	13_Faecalibacterium:prausnitzii:L2-6,8_Faecalibacterium:sp.	21.7844	16_P-type_ATPase_HM,12_P-type_ATPase,8_P-type_ATPase_Cu-like,7_HAD_Pase,6_Hydrolase,6_HAD_like,5_P-type_ATPases,5_PRK00192,5_Cof,4_P-type_ATPase_Pb_Zn_Cd2-like,4_P-type_ATPase_HM_ZosA_PfeT-like,4_P-type_ATPase_FixI-like,4_P-type_ATPase-Cd_Zn_Co_like,4_P-type_ATPase_Cd-like,4_P-type_ATPase_cation,4_P-type_ATPase_Ca_prok,4_P-type_ATPase_Ca_PMCA-like,4_E1-E2_ATPase,4_COG4087,4_ATPase_P-type,4_ATPase…
HMP2_13140	11.4	1	36	1	1	1_Bacteria	1	1_Actinobacteria	1	1_Actinobacteria	1	1_Actinomycetales	1	1_Actinomycetaceae	1	1_Actinomyces	1	1_Actinomyces:johnsonii:F0510	84.3537	NA
HMP2_13141	24.02	1	57	116	1	116_Bacteria	1	116_Actinobacteria	1	116_Actinobacteria	1	116_Micrococcales	1	116_Micrococcaceae	1	104_Rothia	6	42_Rothia:sp.:HMSC071F11,38_Rothia:sp.:HMSC069C01,14_Rothia:sp.:HMSC067H10,12_Rothia,8_Rothia:sp.:Olga,2_Rothia:sp.:HMSC058E10	80.6141	80_RelB,80_EcoRI_methylase,78_PLDc_N_DEXD_b2,78_PLDc_N_DEXD_b,78_PLDc_Bfil_DEXD_like,66_dam,12_RelB_DinJ,12_PLDc_N_DEXD_b3,
HMP2_13149	15.57	2	48	12	1	12_Bacteria	1	12_Firmicutes	1	12_Negativicutes	1	12_Veillonellales	1	12_Veillonellaceae	1	12_Megasphaera	1	12_Megasphaera:micronuciformis:F0359	47.1387	24_gpmA,7_serC_1,7_SerC,7_PSAT_like,7_PRK12462,7_PRK05355,7_PLN02452,7_Aminotran_5,6_tRNA-synt_2b,6_Seryl_tRNA_N,6_SerS,6_serS,6_SerRS_core,6_serC_3,6_SerA,6_ribazole_cobC,6_PTDH,6_PRK15409,6_PRK15004,6_PRK13581,6_PRK13463,6_PRK13243,6_PRK12480,6_PRK08605,6_PRK08410,6_PRK06932,6_PRK06487,6_PRK05431,6_PRK01295,6_PRK01112,6_PLN02928,6_PLN02678,6_PLN02320,6_PhoE,6_pgm_1,6_PGDH_like_3,6_PGDH_like_2,6…
HMP2_13153	12.5	1	40	5	1	5_Bacteria	1	5_Proteobacteria	1	5_Betaproteobacteria	1	4_Burkholderiales	1	4_Burkholderiaceae	1	4_Lautropia	2	4_Lautropia:mirabilis:ATCC:51599,1_Burkholderiales	31.2316	30_PBP1_ABC_ligand_binding-like,16_PBP1_ABC_HAAT-like,12_PBP1_SBP-like,3_urea_t_UrtB_arc,3_urea_trans_UrtB,3_TM_PBP1_transp_AraH_like,3_TM_PBP1_LivM_like,3_TM_PBP1_LivH_like,3_TM_PBP1_branched-chain-AA_like,3_PRK10740,3_LivM,3_LivH,3_BPD_transp_2,3_AraH,2_urea_trans_UrtC,2_urea_ABC_UrtA,2_rbsC,2_PRK15404,2_Peripla_BP_6,2_Peripla_BP_5,2_PBP1_YraM_LppC_lipoprotein-like,2_PBP1_RPA0985_benzoate-like,…
HMP2_13171	18.05	3	33	8	1	8_Bacteria	1	8_Proteobacteria	1	8_Epsilonproteobacteria	1	8_Campylobacterales	1	8_Campylobacteraceae	1	8_Campylobacter	3	4_Campylobacter:showae:CC57C,3_Campylobacter:showae:RM3277,1_Campylobacter:showae:CSUNSWCD	36.3587	9_SLR,4_sdhB,4_panB,3_SEL1,3_RuvB_C,2_TPR,2_PRK12576,2_PRK12575,2_PRK12386,2_PRK12385,2_PRK07570,2_PLN02424,2_PLN00129,2_Pantoate_transf,2_PanB,2_KPHMT-like,2_ICL_KPHMT,2_Hpt,2_FrdB,2_frdB,2_Fer4_8,2_Fer2_3,2_dhsB,1_AAA_lid_4,
HMP2_13173	12.81	2	50	3	1	3_Eukaryota	1	3_Chordata	1	3_Mammalia	1	3_Primates	1	3_Hominidae	1	3_Homo	1	3_Homo:sapiens	93.0355	NA
HMP2_13174	20.54	2	75	5	1	4_Bacteria	1	4_Firmicutes	0	NA	0	NA	0	NA	0	NA	1	4_Firmicutes:bacterium:CAG:94	6.04438	2_tdh,2_AsnB,2_APH,2_AdoHcyase_NAD,1_Zn_ADH_like1,1_Zn_ADH_class_III,1_Zn_ADH9,1_Zn_ADH8,1_Zn_ADH7,1_Zn_ADH6,1_Zn_ADH5,1_Zn_ADH4,1_Zn_ADH2,1_Zn_ADH10,1_Zn_ADH1,1_zeta_crystallin,1_YcjR,1_trio_amidotrans,1_threonine_DH_like,1_THR_DH_like,1_TDH,1_Tdh,1_sugar_DH,1_sorbitol_DH,1_Rxyl_3153,1_RTN4I1,1_quinone_pig3,1_quinone_oxidoreductase_like_1,1_QOR2,1_QOR1,1_Qor,1_PTZ00354,1_PTZ00077,1_PRK13771,1_PR…
HMP2_13176	30.83	2	61	2	1	2_Bacteria	1	2_Actinobacteria	1	2_Actinobacteria	1	2_Actinomycetales	1	2_Actinomycetaceae	1	2_Actinomyces	1	2_Actinomyces:sp.	74.88	10_HAD_Pase_UmpH-like,6_HAD_like,2_rpiB_lacA_lacB,2_RpiB,2_rpiB,2_RPI_actino,2_RimL,2_PTZ00215,2_PRK12613,2_PRK10444,2_PRK08621,2_PRK05571,2_PLN02645,2_PGP_euk,2_NagD,2_LacAB_rpiB,2_lacA,2_Hydrolase_like,2_Hydrolase_6,2_Hydrolase,2_HAD-SF-IIA-hyp4,2_HAD-SF-IIA-hyp3,2_HAD-SF-IIA-hyp2,2_HAD-SF-IIA,2_HAD_PPase,2_HAD_PNPase_UmpH-like,2_Gph,2_FtsK_SpoIIIE,1_Acetyltransf_1,
HMP2_13181	15.74	4	48	8	1	8_Bacteria	1	8_Proteobacteria	1	8_Gammaproteobacteria	1	8_Pasteurellales	1	8_Pasteurellaceae	1	8_Aggregatibacter	3	4_Aggregatibacter:kilianii,2_Aggregatibacter:sp.:oral:taxon:458:str.:W10330,2_Aggregatibacter:segnis	44.8886	2_Ub-RnfH,2_PRK01777,2_PasI,2_EamA,2_DUF5363,2_COG2510,
HMP2_13186	16.33	2	39	9	1	9_Bacteria	1	9_Firmicutes	1	9_Bacilli	1	9_Lactobacillales	1	9_Aerococcaceae	1	9_Abiotrophia	2	8_Abiotrophia:sp.:HMSC24B09,1_Abiotrophia:defectiva:ATCC:49176	49.6136	1_TIGR00357,1_SelR,1_PRK14054,1_PRK05528,1_PRK05508,1_PRK00222,1_PMSR,1_MsrB,1_MsrA,1_msrA,
HMP2_13189	14.69	3	50	6	1	6_Bacteria	1	6_Firmicutes	1	6_Negativicutes	1	6_Selenomonadales	1	6_Selenomonadaceae	1	6_Selenomonas	4	3_Selenomonas:sp.:oral:taxon:126,1_Selenomonas:sp.:FOBRC9,1_Selenomonas:sp.:FOBRC6,1_Selenomonas:massiliensis	57.2931	NA
HMP2_13192	11.56	1	34	4	1	4_Bacteria	1	4_Actinobacteria	1	4_Actinobacteria	1	4_Actinomycetales	1	4_Actinomycetaceae	1	4_Actinomyces	2	3_Actinomyces:sp.:oral:taxon:897,1_Actinomyces:dentalis:DSM:19115	41.8206	NA
HMP2_132	20.17	3	76	38	1	2_Bacteria	1	2_Firmicutes	1	2_Clostridia	1	2_Clostridiales	1	2_Clostridiaceae	1	2_Clostridium	1	2_Clostridium:novyi:A:str.:BKT29909	0.00418597	18_PASTA,18_Lipoprotein_Ltp,12_tape_meas_nterm,9_DUF4352,8_PASTA_pknB,3_Phage_TTP_12,3_Phage_tail_2,
HMP2_1320	10.63	1	67	5	1	5_Bacteria	1	5_Bacteroidetes	1	5_Bacteroidia	1	5_Bacteroidales	1	5_Bacteroidaceae	1	5_Bacteroides	2	3_Bacteroides:massiliensis:B84634:=:Timone:84634:=:DSM:17679:=:JCM:13223,2_Bacteroides:sp.:AM16-15	72.3727	3_T_den_put_tspse,3_PDDEXK_2,
HMP2_13202	22.1	1	43	2	1	2_Bacteria	1	2_Actinobacteria	1	2_Actinobacteria	1	2_Actinomycetales	1	2_Actinomycetaceae	1	2_Actinomyces	2	1_Actinomyces:sp.:ICM58,1_Actinomyces:sp.:HPA0247	29.8173	2_LbH_G1P_AT_C_like,1_zf-FPG_IleRS,1_LbH_WxcM_N_like,1_LbH_wcaF_like,1_LbH_SAT,1_LbH_MAT_like,1_LbetaH,1_Hexapep,1_CysE,1_cysE,
HMP2_13211	13.64	2	33	24	1	23_Bacteria	1	23_Firmicutes	0	NA	0	NA	0	NA	0	NA	1	23_Firmicutes:bacterium:CAG:170	17.8124	5_XerC,4_XerD,4_recomb_XerD,4_recomb_XerC,4_Phage_integrase,4_INT_XerDC_C,4_INT_tnpA_C_Tn554,4_INT_RitB_C_like,4_INT_RitA_C_like,4_INT_Rci_Hp1_C,4_INT_P4_C,4_INT_IntI_C,4_INT_ICEBs1_C_like,4_INT_FimBE_like,4_INT_C_like_3,4_INT_C_like_1,4_DNA_BRE_C,3_xerC,3_INT_StrepXerD_C_like,3_INT_RitC_C_like,3_INTN1_C_like,3_INT_C_like_4,2_xerD,2_HTH_XRE,1_YoqJ,1_PRK09871,1_PRK09870,1_Phage_int_SAM_3,1_INT_tnp…
HMP2_1322	13.83	3	36	52	1	52_Bacteria	1	52_Actinobacteria	1	52_Coriobacteriia	1	52_Coriobacteriales	1	52_Atopobiaceae	1	52_Atopobium	3	24_Atopobium:parvulum:DNF00906,18_Atopobium:sp.:ICM42b,10_Atopobium:sp.:BS2	41.3243	126_cbiO,93_NanE,31_PRK01130,28_TIM_phosphate_binding,26_IGPS,26_DHDPS,24_ROK,24_PRK13310,24_PRK09557,20_ROK_glcA_fam,20_PRK13311,20_PRK09698,20_PRK05082,20_NBD_sugar-kinase_HSP70_actin,20_NagC,20_Gp_dh_N,18_thiQ,18_TauB,18_sufC,18_hmuV,18_FtsE,18_Axe1,17_PhnK,17_AXE1,16_CcmA,13_RapZ,13_PRK05416,13_PRK04147,13_PRK03170,13_nanA,13_NAL,13_HpaI-NOT-DapA,13_DHDPS-like,13_DapA,13_dapA,13_ATP_bind_2,12…
HMP2_13225	22.32	4	37	17	1	17_Bacteria	1	17_Actinobacteria	1	17_Coriobacteriia	1	17_Coriobacteriales	1	17_Atopobiaceae	1	17_Atopobium	3	9_Atopobium:sp.:ICM42b,5_Atopobium:sp.:BS2,3_Atopobium:parvulum:DNF00906	42.9932	NA
HMP2_13228	25.99	3	41	8	1	8_Bacteria	1	8_Firmicutes	1	8_Bacilli	1	8_Lactobacillales	1	8_Streptococcaceae	1	6_Streptococcus	5	2_Streptococcus:sp.:HSISS1,2_Streptococcus:sp.:HMSC065H07,2_Streptococcus,1_Streptococcus:sp.:CCH8-H5,1_Streptococcus:sp.:ACS2	87.5339	NA
HMP2_13235	10.63	1	45	7	1	7_Bacteria	1	7_Firmicutes	1	7_Negativicutes	1	7_Veillonellales	1	7_Veillonellaceae	1	7_Veillonella	3	4_Veillonella:atypica:ACS-049-V-Sch6,2_Veillonella:tobetsuensis,1_Veillonella:atypica:ACS-134-V-Col7a	66.1138	NA
HMP2_1325	16.5	1	39	137	1	137_Bacteria	2	136_Bacteroidetes,1_Firmicutes	3	135_Bacteroidia,1_Flavobacteriia,1_Clostridia	3	107_Bacteroidales,1_Flavobacteriales,1_Clostridiales	6	74_Barnesiellaceae,27_Bacteroidaceae,5_Rikenellaceae,1_Ruminococcaceae,1_Prevotellaceae,1_Flavobacteriaceae	6	66_Barnesiella,24_Bacteroides,5_Alistipes,1_Ruminococcus,1_Prevotella,1_Aureicoccus	18	33_Barnesiella:intestinihominis,28_Bacteroidales,22_Barnesiella:intestinihominis:YIT:11860,18_Bacteroides:sp.:N54.MGS-20,9_Barnesiella:sp.,8_Barnesiella,3_Bacteroides,2_Barnesiella:sp.:An22,2_Bacteroides:sp.:AF14-46,2_Bacteroides:caccae:ATCC:43185,2_Alistipes:sp.:56,2_Alistipes:putredinis,1_Ruminococcus:bromii:L2-63,1_Prevotella:sp.,1_Bacteroides:sp.:CAG:20,1_Bacteroides:plebeius,1_Aureicoccus:ma…	89.4703	126_PRK15003,126_Cyt_bd_oxida_II,126_AppB,125_PRK15028,125_cydB,124_YIH1,124_UPF0029,124_IMPACT_YIGZ,123_PRK11568,121_PRK15097,121_PRK15035,121_Cyt_bd_oxida_I,121_AppC,119_WbbJ,119_PRK10092,119_Mac,119_LbH_XAT,119_LbH_WxcM_N_like,119_LbH_wcaF_like,119_LbH_SAT,119_LbH_MAT_like,119_LbH_MAT_GAT,119_LbetaH,119_lacA,119_Hexapep,118_Hexapep_2,114_DUF4492,111_Hydrolase_like,109_YjjG/YfnB,109_YigB,109_PR…
HMP2_13251	11.31	1	40	5	1	5_Bacteria	1	5_Proteobacteria	1	5_Betaproteobacteria	1	5_Neisseriales	1	5_Neisseriaceae	2	4_Kingella,1_Neisseria	2	4_Kingella:oralis:ATCC:51147,1_Neisseria:dentiae	12.9872	1_Fer2_BFD,1_Bfd,
HMP2_13252	11.01	2	33	7	1	7_Bacteria	1	7_Actinobacteria	1	7_Actinobacteria	1	7_Actinomycetales	1	7_Actinomycetaceae	1	7_Actinomyces	2	5_Actinomyces:graevenitzii:F0530,2_Actinomyces:graevenitzii:C83	61.4281	NA
HMP2_1327	18.57	1	52	325	1	324_Bacteria	2	323_Actinobacteria,1_Bacteroidetes	2	323_Actinobacteria,1_Bacteroidia	3	285_Actinomycetales,38_Streptomycetales,1_Bacteroidales	3	285_Actinomycetaceae,38_Streptomycetaceae,1_Porphyromonadaceae	3	273_Actinomyces,38_Streptomyces,1_Porphyromonas	8	133_Actinomyces:sp.:S6-Spd3,91_Actinomyces:sp.:oral:taxon:181:str.:F0379,45_Actinomyces:sp.:ph3,38_Streptomyces:cattleya,12_Actinomyces,2_Actinomyces:sp.:ICM47,2_Actinomyces:graevenitzii:F0530,1_Porphyromonas:sp.:oral:taxon:279:str.:F0450	44.6773	579_SmpB,386_smpB,303_cbiO,216_pip_yhgE_Nterm,213_pip_yhgE_Cterm,211_YhgE,177_FtsX,130_PhnK,130_Peptidase_M23,130_FtsE,128_thiQ,124_hmuV,97_EnvC,94_prfB,93_CwlO1,92_prfA,92_PCRF,91_FtsX_ECD,69_ABC_DR_subfamily_A,69_ABCC_Protease_Secretion,69_ABCC_MRP_Like,69_ABC_Class3,67_ABC_Iron-Siderophores_B12_Hemin,67_ABC_cobalt_CbiO_domain2,67_ABCC_bacteriocin_exporters,67_ABC_Carb_Monos_II,67_ABC_ATPase,65…
HMP2_13271	17.07	2	87	29	1	29_Bacteria	1	29_Firmicutes	1	29_Bacilli	1	29_Lactobacillales	1	29_Carnobacteriaceae	1	29_Dolosigranulum	2	26_Dolosigranulum:pigrum:ATCC:51524,3_Dolosigranulum:pigrum	75.3228	300_cbiO,57_dut,42_YfiH,40_thiQ,40_TauB,40_PhnK,40_hmuV,40_FtsE,36_AAA,32_Sms,32_radB,29_YneR,21_TIGR00726,21_Cu-oxidase_4,20_ZnuC,20_znuC,20_YnjD,20_ycf16,20_YbbA,20_urea_trans_UrtD,20_ugpC,20_TOBE_2,20_ThiQ,20_tauB,20_TagH,20_SufC,20_sufC,20_ssuB,20_PstB,20_pstB,20_PRK15056,20_PRK14274,20_PRK14273,20_PRK14272,20_PRK14271,20_PRK14270,20_PRK14269,20_PRK14268,20_PRK14267,20_PRK14266,20_PRK14264,20…
HMP2_13272	13.39	3	36	1	1	1_Bacteria	1	1_Candidatus:Saccharibacteria	0	NA	0	NA	0	NA	0	NA	1	1_Candidatus:Saccharibacteria:oral:taxon:TM7x	3.13825	NA
HMP2_13273	22.44	1	44	10	1	10_Bacteria	1	10_Firmicutes	1	10_Bacilli	1	10_Lactobacillales	1	10_Streptococcaceae	1	1_Streptococcus	2	9_Streptococcus,1_Streptococcus:oralis:SK610	95.0786	NA
HMP2_13276	11.82	1	46	4	1	4_Bacteria	1	4_Lentisphaerae	1	4_Lentisphaeria	1	4_Victivallales	1	4_Victivallaceae	1	4_Victivallis	1	4_Victivallis:vadensis	64.8476	16_SLR,14_SEL1,13_Sel1,10_TPR,2_NrdG,1_RNR_activ_nrdG3,1_nrdG,1_HTH_ARAC,1_HTH_AraC,1_HTH_18,1_Fer4_14,1_Fer4_12,1_AraC,
HMP2_13277	18.91	2	44	5	1	5_Bacteria	1	5_Actinobacteria	1	5_Actinobacteria	1	5_Actinomycetales	1	5_Actinomycetaceae	1	5_Actinomyces	1	5_Actinomyces:dentalis:DSM:19115	58.273	2_MFS_MMR_MDR_like,1_ProP,1_PRK10504,1_MFS_MdtG_SLC18_like,1_MFS_LmrB_MDR_like,1_MFS_1,1_MFS,1_AraJ,1_2_A_01_02,
HMP2_13285	16.73	3	50	4	1	4_Bacteria	1	4_Actinobacteria	1	4_Actinobacteria	1	4_Actinomycetales	1	4_Actinomycetaceae	1	4_Actinomyces	2	2_Actinomyces:massiliensis:F0489,2_Actinomyces:israelii:DSM:43320	79.54	NA
HMP2_13289	14.6	2	53	19	1	14_Bacteria	1	14_Proteobacteria	1	14_Epsilonproteobacteria	1	14_Campylobacterales	1	14_Campylobacteraceae	1	14_Campylobacter	3	12_Campylobacter:showae:CC57C,1_Campylobacter:showae:RM3277,1_Campylobacter:concisus:UNSWCS	8.10539	4_RNase_PH,3_TIGR00363,3_PRK09861,3_PBP2_lipoprotein_Tp32,3_PBP2_lipoprotein_MetQ_like,3_PBP2_lipoprotein_like_1,3_PBP2_lipoprotein_IlpA_like,3_PBP2_lipoprotein_Gna1946,3_PBP2_lipoprotein_GmpC,3_NlpA,3_metQ,3_Lipoprotein_9,2_S1,2_RNase_PH_RRP41,2_RNase_PH_archRRP41,2_INT_P4_C,1_USP_Like,1_S1_Tex,1_S1_Rrp5_repeat_sc12,1_S1_RPS1_repeat_hs4,1_S1_RPS1_repeat_ec5,1_S1_RPS1_repeat_ec3,1_S1_RpoE,1_S1_RN…
HMP2_13293	12.65	1	39	5	1	5_Bacteria	1	5_Actinobacteria	1	5_Actinobacteria	1	5_Propionibacteriales	1	5_Propionibacteriaceae	1	5_Pseudopropionibacterium	2	3_Pseudopropionibacterium:propionicum:F0230a,2_Pseudopropionibacterium:propionicum:NBRC:14587	38.6896	2_Methyltransf_31,2_Methyltransf_25,2_Methyltransf_23,2_Methyltransf_12,2_Methyltransf_11,2_deoD,2_AdoMet_MTases,1_YajQ_like,1_YajQ,1_UbiG,1_UbiE,1_PRK13374,1_PRK11207,1_PRK11036,1_PRK10062,1_PRK05412,1_PNP_ThPNP_like,1_PNP_EcPNPI-like,1_NP_MTAN-like,1_NP-I,1_MutK,1_MTAP_SsMTAPI_like,1_DUF808,1_DUF520,1_DeoD,1_Acetyltransf_3,1_Acetyltransf_1,
HMP2_13294	13.08	2	55	1	1	1_Bacteria	1	1_Firmicutes	1	1_Clostridia	1	1_Clostridiales	0	NA	0	NA	1	1_Clostridiales:bacterium	35.4792	1_Acetyltransf_7,1_Acetyltransf_3,1_Acetyltransf_10,1_Acetyltransf_1,
HMP2_13298	11.7	1	31	7	1	7_Bacteria	1	7_Actinobacteria	1	7_Actinobacteria	2	6_Actinomycetales,1_Micrococcales	2	6_Actinomycetaceae,1_Sanguibacteraceae	2	6_Actinomyces,1_Sanguibacter	3	5_Actinomyces:sp.:ICM39,1_Sanguibacter:keddieii,1_Actinomyces:sp.:HPA0247	33.6579	NA
HMP2_1330	13	2	37	50	2	7_Bacteria,2_Viruses	2	5_Proteobacteria,2_Firmicutes	2	5_Gammaproteobacteria,2_Clostridia	3	5_Pasteurellales,2_Clostridiales,2_Caudovirales	3	3_Pasteurellaceae,2_Ruminococcaceae,2_Podoviridae	1	3_Haemophilus	5	2_Ruminococcaceae:bacterium:UBA3220,2_Pseudoalteromonas:phage:pYD6-A,2_Pasteurellaceae,2_Haemophilus:sp.:HMSC068C11,1_Haemophilus:influenzae:60294N1	0.511744	234_LbR_YadA-like,93_thyA,66_LbR-like,54_LbR_Ice_bind,40_YadA_stalk,40_YadA_autotrans,40_YadA_anchor,35_YadA_head,35_NrdH,35_GST_N_family,35_GRX_hybridPRX5,35_GRX_GRXh_1_2_like,35_GRX_GRXb_1_3_like,35_GRX_family,35_GRX_DEP,35_GrxC,35_GRX_bact,35_GRXA,35_grxA,35_Glutaredoxin,35_GlrX_YruB,33_PRK10638,33_NTP-PPase_DR2231_like,33_GRX_euk,33_GlrX-dom,31_TS_Pyrimidine_HMase,31_thym_sym,31_Thymidylat_sy…
HMP2_13302	18.79	3	66	4	1	4_Bacteria	1	4_Firmicutes	1	4_Clostridia	1	4_Clostridiales	1	4_Ruminococcaceae	1	4_Faecalibacterium	1	4_Faecalibacterium:sp.:UBA2087	59.927	NA
HMP2_13303	14.34	1	78	8	1	8_Bacteria	1	8_Actinobacteria	1	8_Actinobacteria	1	8_Actinomycetales	1	8_Actinomycetaceae	1	8_Actinobaculum	1	8_Actinobaculum:sp.:oral:taxon:183:str.:F0552	63.1622	3_Abhydrolase_8,2_LppA,2_DUF4853,
HMP2_13305	10.66	2	105	10	1	1_Bacteria	1	1_Bacteroidetes	1	1_Bacteroidia	1	1_Bacteroidales	0	NA	0	NA	1	1_Bacteroidales:bacterium:UBA4243	0.262	8_Phage_tail_2,4_proheadase_HK97,4_portal_HK97,4_Phage_portal,4_Phage_capsid,4_Peptidase_S78,4_major_cap_HK97,4_COG3740,4_BeeE,3_Phage_connect_1,3_gp6,2_put_DNA_pack,1_tape_meas_TP901,
HMP2_13306	32.17	2	40	5	1	5_Bacteria	1	5_Firmicutes	1	5_Negativicutes	1	5_Selenomonadales	1	5_Selenomonadaceae	1	4_Selenomonas	3	3_Selenomonas:artemidis:F0399,1_Selenomonas:sp.:oral:taxon:137:str.:F0430,1_Selenomonas	89.45	93_cbiO,12_thiQ,12_TauB,12_PhnK,12_hmuV,12_FtsE,12_CcmA,11_sufC,8_Transket_pyr,6_ZnuC,6_znuC,6_YnjD,6_ycf16,6_YbbA,6_urea_trans_UrtE,6_urea_trans_UrtD,6_ThiQ,6_tauB,6_TagH,6_SufC,6_SapF,6_PstB,6_pstB,6_PRK15112,6_PRK15056,6_PRK14275,6_PRK14274,6_PRK14273,6_PRK14272,6_PRK14271,6_PRK14270,6_PRK14269,6_PRK14268,6_PRK14267,6_PRK14266,6_PRK14265,6_PRK14264,6_PRK14263,6_PRK14262,6_PRK14261,6_PRK14260,6…
HMP2_13308	12.03	1	44	5	0	NA	0	NA	0	NA	0	NA	0	NA	0	NA	0	NA	0	6_PRK09184,6_PP-binding,6_AcpP,6_acpP,3_PRK08172,3_PRK05350,3_FabZ,3_DPM_DPG-synthase_like,3_DPM1_like,3_DPG_synthase,3_DltA,3_CaiC,3_A_NRPS_Sfm_like,3_A_NRPS,3_acyl_carrier,2_WcaA,2_PlsC,2_LPLAT_AGPAT-like,2_Glycos_transf_2,2_DPM1_like_bac,2_COG4648,2_BCL_4HBCL,2_AGP_acyltrn,1_PRK12449,
HMP2_13317	12.84	1	58	8	1	8_Bacteria	1	8_Proteobacteria	1	8_Betaproteobacteria	1	8_Neisseriales	1	8_Neisseriaceae	1	6_Eikenella	3	5_Eikenella:sp.:NML130454,2_Eikenella,1_Eikenella:corrodens:CC92I	48.6145	1_DDE_3,
HMP2_13319	10.46	2	31	9	1	8_Bacteria	1	5_Firmicutes	2	4_Clostridia,1_Bacilli	2	3_Clostridiales,1_Lactobacillales	3	2_Lachnospiraceae,1_Streptococcaceae,1_Peptostreptococcaceae	2	1_Streptococcus,1_Peptostreptococcus	6	3_Firmicutes,2_Lachnospiraceae:bacterium:oral:taxon:082:str.:F0431,1_Streptococcus:sp.:F0442,1_Peptostreptococcus:sp.:D1,1_Clostridiales,1_Bacteria	88.7878	1_DUF4263,
HMP2_1332	29.36	1	56	10	1	10_Bacteria	1	10_Bacteroidetes	1	10_Bacteroidia	1	10_Bacteroidales	1	10_Bacteroidaceae	1	10_Bacteroides	4	7_Bacteroides:sp.:2,1_Bacteroides:thetaiotaomicron:VPI-5482,1_Bacteroides:ovatus:SD:CMC:3f,1_Bacteroides:ovatus:CL03T12C18	70.2442	4_REC,3_HisKA,2_Response_reg,2_REC_YesN-like,2_REC_Ycf29,2_REC_typeB_ARR-like,2_REC_TrrA-like,2_REC_TPR,2_REC_Spo0F-like,2_REC_Spo0A,2_REC_RssB-like,2_REC_RR468-like,2_REC_RpfG-like,2_REC_RocR,2_REC_RegA-like,2_REC_Rcp-like,2_REC_RcNtrC-like,2_REC_PilR,2_REC_PhyR,2_REC_PdtaR-like,2_REC_PA4781-like,2_REC_OmpR_YycF-like,2_REC_OmpR_VirG,2_REC_OmpR_RegX3-like,2_REC_OmpR_PrrA-like,2_REC_OmpR_PmrA-like…
HMP2_13321	11.29	2	36	1	0	NA	0	NA	0	NA	0	NA	0	NA	0	NA	0	NA	0	NA
HMP2_13329	11.35	1	34	16	1	16_Bacteria	1	16_Firmicutes	1	16_Bacilli	1	16_Lactobacillales	1	16_Streptococcaceae	1	16_Streptococcus	3	9_Streptococcus:infantis:X,6_Streptococcus:infantis:ATCC:700779,1_Streptococcus:infantis:SK970	62.5886	4_thiQ,4_FtsE,2_ThiQ,2_PRK10619,2_LolD_lipo_ex,2_L_ocin_972_ABC,2_HisP,2_cbiO,2_anch_rpt_ABC,2_acpP,2_ABC_YhbG,2_ABC_tran,2_ABC_TM1139_LivF_branched,2_ABC_subfamily_A,2_ABC_putative_ATPase,2_ABC_PotA_N,2_ABC_OpuCA_Osmoprotection,2_ABC_NrtD_SsuB_transporters,2_ABC_NatA_sodium_exporter,2_ABC_ModC_molybdenum_transporter,2_ABC_MetN_methionine_transporter,2_ABC_Metallic_Cations,2_ABC_MalK_N,2_ABC_Iron…
HMP2_13337	12.89	1	54	6	1	5_Bacteria	1	5_Firmicutes	1	5_Clostridia	1	5_Clostridiales	0	NA	0	NA	2	3_Clostridiales:bacterium:UBA5901,2_Clostridiales:bacterium:UBA4696	22.7718	NA
HMP2_13341	20.54	4	40	55	1	55_Bacteria	1	55_Firmicutes	1	55_Clostridia	1	53_Clostridiales	1	53_Clostridiaceae	1	53_Clostridium	13	14_Clostridium:sp.:CAG:343,8_Clostridium:sp.:CAG:440,6_Clostridium:sp.:CAG:567,6_Clostridium:sp.:CAG:356,5_Clostridium:sp.:27,3_Clostridium:sp.:CAG:798,3_Clostridium:sp.:CAG:780,3_Clostridium:sp.:CAG:575,2_Clostridium:sp.:28,2_Clostridiales,1_environmental:samples,1_Clostridium:sp.:CAG:354,1_Clostridium:sp.:26	28.8936	18_Resolvase,16_Mob_Pre,13_Recombinase,10_PinE,9_SR_ResInv,9_Ser_Recombinase,6_TnpV,4_Zn_ribbon_recom,4_HTH_XRE,3_SR_TndX_transposase,3_Metallophos,2_XRE,2_XerD,2_XerC,2_xerC,2_SR_Res_par,2_SR_IS607_transposase_like,2_SH3_3,2_recomb_XerD,2_recomb_XerC,2_PRK10904,2_Phage_int_SAM_3,2_Phage_integrase,2_Peptidase_C70,2_Peptidase_C39A,2_Peptidase_C39_2,2_Mrr_N,2_Mrr_cat,2_Mrr,2_MethyltransfD12,2_INT_X…
HMP2_13342	12.43	2	39	11	1	11_Bacteria	1	11_Firmicutes	1	11_Clostridia	1	8_Clostridiales	3	3_Oscillospiraceae,2_Ruminococcaceae,1_Eubacteriaceae	3	2_Flavonifractor,1_Oscillibacter,1_Eubacterium	8	3_Clostridiales,2_uncultured:Flavonifractor:sp.,1_uncultured:Eubacterium:sp.,1_Ruminococcaceae,1_Oscillospiraceae:bacterium:VE202-24,1_Oscillibacter:sp.:ER4,1_Oscillibacter,1_butyrate-producing:bacterium:SM4/1	81.8884	4_Ank_4,4_Ank_2,4_ANK,2_Ank,1_Imm17,1_DUF2185,1_COG4859,1_Ank_3,
HMP2_13350	10.33	2	50	15	1	15_Bacteria	1	15_Firmicutes	1	15_Clostridia	1	15_Clostridiales	1	15_Ruminococcaceae	1	15_Ruminococcus	1	15_Ruminococcus:sp.:CAG:254	26.4006	12_SIR2,4_UPF0047,4_SIRT7,4_SIRT5_Af1_CobB,4_SIRT4,4_SIRT1,4_SIR2H,4_SIR2-fam,4_SIR2_Af2,4_PTZ00409,4_PTZ00408,4_PRK14138,4_PRK05333,4_PRK00481,3_gyrB,3_Dockerin_III,3_Dockerin_II,3_Dockerin_I,3_Dockerin_1,3_Dockerin,2_YjbQ,2_TIGR00149_YjbQ,1_TOPRIM_TopoIIA_like,1_TOPRIM_TopoIIA_GyrB,1_TOPRIM_TopoIIA,1_TOPRIM,1_Toprim,1_TopoII_Trans_DNA_gyrase,1_TOP2c,1_RNaseZ_MBL-fold,1_RNase_Z,1_PTZ00109,1_PRK0…
HMP2_1336	10.88	1	42	114	1	114_Bacteria	1	114_Firmicutes	2	113_Bacilli,1_Negativicutes	2	113_Lactobacillales,1_Veillonellales	2	113_Streptococcaceae,1_Veillonellaceae	2	109_Streptococcus,1_Veillonella	18	22_Streptococcus:gordonii,17_Streptococcus:gordonii:str.:Challis:substr.:CH1,12_Streptococcus:sp.:HMSC062B01,12_Streptococcus:sanguinis:SK36,8_Streptococcus:sp.:2,6_Streptococcus:sanguinis:VMC66,6_Streptococcus:sanguinis:SK72,5_Streptococcus:sanguinis:SK1087,4_Streptococcus:sanguinis:SK1057,4_Streptococcus:sanguinis,4_Streptococcus,3_Streptococcus:sp.:CCH8-G7,3_Streptococcus:sanguinis:SK330,3_Str…	77.3178	24_SIS,21_SIS_RpiR,21_SIS_2,21_RpiR,21_HTH_6,20_PRK11557,12_ROK,10_PRK05771,10_NtpI,9_ROK_glcA_fam,9_PRK15482,9_PRK13310,9_PRK09698,9_PRK09557,9_NagC,8_PRK05082,8_NBD_sugar-kinase_HSP70_actin,8_DHDPS,7_GutQ,6_PRK03620,6_nanA,6_KDGDH,6_HpaI-NOT-DapA,6_dapA,5_KdgD,4_PRK04147,4_PRK03170,4_NAL,4_KDG_aldolase,4_DUF2929,4_DHDPS-like,4_DapA,3_PLN02417,3_myo_inos_iolG,3_GFO_IDH_MocA_C,3_CHBPH_aldolase,2_…
HMP2_13373	13.04	1	35	2	1	2_Bacteria	1	2_Actinobacteria	1	2_Actinobacteria	1	2_Actinomycetales	1	2_Actinomycetaceae	1	2_Actinomyces	2	1_Actinomyces:sp.,1_Actinomyces:israelii:DSM:43320	75.7806	NA
HMP2_13378	17.83	2	38	13	1	9_Bacteria	2	8_Firmicutes,1_Bacteroidetes	3	5_Negativicutes,3_Clostridia,1_Bacteroidia	3	5_Veillonellales,3_Clostridiales,1_Bacteroidales	4	5_Veillonellaceae,2_Ruminococcaceae,1_Catabacteriaceae,1_Barnesiellaceae	4	5_Colibacter,1_Subdoligranulum,1_Coprobacter,1_Anaerofilum	5	5_Colibacter:massiliensis,1_Subdoligranulum:sp.,1_Coprobacter:fastidiosus,1_Catabacter,1_Anaerofilum:sp.:An201	2.72189	8_AKR_unchar,4_AAA,2_YitT_membrane,2_YitT_C_like_1,2_YitT_C_like,2_YitT_C,2_YitT,2_PRK06921,2_PRK06835,2_HNHc,2_DUF2179,2_DnaC,1_YdhF,1_Tas,1_PRK10376,1_PRK09912,1_PRK07116,1_HNH_5,1_HNH,1_Flavodoxin_4,1_dkgB,1_dkgA,1_CadD,1_Cad,1_cad,1_ARA1,1_Aldo_ket_red_shaker-like,1_Aldo_ket_red,1_AKR_YeaE,1_AKR_Tas-like,1_AKR_SF,1_AKR_PsAKR,1_AKR_PA4992-like,1_AKR_KCAB2B_AKR6A1-like,1_AKR_KCAB1B_AKR6A3-like,…
HMP2_13382	24.41	1	48	8	1	8_Bacteria	1	8_Actinobacteria	1	8_Coriobacteriia	1	8_Coriobacteriales	1	8_Coriobacteriaceae	1	8_Collinsella	1	8_Collinsella:intestinalis:DSM:13280	68.8028	3_PTH,3_Pth,3_pth,3_PRK05426,3_Pept_tRNA_hydro,3_CRS2,
HMP2_13384	17.21	1	47	5	1	5_Bacteria	1	5_Firmicutes	1	5_Clostridia	1	5_Clostridiales	1	5_Ruminococcaceae	1	4_Faecalibacterium	4	2_Faecalibacterium:prausnitzii:M21/2,1_uncultured:Faecalibacterium:sp.,1_Faecalibacterium:sp.:CAG:82,1_Faecalibacterium	27.8799	20_cbiO,2_TM_PBP2,2_thiQ,2_TauB,2_sufC,2_PhnK,2_oligo_HPY,2_HDc,2_FtsE,2_CcmA,2_BPD_transp_1,1_ZnuC,1_znuC,1_YnjD,1_YejB,1_ycf16,1_YbbA,1_urea_trans_UrtE,1_urea_trans_UrtD,1_ThiQ,1_TauC,1_tauB,1_TAT_signal,1_TagH,1_SufC,1_ssuB,1_SBP_bac_5,1_SapF,1_SapD,1_SapB,1_RnaY,1_PstB,1_pstB,1_PRK15413,1_PRK15406,1_PRK15133,1_PRK15112,1_PRK15110,1_PRK15109,1_PRK15104,1_PRK15093,1_PRK15081,1_PRK15079,1_PRK150…
HMP2_13388	31.5	1	44	7	1	7_Bacteria	1	7_Actinobacteria	1	7_Actinobacteria	1	7_Actinomycetales	1	7_Actinomycetaceae	1	7_Actinomyces	2	5_Actinomyces:sp.:Marseille-P3109,2_Actinomyces:sp.:oral:taxon:170:str.:F0386	73.1356	NA
HMP2_13392	27.41	3	35	2	1	2_Bacteria	1	2_Actinobacteria	1	2_Actinobacteria	1	2_Actinomycetales	1	2_Actinomycetaceae	1	2_Actinomyces	1	2_Actinomyces:dentalis:DSM:19115	58.2191	NA
HMP2_13394	12.68	1	40	6	1	6_Bacteria	1	6_Bacteroidetes	1	6_Bacteroidia	1	6_Bacteroidales	1	6_Porphyromonadaceae	1	6_Porphyromonas	2	4_Porphyromonas:sp.:oral:taxon:279:str.:F0450,2_Porphyromonas:sp.:KLE:1280	61.5775	2_rho,1_Rho_RNA_bind,1_rho_factor,1_Rho_CSD,1_Rho,1_RecA-like_NTPases,1_PRK12608,1_PRK12359,1_PRK09267,1_PRK09004,1_PRK08105,1_PRK06703,1_Peptidase_C69,1_PepD,1_GIY-YIG_unchar_2,1_FliI_clade1,1_FldA,1_flav_short,1_flav_RNR,1_Flavodoxin_1,1_flav_long,1_F1-ATPase_beta,1_DUF4357,1_CSP,1_ATP-synt_ab,1_ATPase_flagellum-secretory_path_III,
HMP2_134	19.04	1	84	8	1	8_Bacteria	1	8_Bacteroidetes	1	8_Bacteroidia	1	8_Bacteroidales	1	8_Prevotellaceae	1	7_Prevotella	5	3_Prevotella:sp.:F0091,2_Prevotella:sp.:ICM33,1_Prevotella:sp.:C561,1_Prevotella:melaninogenica:D18,1_Prevotella	57.6448	1_DUF4143,1_DUF234,1_ATPase_2,1_AAAA,1_AAA_22,
HMP2_1340	15.33	1	48	28	1	28_Bacteria	1	28_Firmicutes	1	28_Clostridia	1	28_Clostridiales	1	28_Ruminococcaceae	1	26_Ruminococcus	13	5_Ruminococcus:sp.:AM28-13,5_Ruminococcus:sp.:AF19-15,3_Ruminococcus:sp.:CAG:57,3_Ruminococcus:sp.:AF16-50,2_Ruminococcus:sp.:AF34-12,2_Ruminococcus:sp.:AF25-19,2_Ruminococcus,1_Ruminococcus:sp.:TF12-2,1_Ruminococcus:sp.:N15.MGS-57,1_Ruminococcus:sp.:CAG:579,1_Ruminococcus:sp.:AM43-6,1_Ruminococcus:sp.:AF18-29,1_Ruminococcus:bicirculans	85.0818	186_cbiO,44_PhnK,44_FtsE,42_Pentapeptide_4,42_Pentapeptide,34_YufQ,34_TM_PBP1_transp_TpRbsC_like,34_TM_PBP1_LivH_like,34_TM_PBP1_branched-chain-AA_like,34_BPD_transp_2,33_thiQ,33_TauB,33_sufC,25_ybbN,25_TRX_superfamily,25_TRX_PICOT,25_TRX_NTR,25_TRX_family,25_TrxA,25_trxA,25_TlpA_like_ScsD_MtbDsbE,25_TlpA_like_family,25_TlpA_like_DsbE,25_Thioredoxin_8,25_Thioredoxin_7,25_Thioredoxin_2,25_Thioredo…
HMP2_1341	13.15	1	76	15	1	15_Bacteria	1	15_Actinobacteria	1	15_Actinobacteria	1	15_Corynebacteriales	1	15_Corynebacteriaceae	1	15_Corynebacterium	2	13_Corynebacterium:matruchotii:ATCC:33806,2_Corynebacterium:matruchotii:ATCC:14266	41.7233	7_TM2,4_RelA_SpoT,2_VOC,2_NT_Rel-Spo_like,2_Glyoxalase_6,1_AlpA,
HMP2_13410	16.81	1	47	17	1	17_Bacteria	3	10_Actinobacteria,4_Firmicutes,3_Bacteroidetes	3	10_Coriobacteriia,4_Clostridia,3_Bacteroidia	3	10_Coriobacteriales,2_Clostridiales,1_Bacteroidales	3	10_Coriobacteriaceae,2_Ruminococcaceae,1_Rikenellaceae	3	10_Collinsella,2_Faecalibacterium,1_Alistipes	6	9_Collinsella:sp.:CAG:166,2_Faecalibacterium:sp.,2_Clostridiales,2_Bacteroidales,1_Collinsella:sp.:TF05-9AC,1_Alistipes:obesi	68.6244	120_cbiO,23_ABC_6TM_exporter_like,20_P-type_ATPase_HM,14_thiQ,14_TauB,14_FtsE,13_hmuV,12_sufC,12_CydC,11_CydD,9_CcmA,9_ABC_Iron-Siderophores_B12_Hemin,9_ABC_DR_subfamily_A,9_ABCC_Protease_Secretion,9_ABCC_MRP_Like,9_ABC_Class3,9_ABCC_cytochrome_bd,7_ZnuC,7_YnjD,7_ycf16,7_YbbA,7_urea_trans_UrtE,7_urea_trans_UrtD,7_ThiQ,7_TagH,7_SufC,7_ssuB,7_SapF,7_P-type_ATPase,7_PstB,7_PRK15112,7_PRK15056,7_PRK1…
HMP2_13432	16.9	1	59	11	1	3_Bacteria	1	3_Bacteroidetes	1	3_Bacteroidia	1	3_Bacteroidales	1	3_Porphyromonadaceae	0	NA	1	3_Porphyromonadaceae:bacterium:UBA7087	1.46182	57_cbiO,15_ABC_6TM_exporter_like,9_ABC_6TM_PrtD_LapB_HlyB_like,6_thiQ,6_TauB,6_PhnK,6_hmuV,6_FtsE,6_CydD,6_CydC,6_ABC_6TM_T1SS_like,3_ZnuC,3_YnjD,3_YddA,3_YbbA,3_urea_trans_UrtE,3_urea_trans_UrtD,3_type_I_sec_PrtD,3_type_I_sec_LssB,3_type_I_sec_HlyB,3_ThiQ,3_TagH,3_SunT,3_SufC,3_sufC,3_ssuB,3_SapF,3_PvdE,3_PstB,3_pstB,3_PRK15112,3_PRK15056,3_PRK14275,3_PRK14274,3_PRK14273,3_PRK14272,3_PRK14271,3_…
HMP2_13440	18.26	2	77	3	1	3_Bacteria	1	3_Actinobacteria	1	3_Coriobacteriia	1	3_Eggerthellales	1	3_Eggerthellaceae	2	2_Slackia,1_Eggerthella	2	2_Slackia:isoflavoniconvertens,1_Eggerthella:sp.:CAG:298	28.0389	2_MerR,1_Transposase_20,1_SoxR,1_RNR_PFL_like_DUF711,1_RNR_PFL,1_PRK05313,1_PRK00194,1_MerR_1,1_HTH_YyaN,1_HTH_TipAL-Mta,1_HTH_TioE_rpt2,1_HTH_NolA-AlbR,1_HTH_MlrA-like_sg1,1_HTH_MlrA-like,1_HTH_MlrA-CarA,1_HTH_MerR-trunc,1_HTH_MerR-SF,1_HTH_MerR-like_sg7,1_HTH_MerR-like_sg6,1_HTH_MerR-like_sg4,1_HTH_MerR-like_sg3,1_HTH_MerR-like,1_HTH_MerR2,1_HTH_MerR1,1_HTH_MERR,1_HTH_MerD,1_HTH_HspR-like,1_HTH…
HMP2_13450	48.73	3	58	4	1	4_Bacteria	1	4_Firmicutes	1	4_Clostridia	1	4_Clostridiales	1	4_Ruminococcaceae	1	4_Negativibacillus	1	4_Negativibacillus:massiliensis	50.7793	1_Peptidase_C1B,1_Peptidase_C1_2,1_PepC,1_ABC_tran_CTD,
HMP2_13458	16.43	2	38	4	1	4_Bacteria	1	4_Actinobacteria	1	4_Actinobacteria	1	4_Actinomycetales	1	4_Actinomycetaceae	1	4_Actinomyces	4	1_Actinomyces:sp.:oral:taxon:170:str.:F0386,1_Actinomyces:naeslundii:str.:Howell:279,1_Actinomyces:johnsonii:F0542,1_Actinomyces:johnsonii:F0510	40.894	NA
HMP2_1347	11.6	1	41	36	1	35_Bacteria	1	35_Bacteroidetes	1	35_Bacteroidia	1	35_Bacteroidales	1	35_Bacteroidaceae	1	34_Bacteroides	8	13_Bacteroides:sp.:1,9_Bacteroides:thetaiotaomicron:VPI-5482,4_Bacteroides:sp.:AR20,3_Bacteroides:thetaiotaomicron:dnLKV9,3_Bacteroides:sp.:AM23-12,1_Bacteroides:thetaiotaomicron:CAG:40,1_Bacteroides:fragilis,1_Bacteroides	81.5989	32_Peptidase_M15,21_PRK10178,21_DdpX,21_D-Ala-D-Ala_dipeptidase_VanX,21_D-Ala-D-Ala_dipeptidase_like,21_D-Ala-D-Ala_dipeptidase_Aad,21_D-Ala-D-Ala_dipeptidase,18_PA14,15_Thump_like,9_PRK15098,9_PLN03080,9_Glyco_hydro_3_C,9_Fn3-like,8_Glyco_hydro_3,8_BglX,7_GLEYA,1_DUF4934,
HMP2_13485	15.63	1	37	41	1	41_Bacteria	1	41_Proteobacteria	1	41_Epsilonproteobacteria	1	41_Campylobacterales	1	41_Campylobacteraceae	1	41_Campylobacter	3	38_Campylobacter:showae:CC57C,2_Campylobacter:rectus:RM3267,1_Campylobacter:concisus:ATCC:51562	21.405	16_HTH_XRE,8_Phage_integrase,8_INT_tnpB_C_Tn554,8_INT_RitA_C_like,8_INT_Rci_Hp1_C,8_INTN1_C_like,8_INT_IntI_C,8_INT_ICEBs1_C_like,8_HTH_3,8_DNA_BRE_C,8_couple_hipB,7_recomb_XerD,7_recomb_XerC,7_INT_XerDC_C,7_Abi_2,6_HTH_25,5_XerC,5_dnstrm_HI1420,4_XerD,3_xerC,2_MobC,2_integrase_gron,2_Gp49,2_COG4679,1_Zn_Tnp_IS1595,1_SWI2_SNF2,1_SSL2,1_SF2-N,1_SF2_C_EcoAI-like,1_ScCS-like,1_ScCit1-2_like,1_ResIII…
HMP2_13487	12.98	1	36	43	1	43_Bacteria	1	43_Firmicutes	0	NA	0	NA	0	NA	0	NA	1	43_Firmicutes:bacterium:CAG:124	70.8435	38_Rubrerythrin,35_DUF1576,28_HTH_XRE,19_Rubrerythrin_like,18_YotD,18_rubredoxin_SM,18_rubredoxin_like,18_Ferritin_like,18_Ferritin,14_XRE,14_SLH,14_S4,14_HTH_31,14_HTH_3,14_HTH_19,13_bHLHzip_MLXIP_like,12_THF_DHG_CYH_C,12_NAD_bind_m-THF_DH_Cyclohyd_like,12_NAD_bind_m-THF_DH_Cyclohyd,12_FTHFS,10_THF_DHG_CYH,10_PRK14194,10_PRK14193,10_PRK14192,10_PRK14191,10_PRK14190,10_PRK14189,10_PRK14188,10_PRK…
HMP2_1352	16.52	1	53	64	1	49_Bacteria	1	49_Firmicutes	2	48_Clostridia,1_Negativicutes	2	48_Clostridiales,1_Selenomonadales	2	48_Lachnospiraceae,1_Selenomonadaceae	3	47_Stomatobaculum,1_Selenomonas,1_Acetatifactor	3	47_Stomatobaculum:longum,1_Selenomonas:sputigena:ATCC:35185,1_Acetatifactor:muris	12.3046	43_List_Bact_rpt,36_S21p,36_RpsU,36_rpsU,36_Ribosomal_S21,30_Flg_new,22_PhoH,12_MatE,11_YbeY,11_UPF0054,11_TIGR00043,11_PRK00016,7_spore_V_B,7_RfbX,7_Polysacc_synt_C,7_Polysacc_synt_3,7_Polysacc_synt,7_NorM,7_MATE_yoeA_like,7_MATE_Wzx_like,7_MATE_tuaB_like,7_MATE_SpoVB_like,7_MATE_like_8,7_MATE_like,7_Gram_pos_anchor,6_YhiN,6_TIGR00275,6_HI0933_like,6_flavo_PP4765,5_MATE_like_7,2_MATE_epsE_like,2…
HMP2_13522	21.23	3	69	11	1	11_Bacteria	3	6_Firmicutes,4_Proteobacteria,1_Actinobacteria	4	5_Clostridia,4_Epsilonproteobacteria,1_Negativicutes,1_Coriobacteriia	3	5_Clostridiales,4_Campylobacterales,1_Coriobacteriales	4	4_Campylobacteraceae,2_Ruminococcaceae,1_Coriobacteriaceae,1_Catabacteriaceae	4	4_Campylobacter,2_Fournierella,1_Collinsella,1_Catabacter	6	4_Campylobacter:coli,2_Fournierella:massiliensis,2_Clostridiales:bacterium:UBA6388,1_uncultured:Negativicutes:bacterium,1_Collinsella:sp.:AM17-1,1_Catabacter:sp.:UBA7102	33.7024	8_DnaJ,4_HTH_XRE,4_DnaJ_C,4_APH,2_XRE,2_PTZ00037,2_PRK14301,2_PRK14300,2_PRK14299,2_PRK14298,2_PRK14297,2_PRK14296,2_PRK14295,2_PRK14294,2_PRK14293,2_PRK14292,2_PRK14291,2_PRK14290,2_PRK14289,2_PRK14288,2_PRK14287,2_PRK14286,2_PRK14285,2_PRK14284,2_PRK14283,2_PRK14282,2_PRK14281,2_PRK14280,2_PRK14279,2_PRK14278,2_PRK14277,2_PRK14276,2_PRK10767,2_PRK10266,2_PRK10219,2_PRK09726,2_MPH2',2_HTH_ARAC,2…
HMP2_13530	10.74	1	38	19	1	19_Bacteria	1	19_Firmicutes	1	19_Negativicutes	1	19_Veillonellales	1	19_Veillonellaceae	1	15_Veillonella	4	11_Veillonella:sp.:AF13-2,4_Veillonella,2_Veillonella:parvula:HSIVP1,2_Veillonella:parvula:DSM:2008	84.1496	9_SmpB,6_smpB,6_BioW,4_S1,4_RNB,4_OB_RNB,3_PRK01322,3_bioW,2_VacB,2_S1_Tex,2_S1_Rrp5_repeat_sc12,2_S1_RPS1_repeat_ec5,2_S1_RNase_R,2_S1_like,2_Rnb,2_RNase_R,2_RNase_B,2_PRK05054,2_OB_Dis3,2_CSP,2_CSD2,2_Aminotran_1_2,2_AAT_I,2_3_prime_RNase,
HMP2_13548	12.39	1	62	4	1	4_Bacteria	1	4_Proteobacteria	1	4_Gammaproteobacteria	1	4_Pasteurellales	1	4_Pasteurellaceae	1	4_Aggregatibacter	2	2_Aggregatibacter:segnis:ATCC:33393,2_Aggregatibacter:aphrophilus:NJ8700	40.0186	NA
HMP2_13552	13.98	1	36	2	1	1_Bacteria	1	1_Firmicutes	1	1_Clostridia	1	1_Clostridiales	1	1_Lachnospiraceae	1	1_Stomatobaculum	1	1_Stomatobaculum:longum	1.32	13_cbiO,3_PhnK,3_FtsE,3_CcmA,2_ZnuC,2_YbbA,2_TagH,2_PRK14239,2_PRK13539,2_PRK13538,2_PhnC,2_NatA,2_ModF,2_MlaF,2_LolD_lipo_ex,2_LolD,2_lolD,2_L_ocin_972_ABC,2_galliderm_ABC,2_FetA,2_ECF_ATPase_2,2_EcfA2,2_DppF,2_CP_lyasePhnK,2_ccmA,2_AppF,2_anch_rpt_ABC,2_ABC_tran,2_ABC_TM1139_LivF_branched,2_ABC_ThiQ_thiamine_transporter,2_ABC_subfamily_A,2_ABC_putative_ATPase,2_ABC_PstB_phosphate_transporter,2_…
HMP2_13557	10.6	2	47	2	1	2_Bacteria	1	2_Firmicutes	1	2_Clostridia	1	2_Clostridiales	1	2_Clostridiaceae	1	2_Clostridium	1	2_Clostridium:sp.:CAG:465	52.28	4_MucBP,4_dnaE,4_Cna_B,3_CollagenBindB,2_SpaA,2_SdrD_B,2_RrgB_K2N_iso_D2,2_RNaseT,1_tRNA_anti-codon,1_TREX1_2,1_RNase_T,1_RNase_H_2,1_PRK09145,1_PRK07748,1_PRK07247,1_PRK06807,1_PRK05168,1_POLIIIAc,1_polC_OBF,1_polC_Gram_pos,1_PolC,1_polC,1_polc,1_PHP_PolIIIA_POLC,1_PHP_PolIIIA_DnaE3,1_PHP_PolIIIA_DnaE1,1_PHP,1_KapD,1_HHH_6,1_EXOIII,1_ERI-1_3'hExo_like,1_dnaq,1_DNA_pol_III_epsilon_like,1_DNA_pol_…
HMP2_13559	10.87	1	49	2	1	2_Bacteria	1	2_Firmicutes	1	2_Clostridia	1	2_Clostridiales	1	2_Lachnospiraceae	0	NA	1	2_Lachnospiraceae:bacterium:3	60.9347	1_YozG,1_N6_Mtase,1_HTH_26,1_HsdM_N,1_HsdM,1_hsdM,1_AdoMet_MTases,
HMP2_13560	23.33	2	37	2	1	2_Bacteria	1	2_Actinobacteria	1	2_Actinobacteria	1	2_Actinomycetales	1	2_Actinomycetaceae	1	2_Actinomyces	1	2_Actinomyces:massiliensis:4401292	90.1639	NA
HMP2_13573	11.55	1	69	10	1	2_Bacteria	1	2_Proteobacteria	1	2_Epsilonproteobacteria	1	2_Campylobacterales	1	2_Campylobacteraceae	1	2_Campylobacter	1	2_Campylobacter:gracilis	0.0424088	2_Rep_3,2_PRK13742,2_ParE_toxin,2_ParE,2_HTH_17,
HMP2_13577	10.95	6	52	2	1	2_Eukaryota	1	2_Chordata	1	2_Mammalia	1	2_Primates	1	2_Hominidae	1	2_Homo	1	2_Homo:sapiens	84.1737	NA
HMP2_13584	22.35	2	102	3	1	2_Bacteria	1	2_Firmicutes	2	2_Clostridia,1_unclassified:Clostridiales:(miscellaneous)	1	2_Clostridiales	1	1_Ruminococcaceae	0	NA	2	1_unclassified:Clostridiales:(miscellaneous),1_Anaerotruncus	1.97694	1_PAPS_reductase,1_PAPS_reduct,1_DUF4240,
HMP2_13588	14.68	2	37	3	1	3_Bacteria	1	3_Firmicutes	1	3_Clostridia	1	3_Clostridiales	0	NA	0	NA	1	3_Oscillospiraceae	2.99127	NA
HMP2_13596	18.83	1	45	3	1	2_Bacteria	1	2_Bacteroidetes	1	2_Bacteroidia	1	2_Bacteroidales	1	2_Prevotellaceae	0	NA	1	2_Prevotella	1.44028	NA
HMP2_13599	13.63	1	37	6	1	6_Bacteria	1	6_Actinobacteria	1	6_Actinobacteria	1	6_Actinomycetales	1	6_Actinomycetaceae	1	6_Actinomyces	3	3_Actinomyces:sp.:oral:taxon:171:str.:F0337,2_Actinomyces:sp.:oral:taxon:170:str.:F0386,1_Actinomyces:sp.:Marseille-P3109	64.0249	1_rumB,1_meth_trns_rumB,
HMP2_1360	18.88	2	69	46	1	45_Bacteria	1	45_Bacteroidetes	1	45_Bacteroidia	1	45_Bacteroidales	1	45_Prevotellaceae	1	2_Alloprevotella	2	43_Prevotellaceae:bacterium:Marseille-P2826,2_Prevotella:sp.:oral:taxon:473:str.:F0040	20.186	32_ipk,28_SUI1,28_NUC,28_Endonuclease_NS,21_PLN02752,21_PKS_AT,21_malonate_mdcH,21_FabD,21_fabD,19_trehalose_treC,19_AmyAc_SI_OligoGlu_DGase,19_AmyAc_OligoGlu_like,19_AmyAc_family,19_AmyAc_CMD_like,19_AmyAc_CMD,19_AmyAc_bac_CMD_like_2,19_AmyAc_bac_CMD_like,19_AmyAc_bac2_AmyA,19_AmyAc_arch_bac_AmyA,19_AmyAc_AmyMalt_CGTase_like,19_AmyAc_3,19_AmyAc_2,19_AmyAc_1,19_AmyA,19_Alpha-amylase,17_Acyl_trans…
HMP2_13601	12.86	3	50	4	1	4_Bacteria	1	4_Actinobacteria	1	4_Actinobacteria	1	4_Actinomycetales	1	4_Actinomycetaceae	1	4_Actinomyces	2	3_Actinomyces:gerencseriae:DSM:6844,1_Actinomyces:massiliensis	24.523	NA
HMP2_13603	25.45	2	41	11	1	9_Bacteria	1	9_Firmicutes	1	9_Clostridia	1	9_Clostridiales	1	9_Ruminococcaceae	1	9_Ruminococcus	3	3_Ruminococcus:sp.:OM06-36AC,3_Ruminococcus:sp.:CAG:330,3_Ruminococcus:callidus:ATCC:27760	66.6018	6_GT4-like,6_FeoA,4_AAA,3_stp3,3_stp2,3_RfaB,3_PRK15098,3_PRK09922,3_PLN03080,3_MurG,3_GT4_WlbH-like,3_GT4_WbuB-like,3_GT4_WbnK-like,3_GT4_UGDG-like,3_GT4_PimA-like,3_GT4_MtfB-like,3_GT4_mannosyltransferase-like,3_GT4_GT28_WabH-like,3_GT4_ExpE7-like,3_GT4_CapM-like,3_GT4_BshA-like,3_GT28_Beta-DGS-like,3_Glyco_transf_4,3_Glyco_trans_4_4,3_Glyco_trans_4_2,3_Glyco_trans_1_4,3_Glyco_trans_1_2,3_Glyco…
HMP2_13606	14.71	2	42	7	1	7_Bacteria	1	7_Bacteroidetes	1	7_Flavobacteriia	1	7_Flavobacteriales	1	7_Flavobacteriaceae	1	7_Capnocytophaga	1	7_Capnocytophaga:leadbetteri	53.7458	3_VbhA_like,
HMP2_13607	10.38	2	61	23	1	22_Bacteria	1	22_Firmicutes	1	21_Clostridia	1	19_Clostridiales	1	18_Clostridiaceae	1	18_Clostridium	4	18_Clostridium:sp.:27,2_Clostridiales,1_Firmicutes:bacterium:CAG:124,1_Clostridiales:bacterium:41	15.3559	12_rve_3,12_rve,6_trmD,6_AAA,4_HTH_Tnp_1,4_Aconitase,2_YeaD2,2_tRNA_m1G_MT,2_TrmD-like,2_TrmD,2_RimM,2_rimM,2_MoxR,2_MCM,2_LeuC,2_IPMI_arch,2_IPMI,2_Homoaconitase,2_hacA_fam,2_gas_vesic_GvpN,2_FkbH,2_DUF58,2_Competence,2_AcnB,2_AcnA_Mitochondrial,2_AcnA_Bact,2_AAA_lid_2,2_AAA_5,2_AAA_3,2_16S_RimM,1_PRK10347,1_PP-binding,1_HAD-SF-IIIC,1_HAD_MDP-1_like,1_FIDO,1_Fic,1_DUF1836,1_couple_hipB,1_AcpP,
HMP2_13612	13.77	1	56	6	1	6_Bacteria	1	6_Firmicutes	1	6_Clostridia	1	4_Clostridiales	2	3_Clostridiaceae,1_Lachnospiraceae	2	2_Clostridium,1_Lachnoclostridium	5	2_Clostridiales,1_Lachnoclostridium:sp.,1_Clostridium:sp.:CAG:81,1_Clostridium:sp.:AM33-3,1_Clostridium	87.8086	22_secA,4_SecA_PP_bind,4_SecA_DEAD,4_prfB,4_prfA,4_PCRF,2_YecA,2_SF2-N,2_SF2_C_secA,2_SF2_C,2_SEC-C,2_SecA_SW,2_SecA2_Mycobac,2_SecA2_Lm,2_SecA2_Bac_anthr,2_secA2,2_SecA,2_RF-1,2_release_prfH,2_PRK13107,2_PRK12904,2_PRK12326,2_PRK09200,2_PRK08787,2_PRK07342,2_PRK06746,2_PRK05589,2_prfH,2_PrfB,2_PrfA,2_glucan_65_rpt,2_DEXDc_SecA,2_DEAD-like_helicase_N,2_DEAD-like_helicase_C,2_DEAD,1_PRK09950,1_PRK…
HMP2_13619	10.13	2	49	2	1	2_Bacteria	1	2_Firmicutes	1	2_Negativicutes	1	2_Veillonellales	1	2_Veillonellaceae	1	2_Megasphaera	1	2_Megasphaera:micronuciformis:F0359	57.2506	1_Pyridox_ox_2,1_NimA,1_metazoan_ACD,1_IbpA,1_HSP20,1_ArsA_HSP20,1_ACD_sHsps_p23-like,1_ACD_sHsps-like,1_ACD_ScHsp26_like,1_ACD_LpsHSP_like,1_ACD_IbpA-B_like,
HMP2_13621	15.51	1	51	2	1	2_Bacteria	1	2_Actinobacteria	1	2_Actinobacteria	1	2_Actinomycetales	1	2_Actinomycetaceae	1	2_Actinomyces	1	2_Actinomyces:sp.:oral:taxon:414	40.8824	NA
HMP2_13627	12.87	1	42	8	1	8_Bacteria	1	8_Firmicutes	1	8_Clostridia	1	8_Clostridiales	2	7_Ruminococcaceae,1_Eubacteriaceae	1	1_Eubacterium	3	5_[Eubacterium]:siraeum:70/3,2_[Eubacterium]:siraeum:V10Sc8a,1_Eubacterium:sp.:45	82.5437	8_Ftsk_gamma,8_DUF3006,6_DUF3362,4_YgiQ,4_SAM_YgiQ,4_Radical_SAM_N,4_PRK01254,4_PRK00955,4_FtsK_SpoIIIE,4_FtsK_alpha,4_Elp3,3_FtsK_4TM,3_FtsK,3_DUF456,3_ABC2_membrane_4,
HMP2_13635	12.02	1	46	5	1	5_Bacteria	1	5_Bacteroidetes	1	5_Flavobacteriia	1	5_Flavobacteriales	1	5_Flavobacteriaceae	1	5_Capnocytophaga	3	3_Capnocytophaga:sputigena,1_Capnocytophaga:sp.:oral:taxon:412:str.:F0487,1_Capnocytophaga:sp.:ChDC:OS43	77.7856	NA
HMP2_13643	19.05	1	50	3	1	3_Bacteria	1	3_Bacteroidetes	1	3_Bacteroidia	1	3_Bacteroidales	1	3_Rikenellaceae	1	3_Alistipes	3	1_Alistipes:sp.:HGB5,1_Alistipes:shahii:WAL:8301,1_Alistipes:finegoldii:DSM:17242	67.2407	1_YeiC_kinase_like,1_YegV_kinase_like,1_URH1,1_Ureide_permease,1_ribokinase_pfkB_like,1_ribokinase_group_D,1_ribokinase_group_B,1_ribokinase_group_A,1_ribokinase,1_RfaE_like,1_rfaE_dom_I,1_RbsK,1_PTZ00292,1_PTZ00247,1_PRK13499,1_PRK11142,1_PRK10294,1_PRK09850,1_PRK09813,1_PRK09434,1_PLN02548,1_PLN02323,1_PfkB,1_pfkB,1_nuc_hydro_IU_UC_XIUA,1_nuc_hydro_CaPnhB,1_nuc_hydro_2,1_nuc_hydro,1_myo_inos_io…
HMP2_13644	13.78	2	36	5	1	2_Bacteria	1	2_Bacteroidetes	1	2_Flavobacteriia	1	2_Flavobacteriales	1	2_Flavobacteriaceae	2	1_Chryseobacterium,1_Capnocytophaga	2	1_Chryseobacterium:sp.:T16E-39,1_Capnocytophaga:sp.:oral:taxon:338:str.:F0234	1.288	4_PTPS,4_NIF3,2_zf-RING_7,2_YqfO,2_YbgI_SA1388,2_queuosine_QueD,2_QueD,2_PRK05340,2_MreC,2_MPP_YbbF-LpxH,2_MPP_superfamily,2_LuxE,2_LpxH,2_lipid_A_lpxH,2_EutJ,2_COG1579,2_6PTHBS,1_Transpeptidase,1_spoVD_pbp,1_PRK15105,1_PRK15080,1_PRK13930,1_PRK13929,1_PRK13928,1_PRK13927,1_PRK13922,1_PRK10795,1_PBP_dimer,1_pbp2_mrdA,1_ParM_like,1_MreB_Mbl,1_MreB_like,1_MreB,1_mreB,1_HSP70_NBD,1_HscC_like_NBD,1_F…
HMP2_13645	16.7	3	42	6	1	6_Bacteria	1	6_Firmicutes	1	6_Clostridia	1	6_Clostridiales	2	5_Oscillospiraceae,1_Ruminococcaceae	2	5_Oscillibacter,1_Flavonifractor	2	5_Oscillibacter:sp.:57,1_uncultured:Flavonifractor:sp.	45.889	1_YnzC,1_PRK01546,1_DUF896,1_DUF4177,
HMP2_13651	17.46	1	39	10	1	10_Bacteria	1	10_Actinobacteria	1	10_Actinobacteria	1	10_Actinomycetales	1	10_Actinomycetaceae	1	10_Actinomyces	4	5_Actinomyces:gerencseriae:DSM:6844,2_Actinomyces:sp.:oral:taxon:448:str.:F0400,2_Actinomyces:massiliensis:4401292,1_Actinomyces:massiliensis:F0489	68.4831	2_tqsA,2_spore_ytvI,2_PerM,2_DLH,2_AI-2E_transport,1_PldB,1_MhpC,1_Hydrolase_4,1_hydr1_PEP,1_FrsA,1_COG2945,1_Aes,1_Abhydrolase_1,
HMP2_13655	16.02	1	55	4	1	2_Bacteria	1	2_Proteobacteria	1	2_Betaproteobacteria	2	1_Neisseriales,1_Burkholderiales	2	1_Neisseriaceae,1_Burkholderiaceae	1	1_Paraburkholderia	2	1_Paraburkholderia:nodosa,1_Eikenella	1.59666	NA
HMP2_13659	14.62	1	48	9	1	6_Bacteria	1	1_Candidatus:Saccharibacteria	1	1_unclassified:Saccharibacteria	0	NA	0	NA	0	NA	3	4_Candidatus:Saccharibacteria,1_unclassified:Saccharibacteria,1_Bacteria:candidate:phyla	2.6194	1_TIGR00244,1_NrdR,1_nrdR,1_Glycos_transf_2,1_BcsA,
HMP2_13660	21.56	1	48	2	1	2_Bacteria	1	2_Firmicutes	1	1_Clostridia	1	1_Clostridiales	1	1_Ruminococcaceae	1	1_Pseudoflavonifractor	2	1_Pseudoflavonifractor:sp.:An184,1_Firmicutes:bacterium:CAG:94	4.16408	NA
HMP2_13663	12.97	1	56	4	1	4_Bacteria	1	4_Firmicutes	1	4_Clostridia	1	4_Clostridiales	2	2_Ruminococcaceae,2_Lachnospiraceae	2	2_Ruminococcus,2_Blautia	3	2_Blautia:sp.:BCRC:81119,1_Ruminococcus:sp.:AM40-10AC,1_Ruminococcus:sp.:AM36-17	28.5539	1_Y1_Tnp,1_tspaseT_teng_C,1_RAYT,1_OrfB_IS605,1_HDc,1_HD_5,1_HD,
HMP2_13668	21.96	2	40	1	1	1_Bacteria	1	1_Actinobacteria	1	1_Actinobacteria	1	1_Actinomycetales	1	1_Actinomycetaceae	1	1_Actinomyces	1	1_Actinomyces:sp.:HMSC035G02	4.7046	NA
HMP2_13676	14.34	1	39	5	1	5_Bacteria	1	5_Actinobacteria	1	5_Actinobacteria	1	5_Propionibacteriales	1	5_Propionibacteriaceae	1	5_Pseudopropionibacterium	3	2_Pseudopropionibacterium:propionicum:NBRC:14587,2_Pseudopropionibacterium:propionicum,1_Pseudopropionibacterium:propionicum:F0230a	14.0802	1_DUF2335,1_AbiEi_4,
HMP2_13678	10.42	2	32	2	1	2_Bacteria	1	2_Firmicutes	1	2_Clostridia	1	2_Clostridiales	1	2_Ruminococcaceae	1	2_Faecalibacterium	2	1_uncultured:Faecalibacterium:sp.,1_Faecalibacterium:sp.:AF28-13AC	50.5876	NA
HMP2_13683	22.98	2	33	2	1	2_Bacteria	1	2_Firmicutes	1	2_Clostridia	1	2_Clostridiales	1	2_Clostridiales:Family:XIII.:Incertae:Sedis	1	2_Mogibacterium	1	2_Mogibacterium:diversum	34.4907	NA
HMP2_13684	20.3	2	63	18	1	8_Bacteria	1	8_Bacteroidetes	1	4_Bacteroidia	2	4_Bacteroidetes:Order:II.:Incertae:sedis,4_Bacteroidales	3	4_Rhodothermaceae,2_Rikenellaceae,2_Prevotellaceae	1	2_Alistipes	3	4_Rhodothermaceae:bacterium:RA,2_Prevotella,2_Alistipes:obesi	9.08179	8_ApbE,6_LysM,4_TIGR00147,4_PRK13337,4_PRK13059,4_PRK13057,4_PRK13055,4_PRK13054,4_PRK10461,4_PRK00861,4_lip_kinase_YegS,4_LCB5,4_DAGK_cat,2_YeaQ,2_Trans_IPPS_HT,2_Trans_IPPS,2_RecJ_OB,2_prenyl_cyano,2_polyprenyl_synt,2_IspA,2_Isoprenoid_Biosyn_C1,2_GerC3_HepT,
HMP2_13687	11.62	1	43	3	1	3_Bacteria	1	3_Bacteroidetes	1	3_Flavobacteriia	1	3_Flavobacteriales	1	3_Flavobacteriaceae	1	3_Capnocytophaga	2	2_Capnocytophaga:granulosa,1_Capnocytophaga:gingivalis	4.64131	6_trmD,4_PseudoU_synth_1,2_TruA,2_truA,2_tRNA_m1G_MT,2_TrmD-like,2_TrmD,2_PseudoU_synth_TruA_like,2_PseudoU_synth_TruA_Archea,2_PseudoU_synth_ScPus3,2_PseudoU_synth_EcTruA,2_PRK14589,2_PRK14588,2_PRK14587,2_PRK14586,2_PRK12434,2_hisT_truA,2_DUF3078,2_Competence,2_ComEC_N-term,
HMP2_13691	15.12	1	34	6	1	6_Bacteria	1	6_Actinobacteria	1	6_Actinobacteria	1	6_Actinomycetales	1	6_Actinomycetaceae	1	6_Actinomyces	3	3_Actinomyces:johnsonii:F0510,2_Actinomyces:sp.:HMSC075C01,1_Actinomyces:sp.:oral:taxon:171:str.:F0337	74.9809	2_VirB11-like_ATPase,
HMP2_13700	33.99	2	58	2	1	2_Bacteria	1	2_Firmicutes	1	2_Clostridia	1	2_Clostridiales	1	2_Ruminococcaceae	1	2_Faecalibacterium	1	2_Faecalibacterium:prausnitzii:L2-6	31.9659	NA
HMP2_13704	12.68	1	47	7	1	7_Bacteria	1	7_Firmicutes	1	7_Clostridia	1	7_Clostridiales	1	7_Lachnospiraceae	1	7_Lachnoanaerobaculum	1	7_Lachnoanaerobaculum:sp.:ICM7	69.6562	NA
HMP2_13706	13.69	1	44	3	1	3_Bacteria	1	3_Bacteroidetes	1	3_Bacteroidia	1	3_Bacteroidales	1	3_Rikenellaceae	1	2_Alistipes	2	2_Alistipes:finegoldii:CAG:68,1_Alistipes	84.7158	NA
HMP2_13707	12.68	2	48	37	1	33_Bacteria	1	33_Bacteroidetes	1	33_Bacteroidia	1	33_Bacteroidales	1	33_Porphyromonadaceae	1	33_Porphyromonas	4	14_Porphyromonas:catoniae,10_Porphyromonas:catoniae:ATCC:51270,8_Porphyromonas:catoniae:F0037,1_Porphyromonas:sp.:COT-239:OH1446	6.28723	11_TM_helix,11_PRK10334,11_MscS,11_MS_channel,4_UvrB,2_UvrB_inter,2_uvrb,2_UVR,2_UB2H,2_SF2_C_UvrB,2_SF2_C_RecQ,2_SF2_C_FANCM_Hef,2_SF2_C_EcoAI-like,2_SF2_C_DEAD,2_SF2_C,2_ResIII,2_PRK05298,2_HELICc,2_Helicase_C,2_DEXHc_UvrB,2_DEAD-like_helicase_N,2_DEAD-like_helicase_C,1_TPR_16,1_TPR,1_PHO4,1_DUF3575,
HMP2_13711	16.79	2	51	7	0	NA	0	NA	0	NA	0	NA	0	NA	0	NA	0	NA	0	3_DUF1985,
HMP2_13712	10.39	2	43	6	1	6_Bacteria	1	6_Firmicutes	2	4_Bacilli,2_Clostridia	2	4_Lactobacillales,2_Clostridiales	2	4_Streptococcaceae,2_Ruminococcaceae	1	4_Streptococcus	3	3_Streptococcus:sp.:A12,2_Ruminococcus,1_Streptococcus:sp.:1171	41.9842	4_S1,2_YSIRK_signal,2_S1_Tex,2_S1_Rrp5_repeat_sc12,2_S1_Rrp5_repeat_hs11_sc8,2_S1_RPS1_repeat_hs4,2_S1_RPS1_repeat_ec6,2_S1_RPS1_repeat_ec5,2_S1_RPS1_repeat_ec4,2_S1_RPS1_repeat_ec3,2_S1_RPS1_repeat_ec1_hs1,2_S1_RNase_R,2_S1_PNPase,2_S1_pNO40,2_S1_like,2_S1_IF2_alpha,2_S1_DHX8_helicase,
HMP2_13714	13.07	3	37	1	1	1_Bacteria	1	1_Bacteroidetes	1	1_Bacteroidia	1	1_Bacteroidales	1	1_Prevotellaceae	1	1_Prevotella	1	1_Prevotella:intermedia:ZT	43.8715	NA
HMP2_1372	10.32	1	48	10	1	10_Bacteria	1	10_Bacteroidetes	1	10_Flavobacteriia	1	10_Flavobacteriales	1	10_Flavobacteriaceae	1	10_Capnocytophaga	1	10_Capnocytophaga:sputigena	45.8368	1_rpiB_lacA_lacB,1_RpiB,1_rpiB,1_RPI_actino,1_PTZ00215,1_PRK12613,1_PRK08621,1_PRK05571,1_LacAB_rpiB,1_lacA,1_GAGBD,1_DUF5109,
HMP2_13724	15.4	1	48	8	1	8_Bacteria	1	6_Firmicutes	1	2_Clostridia	1	2_Clostridiales	0	NA	0	NA	3	4_Firmicutes:bacterium:CAG:103,2_Firmicutes,2_Clostridiales:bacterium:UBA7739	12.6342	7_MinD,4_SIMIBI_bact_arch,4_PreA,4_NifH-like,4_MobB,4_minD_bact,4_minD_arch,4_minD,4_FlhG,4_Fer4_9,4_Fer4_7,4_Fer4_6,4_Fer4_10,4_Fer4,4_DMSOR_beta_like,4_CpaE-like,4_CooC1,4_CooC,4_COG1149,4_CbiA,4_BchX,4_ArsA,4_AAA_31,3_DEXHc_RE_I_III_res,3_BY-kinase,2_YfdV,2_TrkH,2_TrkG,2_PRK10750,2_PorD_KorD,2_NifH,2_Nar1,2_NapF_like,2_MtMvhB_like,2_Mem_trans,2_Fer4_8,2_Fer4_21,2_Fer4_17,2_Fer4_16,2_Fe_hyd_lg_…
HMP2_13727	11.69	1	34	10	1	10_Bacteria	1	10_Firmicutes	1	10_Negativicutes	1	10_Selenomonadales	1	10_Selenomonadaceae	1	10_Selenomonas	3	6_Selenomonas:sp.:oral:taxon:137:str.:F0430,3_Selenomonas:artemidis:DSM:19719,1_Selenomonas:sp.:FOBRC9	67.5521	3_HAMP,2_HATPase_c,2_coaD,1_TIGR00482,1_sCache_3_2,1_Rv1155_F420,1_Pyridox_ox_2,1_PPAT,1_Phosphonate-bd,1_PhnD,1_Periplasmic_Binding_Protein_Type_2,1_PBP2_TdcA,1_PBP2_PnhD_4,1_PBP2_PnhD_2,1_PBP2_PnhD_1,1_PBP2_PnhD,1_PBP2_PhnD_like,1_PBP2_PAO1_like,1_PBP2_OxyR,1_PBP2_OccR,1_PBP2_Nac,1_PBP2_MleR,1_PBP2_MdcR,1_PBP2_LysR_opines_like,1_PBP2_LysR,1_PBP2_LTTR_substrate,1_PBP2_LTTR_like_6,1_PBP2_LTTR_lik…
HMP2_13728	13.86	2	38	3	1	3_Bacteria	1	3_Bacteroidetes	1	3_Flavobacteriia	1	3_Flavobacteriales	1	3_Flavobacteriaceae	1	3_Capnocytophaga	1	3_Capnocytophaga:sp.:oral:taxon:326:str.:F0382	15.0358	NA
HMP2_13729	11.05	1	31	3	1	3_Bacteria	1	3_Bacteroidetes	1	3_Flavobacteriia	1	3_Flavobacteriales	1	3_Flavobacteriaceae	1	3_Capnocytophaga	2	2_Capnocytophaga:gingivalis,1_Capnocytophaga:gingivalis:ATCC:33624	45.8619	2_UbiA,1_PT_UbiA_UBIAD1,1_PT_UbiA_chlorophyll,1_PT_UbiA,1_PRK13387,1_PRK07419,1_PRK06080,1_PRK03760,1_menA_cyano-plnt,1_MenA,1_menA,1_DUF192,1_COG1430,1_ChlG,
HMP2_13755	11.75	2	38	5	1	5_Bacteria	1	5_Bacteroidetes	1	5_Bacteroidia	1	5_Bacteroidales	1	5_Porphyromonadaceae	1	5_Porphyromonas	1	5_Porphyromonas:endodontalis	50.2437	4_DivIC,4_coaD,2_TIGR00482,2_PPAT,2_nt_trans,2_NadD,2_DNA_gyraseB_C,2_cyt_tran_rel,2_cytidylyltransferase_like,2_CTP_transf_like,2_coaD_prev_kdtB,2_CoaD,1_TOPRIM_TopoIIA_like,1_TOPRIM_TopoIIA_GyrB,1_TOPRIM_TopoIIA,1_TOPRIM,1_Toprim,
HMP2_13762	31.81	3	70	5	1	2_Bacteria	1	2_Firmicutes	1	2_Clostridia	1	2_Clostridiales	2	1_Lachnospiraceae,1_Clostridiaceae	1	1_Clostridium	3	1_Lachnospiraceae:bacterium:UBA4631,1_Clostridium:sp.:AF36-4,1_Bacteria	17.6111	21_PBP1_ABC_sugar_binding-like,4_PBP1_ABC_xylose_binding-like,2_xylF,2_PseudoU_synth_1,2_HTH_AraC,2_hslU,2_clpX,2_ClpB_D2-small,1_UgpE,1_UgpA,1_TruA,1_truA,1_TM_PBP2,1_spore_YtaF,1_RbsB,1_PurR,1_PseudoU_synth_TruA_like,1_PseudoU_synth_TruA_Archea,1_PseudoU_synth_ScPus3,1_PseudoU_synth_PUS1_PUS2,1_PseudoU_synth_EcTruA,1_PRK15395,1_PRK14589,1_PRK14588,1_PRK14587,1_PRK14586,1_PRK12434,1_PRK11469,1_P…
HMP2_13766	33.59	2	55	2	1	2_Bacteria	1	2_Actinobacteria	1	2_Actinobacteria	1	2_Actinomycetales	1	2_Actinomycetaceae	1	2_Actinomyces	2	1_Actinomyces:sp.:Marseille-P3109,1_Actinomyces:johnsonii:F0510	48.3432	8_PT,7_glucan_65_rpt,5_CW_binding_1,4_Excalibur,1_TonB_N,1_DUF959,
HMP2_13770	19.84	3	38	11	1	11_Bacteria	1	11_Firmicutes	1	11_Negativicutes	1	11_Selenomonadales	1	11_Selenomonadaceae	1	11_Selenomonas	2	9_Selenomonas:sp.:oral:taxon:136,2_Selenomonas:flueggei:ATCC:43531	28.2242	30_cbiO,6_AKR_AKR3F3,6_AKR_AKR1-5-like,4_thiQ,4_PhnK,4_hmuV,4_FtsE,4_FepB,4_AKR_AKR3F2_3,2_ZnuC,2_znuC,2_YvrC,2_YnjD,2_YbbA,2_urea_trans_UrtE,2_urea_trans_UrtD,2_TroA-like,2_TroA_f,2_TroA_e,2_TroA_d,2_TroA_a,2_TonB-siderophor,2_TonB-hemlactrns,2_TonB-hemin,2_TonB_dep_Rec,2_TonB-B12,2_ThiQ,2_TauB,2_tauB,2_TagH,2_SufC,2_sufC,2_ssuB,2_SapF,2_PstB,2_pstB,2_PRK15112,2_PRK15056,2_PRK14275,2_PRK14274,2_…
HMP2_13775	13.75	1	34	5	1	5_Bacteria	1	5_Proteobacteria	1	5_Gammaproteobacteria	1	5_Enterobacterales	1	3_Enterobacteriaceae	1	3_Escherichia	3	2_Escherichia:coli,2_Enterobacteriaceae,1_Escherichia:coli:HVH:195:(3-7155360)	93.2562	4_PsiE,3_YjbT,3_UgpE,3_TM_PBP2,3_MalG,3_BPD_transp_1,2_PRK02833,2_PotC,2_modB_ABC,2_Mo_ABC_porter,2_malG,1_YjbH,1_YjbF,1_xylE,1_UgpA,1_TM_PBP2_N,1_Sugar_tr,1_SP,1_PRK12307,1_PRK10561,1_PRK03893,1_PotB,1_MFS_YfmO_like,1_MFS_YfcJ_like,1_MFS_XylE_like,1_MFS_SV2_like,1_MFS_STP,1_MFS_SLC22,1_MFS_PLT,1_MFS_PhT,1_MFS_OCT_plant,1_MFS_NepI_like,1_MFS_MucK,1_MFS_MMR_MDR_like,1_MFS_MdtG_SLC18_like,1_MFS_Kgt…
HMP2_1378	12.32	2	35	13	0	NA	0	NA	0	NA	0	NA	0	NA	0	NA	0	NA	0	1_DUF1310,
HMP2_13780	19.58	1	48	4	1	4_Bacteria	1	4_Firmicutes	1	1_Clostridia	1	1_Clostridiales	1	1_Clostridiaceae	1	1_Clostridium	2	3_Firmicutes:bacterium:CAG:110,1_Clostridium:sp.:CAG:217	39.7513	8_Peptidase_M15,4_SH3_3,4_PRK10178,4_D-Ala-D-Ala_dipeptidase_VanX,4_D-Ala-D-Ala_dipeptidase_like,4_D-Ala-D-Ala_dipeptidase_Aad,4_D-Ala-D-Ala_dipeptidase,3_LD-carboxypeptidase,3_DdpX,2_VanY,2_TypA_BipA,2_MATE_NorM_like,2_MatE,2_MarR_2,2_MarR,2_LepA,2_HTH_MARR,2_HTH_27,2_EFG_C,1_vmrA,1_TypA,1_treS_nterm,1_trehalose_treC,1_Translation_Factor_II_like,1_Tet_C,1_Srp102,1_small_GTP,1_SH3b,1_SerB,1_SelB,…
HMP2_1379	10.64	2	39	49	1	49_Bacteria	1	49_Firmicutes	1	49_Negativicutes	1	49_Veillonellales	1	49_Veillonellaceae	1	49_Veillonella	8	21_Veillonella:sp.:S13053-19,10_Veillonella:sp.:oral:taxon:158:str.:F0412,6_Veillonella:parvula:ACS-068-V-Sch12,4_Veillonella:parvula:ATCC:17745,3_Veillonella:sp.:AF42-16,2_Veillonella:sp.:3,2_Veillonella:dispar:ATCC:17748,1_Veillonella:rogosae:JCM:15642	79.2876	28_PMT_2,28_PMT,24_ArnT,13_VTT,10_YgaA,8_DedA,6_cbiO,4_thiQ,4_TauB,4_TauA,4_SsuA_fam,4_PRK11553,4_PhnK,4_Periplasmic_Binding_Protein_Type_2,4_PBP2_ThiY_THI5_like_1,4_PBP2_ThiY_THI5_like,4_PBP2_TAXI_TRAP_like_3,4_PBP2_taurine,4_PBP2_SsuA_like_6,4_PBP2_SsuA_like_5,4_PBP2_SsuA_like_4,4_PBP2_SsuA_like_3,4_PBP2_SsuA_like_1,4_PBP2_SsuA,4_PBP2_NrtA_SsuA_CpmA_like,4_PBP2_NrtA_CpmA_like,4_PBP2_MqnD_like,4…
HMP2_13798	13.17	1	58	2	1	1_Bacteria	1	1_Firmicutes	1	1_Clostridia	1	1_Clostridiales	1	1_Eubacteriaceae	0	NA	2	1_Eubacteriaceae:bacterium:CHKCI005,1_Bacteria	8.49258	2_Adenylsucc_synt,1_XerD,1_XerC,1_xerC,1_trpG,1_recomb_XerC,1_PurA,1_purA,1_PTZ00350,1_PRK13788,1_PRK13787,1_PRK13786,1_PRK13785,1_PRK13784,1_PRK13783,1_PRK08007,1_PRK07765,1_PRK06895,1_PRK05670,1_PRK05637,1_PRK01117,1_PRK00919,1_PRK00758,1_PLN02513,1_PLN02347,1_Phage_int_SAM_3,1_Phage_integrase,1_Peptidase_C26,1_PabA,1_INT_XerDC_C,1_INT_tnpB_C_Tn554,1_INT_tnpA_C_Tn554,1_INT_RitC_C_like,1_INT_Rit…
HMP2_138	11.1	1	51	18	1	18_Bacteria	2	17_Firmicutes,1_Bacteroidetes	2	17_Clostridia,1_Flavobacteriia	2	17_Clostridiales,1_Flavobacteriales	2	17_Clostridiales:Family:XIII.:Incertae:Sedis,1_Flavobacteriaceae	1	1_Capnocytophaga	2	17_Eubacterium:sulci:ATCC:35585,1_Capnocytophaga:gingivalis:ATCC:33624	35.9982	50_CollagenBindB,50_Cna_B,21_era,14_PhoH,14_Era,8_YbeY,8_UPF0054,8_TIGR00043,8_PRK00016,7_YihA_EngB,7_YfjP,7_UBA_NAC_like_bac,7_UBA_NAC_like,7_UBA_EF-Ts,7_UBA_AeNAC,7_trmE,7_Srp102,7_small_GTP,7_RecO_N,7_RecO_C,7_RecO,7_recO,7_reco,7_Ras_like_GTPase,7_PRK12411,7_PRK06848,7_PRK05578,7_PRK04213,7_Obg_like,7_Obg,7_NOG,7_MMR_HSR1,7_IF2_eIF5B,7_HflX,7_GTP_translation_factor,7_GTP_EFTU,7_GTPase_YsxC,7_…
HMP2_13800	11.03	2	34	6	1	6_Bacteria	1	6_Bacteroidetes	1	6_Bacteroidia	1	6_Bacteroidales	1	6_Bacteroidaceae	1	6_Bacteroides	2	3_Bacteroides:eggerthii:DSM:20697,3_Bacteroides:eggerthii:1	93.6333	10_Transket_pyr,10_Alpha-L-AF_C,6_Transketolase_C,6_TPP_enzymes,6_rpiB_lacA_lacB,6_RpiB,6_rpiB,6_RPI_actino,6_PTZ00215,6_PRK12615,6_PRK12613,6_PRK08621,6_PRK05571,6_LacAB_rpiB,6_lacA,5_Transketolase_N,5_TPR_2,5_TPR_16,5_TPR_1,5_TPR,5_TPP_TK,5_TPP_PYR_DXS_TK_like,5_tktlase_bact,5_TktA1,5_TktA,5_PTZ00089,5_PRK12754,5_PRK12753,5_PRK05899,5_PLN02790,5_AbfA,4_TPP_DXS,4_PreA,4_Fer4_7,4_Fer4_21,4_Fer4_1…
HMP2_1382	30.77	1	37	104	1	104_Bacteria	1	104_Actinobacteria	1	104_Actinobacteria	1	104_Actinomycetales	1	104_Actinomycetaceae	2	85_Actinobaculum,19_Actinomyces	8	85_Actinobaculum:sp.:oral:taxon:183:str.:F0552,10_Actinomyces:sp.,2_Actinomyces:sp.:oral:taxon:849:str.:F0330,2_Actinomyces:sp.:oral:taxon:448:str.:F0400,2_Actinomyces:johnsonii:F0510,1_Actinomyces:sp.:HMSC08A09,1_Actinomyces:massiliensis:4401292,1_Actinomyces:massiliensis	88.0743	158_secG,158_OpcA,102_TIM,81_OpcA_G6PD_assem,80_SecG,57_G6PD_C,52_Gp_dh_N,51_TpiA,51_tpiA,51_tim,51_PTZ00333,51_PRK15492,51_PRK14567,51_PRK14566,51_PRK14565,51_PLN02561,48_PRK12854,47_Zwf,47_zwf,47_PRK12853,47_PRK05722,47_PLN02539,45_G6PD_N,44_PTZ00309,44_PLN02640,43_PLN02333,41_PTZ00005,41_PLN02282,41_Phosphoglycerate_kinase,41_PGK,41_Pgk,41_pgk,40_PLN03034,38_Transket_pyr,28_Transaldolase,28_TA…
HMP2_13822	14.18	3	53	3	1	3_Bacteria	1	3_Proteobacteria	1	3_Betaproteobacteria	1	3_Neisseriales	1	2_Neisseriaceae	1	2_Kingella	2	2_Kingella:oralis:ATCC:51147,1_Neisseriaceae	6.15099	1_TilS,1_tilS,1_PP-ATPase,1_PAPS_reductase,1_lysidine_TilS_N,1_lysidine_TilS_C,1_ATP_bind_3,1_Alpha_ANH_like_II,
HMP2_13828	14.76	2	74	6	1	3_Bacteria	1	3_Firmicutes	1	3_Clostridia	1	3_Clostridiales	1	3_Ruminococcaceae	1	3_Faecalibacterium	3	1_Faecalibacterium:sp.:OF04-11AC,1_Faecalibacterium:sp.:CAG:82,1_Faecalibacterium:prausnitzii:L2-6	0.925493	3_Glyco_hydro_25,3_GH25_YegX-like,3_GH25_PlyB-like,3_GH25_muramidase_1,3_GH25_muramidase,3_GH25_LytC-like,3_GH25_Lyc-like,3_GH25_Cpl1-like,3_GH25_CH-type,3_GH25_AtlA-like,2_GH25_LysA-like,2_Acm,1_GH25_muramidase_2,
HMP2_13831	10.73	1	67	14	1	13_Bacteria	1	13_Bacteroidetes	2	13_Bacteroidia,1_unclassified:Porphyromonadaceae	1	13_Bacteroidales	2	9_Porphyromonadaceae,1_Prevotellaceae	2	8_Porphyromonas,1_Prevotella	7	4_Porphyromonas:sp.,3_Porphyromonas:sp.:KLE:1280,3_Porphyromonadaceae,1_unclassified:Porphyromonadaceae,1_Prevotella:salivae:DSM:15606,1_Porphyromonas:sp.:oral:taxon:279:str.:F0450,1_Bacteria	10.2451	8_Elong-fact-P_C,7_AcetylCoA_hyd_C,5_YgfH_subfam,5_Malic_M,5_butyr_acet_CoA,5_ACH1,5_AcetylCoA_hydro,4_yeiP,4_SIS,4_S1_EF-P_repeat_2,4_S1_EF-P_repeat_1,4_Pro_CA,4_PRK14578,4_PRK12426,4_PRK04542,4_PRK00529,4_HDc,4_EFP_N,4_EFP,4_Efp,4_efp,3_trmD,3_NAD_bind_2_malic_enz,3_NAD_bind_1_malic_enz,2_TIGR00295,2_SrmB,2_SIS_RpiR,2_SIS_Kpsf,2_SIS_GlmS_GlmD_1,2_SfcA,2_SF2-N,2_SF2_C_XPB,2_SF2_C_RecQ,2_SF2_C_di…
HMP2_13834	15.65	2	32	5	1	5_Bacteria	1	5_Bacteroidetes	1	5_Flavobacteriia	1	5_Flavobacteriales	1	5_Flavobacteriaceae	1	5_Capnocytophaga	4	2_Capnocytophaga:leadbetteri,1_Capnocytophaga:sputigena,1_Capnocytophaga:sp.:oral:taxon:329:str.:F0087,1_Capnocytophaga:sp.:CM59	69.025	NA
HMP2_13841	12.51	3	38	5	1	5_Bacteria	1	5_Firmicutes	1	5_Clostridia	1	3_Clostridiales	1	3_Ruminococcaceae	1	3_Flavonifractor	3	2_Flavonifractor:plautii:1,2_Clostridiales,1_Flavonifractor:plautii:ATCC:29863	85.9447	1_PGRP,1_Amidase_2,1_Ami_2,
HMP2_13845	16.95	3	42	5	1	5_Bacteria	1	5_Actinobacteria	1	5_Actinobacteria	1	5_Actinomycetales	1	5_Actinomycetaceae	1	5_Actinomyces	2	3_Actinomyces:sp.:ICM47,2_Actinomyces:sp.:ICM58	14.1789	NA
HMP2_13847	23.54	1	37	2	1	2_Bacteria	1	2_Bacteroidetes	1	2_Bacteroidia	1	2_Bacteroidales	1	2_Prevotellaceae	1	2_Prevotella	1	2_Prevotella:histicola:JCM:15637:=:DNF00424	64.8644	NA
HMP2_13850	11.35	1	43	6	1	6_Bacteria	1	6_Firmicutes	1	6_Negativicutes	1	6_Veillonellales	1	6_Veillonellaceae	1	6_Veillonella	2	5_Veillonella:sp.:oral:taxon:780:str.:F0422,1_Veillonella:sp.:DNF00869	54.6639	6_MoCF_biosynth,6_MobB,4_MoeA,4_MobA,3_molyb_syn,3_MoeA_C,3_MoCF_BD,2_ThiT,2_Thia_YuaJ,2_PRK14690,2_PRK14489,2_PRK10751,2_PRK10680,2_PRK02726,2_PRK00576,2_PRK00560,2_NTP_transf_3,2_molyb_mobA,2_MoeA_N,2_MocA,2_mobA,2_ECF_ThiT_YuaJ,2_COG2266,1_PRK11423,1_PRK09674,1_PRK09245,1_PRK09120,1_PRK09076,1_PRK08321,1_PRK08290,1_PRK08260,1_PRK08259,1_PRK08258,1_PRK08252,1_PRK08150,1_PRK08140,1_PRK08139,1_PR…
HMP2_13856	13.95	6	40	5	0	NA	0	NA	0	NA	0	NA	0	NA	0	NA	0	NA	0	1_DUF262,
HMP2_13866	15.89	1	121	44	1	44_Eukaryota	1	44_Basidiomycota	1	44_Malasseziomycetes	1	44_Malasseziales	1	44_Malasseziaceae	1	43_Malassezia	5	29_Malassezia:restricta:CBS:7877,10_Malassezia:globosa,2_Malassezia:restricta,2_Malassezia:obtusa,1_Malassezia	74.3433	152_ND2,120_ND3,27_cytochrome_b_C,27_Cytochrom_B_C,26_ND4,17_Proton_antipo_M,17_PRK06458,16_PRK08375,16_PRK06525,16_NDH_I_N,15_PRK06591,15_PRK06589,15_PRK05777,14_PRK05846,13_NuoN,12_PRK06602,12_Oxidored_q4,12_NuoA,12_ND4L,11_PRK12662,9_PRK07756,9_ndhC,8_PRK07928,7_LAGLIDADG_2,6_PRK08377,4_ndhB,2_PRK12667,2_PRK12561,2_PRK08376,2_PRK07558,2_PRK07363,2_PRK06473,2_PRK05715,2_PRK02546,2_Oxidored_q2,2…
HMP2_13867	21.1	1	38	69	1	69_Eukaryota	1	69_Chordata	1	69_Mammalia	1	69_Primates	1	69_Hominidae	1	69_Homo	1	69_Homo:sapiens	85.5027	2_Gag_MA,
HMP2_13874	11.02	1	42	22	1	22_Bacteria	1	22_Actinobacteria	1	22_Actinobacteria	1	22_Actinomycetales	1	22_Actinomycetaceae	1	22_Actinomyces	3	13_Actinomyces:dentalis:DSM:19115,8_Actinomyces:sp.:oral:taxon:414,1_Actinomyces:sp.	49.9909	30_VOC_like,12_SapB,12_PRK09977,12_MgtC,5_VOC_ShValD_like,5_VOC_BsYqjT,5_VOC_BsCatE_like_N,5_VOC,5_MMCE,5_metmalonyl_epim,5_Glyoxalase_4,5_Glyoxalase,5_GLOD5,5_GloA,5_ED_TypeI_classII_C,5_BphC5-RrK37_N_like,5_BphC2-C3-RGP6_C_like,5_BLMA_like,3_VOC_Bs_YwkD_like,2_sufC,2_HPCD_N_class_II,2_cbiO,1_ZnuC,1_urea_trans_UrtE,1_urea_trans_UrtD,1_TauB,1_TagH,1_SufC,1_rpiB_lacA_lacB,1_RpiB,1_rpiB,1_RPI_actin…
HMP2_13876	29.47	1	43	3	1	3_Bacteria	1	3_Firmicutes	1	3_Bacilli	1	3_Lactobacillales	1	3_Carnobacteriaceae	1	3_Granulicatella	2	2_Granulicatella:sp.,1_Granulicatella:elegans:ATCC:700633	10.9727	1_YqgA,1_strep_his_triad,1_PRK10785,1_DUF554,1_AmyAc_TreS,1_AmyAc_Sucrose_phosphorylase-like,1_AmyAc_SLC3A2,1_AmyAc_SLC3A1,1_AmyAc_SI_OligoGlu_DGase,1_AmyAc_OligoGlu_TS,1_AmyAc_OligoGlu_like,1_AmyAc_OligoGlu,1_AmyAc_maltase,1_AmyAc_family,1_AmyAc_euk_bac_CMD_like,1_AmyAc_euk_AmyA,1_AmyAc_CMD_like,1_AmyAc_CMD,1_AmyAc_bac_CMD_like_3,1_AmyAc_bac_CMD_like_2,1_AmyAc_bac_CMD_like,1_AmyAc_bac2_AmyA,1_Am…
HMP2_13880	13.95	1	45	17	1	9_Bacteria	2	8_Bacteroidetes,1_Fusobacteria	2	8_Bacteroidia,1_Fusobacteriia	2	8_Bacteroidales,1_Fusobacteriales	2	8_Prevotellaceae,1_Fusobacteriaceae	2	7_Alloprevotella,1_Fusobacterium	3	7_Alloprevotella:rava:F0323,1_Prevotellaceae:bacterium:Marseille-P2826,1_Fusobacterium:periodonticum	7.21162	22_fabG,12_LRR_5,11_LRR_3,6_Ycik_SDR_c,6_type2_17beta_HSD-like_SDR_c,6_type1_17beta-HSD-like_SDR_c,6_Tthb094_like_SDR_c,6_SPR-like_SDR_c,6_sepiapter_red,6_SDR_c9,6_SDR_c4,6_SDR_c2,6_SDR_c10,6_SDR_c,6_SDR_a5,6_SDR,6_RQC,6_PRK12859,6_PRK12748,6_PRK12744,6_PRK09072,6_PRK08703,6_PRK08643,6_PRK08267,6_PRK08264,6_PRK08263,6_PRK08251,6_PRK08219,6_PRK08177,6_PRK08017,6_PRK07890,6_PRK07825,6_PRK07677,6_PR…
HMP2_13885	11.7	2	36	1	1	1_Bacteria	1	1_Firmicutes	1	1_Clostridia	1	1_Clostridiales	1	1_Clostridiales:Family:XIII.:Incertae:Sedis	1	1_Mogibacterium	1	1_Mogibacterium:diversum	26.3158	NA
HMP2_13886	10.31	1	49	9	1	9_Bacteria	1	9_Proteobacteria	1	9_Epsilonproteobacteria	1	9_Campylobacterales	1	9_Campylobacteraceae	1	9_Campylobacter	2	8_Campylobacter:concisus:UNSW2,1_Campylobacter:concisus:UNSWCS	16.7596	2_HTH_XRE,1_PBECR2,1_Gp49,
HMP2_13888	14.66	2	45	15	1	15_Bacteria	1	15_Bacteroidetes	1	15_Bacteroidia	1	15_Bacteroidales	1	15_Porphyromonadaceae	1	13_Porphyromonas	4	9_Porphyromonas:sp.:oral:taxon:279:str.:F0450,3_Porphyromonas:sp.:KLE:1280,2_Porphyromonas,1_Porphyromonas:gingivalis	63.9669	NA
HMP2_1389	11.19	1	65	13	1	6_Bacteria	1	6_Actinobacteria	2	5_Actinobacteria,1_Coriobacteriia	3	4_Actinomycetales,1_Geodermatophilales,1_Coriobacteriales	3	4_Actinomycetaceae,1_Geodermatophilaceae,1_Coriobacteriaceae	4	3_Actinomyces,1_Schaalia,1_Collinsella,1_Blastococcus	5	3_Actinomyces:sp.:oral:taxon:172:str.:F0311,1_Schaalia:odontolytica:ATCC:17982,1_root,1_Collinsella:sp.:AF38-3AC,1_Blastococcus:sp.:TBT05-19	1.05231	6_DUF5309,5_tape_meas_nterm,5_NLPC_P60,1_Spr,1_Phage_Gp19,
HMP2_13890	11.5	1	40	1	1	1_Bacteria	1	1_Firmicutes	0	NA	0	NA	0	NA	0	NA	1	1_Firmicutes:bacterium:CAG:176	57.7057	NA
HMP2_13896	14.65	2	41	3	1	3_Bacteria	1	3_Proteobacteria	1	3_Betaproteobacteria	1	3_Neisseriales	1	3_Neisseriaceae	1	3_Neisseria	2	2_Neisseria:elongata:subsp.:elongata,1_Neisseria:elongata:subsp.:glycolytica	60.4174	1_YmbA,1_ABC_trans_aux,
HMP2_13899	12.88	1	39	21	1	5_Bacteria	1	5_Actinobacteria	1	5_Actinobacteria	1	5_Actinomycetales	1	5_Actinomycetaceae	1	3_Actinomyces	3	2_Actinomyces:johnsonii:F0510,2_Actinomyces,1_Actinomyces:timonensis:DSM:23838	2.19131	NA
HMP2_139	21.48	2	68	59	1	59_Bacteria	1	59_Proteobacteria	1	59_Epsilonproteobacteria	1	59_Campylobacterales	1	59_Campylobacteraceae	1	59_Campylobacter	1	59_Campylobacter:gracilis	23.1501	165_AAA,60_ClpB_D2-small,60_aat,52_ClpA,48_UDPG_MGDP_dh_C,37_Transpeptidase,35_FtsI,33_spoVD_pbp,32_PBP_dimer,32_Leu_Phe_trans,30_PBP_1a_fam,30_Aat,30_AAA_5,30_AAA_2,26_PRK10865,26_hemH,26_chaperone_ClpB,26_AAA_lid_9,25_clpA,24_WecC,24_wecC,24_Ugd,24_UDPG_MGDP_dh_N,24_UDPG_MGDP_dh,24_PRK15182,24_PLN02353,24_NDP-sugDHase,24_CoA_binding,23_PRK15057,23_NAD_binding_2,21_AAA_16,15_Ank_2,14_Ferrochelat…
HMP2_13907	15.74	1	48	1	1	1_Bacteria	1	1_Firmicutes	1	1_Clostridia	1	1_Clostridiales	0	NA	0	NA	1	1_Clostridiales:bacterium:VE202-28	47.34	6_HTH_XRE,3_HTH_3,3_HTH_19,2_XRE,2_HTH_31,1_YozG,1_XerC,1_Phage_integrase,1_PHA01976,1_Peptidase_M78,1_INT_XerDC_C,1_INT_Rci_Hp1_C,1_INT_P4_C,1_INTN1_C_like,1_INT_ICEBs1_C_like,1_INT_C_like_1,1_HTH_26,1_HipB,1_DNA_BRE_C,1_couple_hipB,
HMP2_13915	12.56	1	47	3	1	3_Bacteria	2	2_Proteobacteria,1_Actinobacteria	2	2_Gammaproteobacteria,1_Actinobacteria	2	2_Cardiobacteriales,1_Actinomycetales	2	2_Cardiobacteriaceae,1_Actinomycetaceae	2	2_Cardiobacterium,1_Actinomyces	2	2_Cardiobacterium:valvarum:F0432,1_Actinomyces:oris	36.7672	1_PRTases_typeI,1_Pribosyltran,
HMP2_13916	11.27	2	30	5	1	5_Bacteria	1	5_Proteobacteria	1	5_Epsilonproteobacteria	1	5_Campylobacterales	1	5_Campylobacteraceae	1	5_Campylobacter	3	3_Campylobacter:concisus:UNSW3,1_Campylobacter:sp.,1_Campylobacter:concisus:UNSW1	55.0646	6_nitroreductase,2_TusA,1_TdsD-like,1_SirA_YedF_YeeD,1_SirA_like_N,1_selenium_YedF,1_SelD,1_selD,1_PurM-like,1_PRK14105,1_PRK11053,1_PRK10179,1_PnbA_NfnB-like,1_Nitroreductase,1_Nitro_FMN_reductase_child_20,1_Nitro_FMN_reductase,1_Ni_hydr_CYTB,1_NfsB-like,1_NfnB,1_MhqN-like,1_formate-DH-gamm,1_FdnI,1_CytB-hydogenase,1_AIRS_C,1_AIRS,
HMP2_13918	14.63	1	68	6	1	3_Bacteria	1	3_Proteobacteria	1	3_Epsilonproteobacteria	1	3_Campylobacterales	1	3_Campylobacteraceae	1	3_Campylobacter	1	3_Campylobacter:gracilis	6.30626	2_ispG_gcpE,2_IspG,2_ispG,2_GcpE,
HMP2_1392	22.03	1	45	45	1	44_Bacteria	1	44_Proteobacteria	1	44_Epsilonproteobacteria	1	44_Campylobacterales	1	44_Campylobacteraceae	1	44_Campylobacter	1	44_Campylobacter:gracilis	15.0675	42_nitroreductase,34_REC,33_HisKA,32_Trans_reg_C,32_DUF1104,22_HATPase_c,17_Response_reg,17_REC_YesN-like,17_REC_Ycf29,17_REC_typeB_ARR-like,17_REC_TrrA-like,17_REC_TPR,17_REC_Spo0F-like,17_REC_RssB-like,17_REC_RpfG-like,17_REC_RegA-like,17_REC_PilR,17_REC_PdtaR-like,17_REC_PA4781-like,17_REC_OmpR_YycF-like,17_REC_OmpR_VirG,17_REC_OmpR_RegX3-like,17_REC_OmpR_PrrA-like,17_REC_OmpR_PmrA-like,17_REC…
HMP2_13923	15.21	1	36	5	1	5_Bacteria	1	5_Firmicutes	1	5_Clostridia	1	5_Clostridiales	2	4_Clostridiaceae,1_Lachnospiraceae	1	4_Clostridium	3	2_Clostridium:sp.:OF03-18AA,2_Clostridium:sp.:AM34-11AC,1_Lachnospiraceae:bacterium:OF11-28	88.7637	6_IlvC,4_ilvH,3_PRK13403,3_PRK05479,3_IlvN,3_ilvC,3_ALS_ss_C,2_PRK08178,2_PRK06737,2_IlvH,2_ACT_AHAS,2_ACT_5,2_ACT,2_acolac_sm,1_TPP_Xsc_like,1_TPP_PYR_POX_like,1_TPP_PYR_POX,1_TPP_PYR_PFOR_IOR-alpha_like,1_TPP_PYR_MenD,1_TPP_POX,1_TPP_PDC_IPDC,1_TPP_IOR_alpha,1_TPP_Gcl,1_TPP_enzymes,1_TPP_enzyme_PYR,1_TPP_enzyme_N,1_TPP_enzyme_M,1_TPP_enzyme_C,1_TPP_ComE,1_TPP_BZL_OCoD_HPCL,1_TPP_BFDC,1_TPP_ALS,…
HMP2_13924	10.73	1	41	1	0	NA	0	NA	0	NA	0	NA	0	NA	0	NA	0	NA	0	NA
HMP2_13927	18.6	2	49	4	1	4_Bacteria	1	4_Actinobacteria	1	4_Actinobacteria	1	4_Propionibacteriales	1	4_Propionibacteriaceae	1	4_Pseudopropionibacterium	1	4_Pseudopropionibacterium:propionicum:F0230a	24.9943	1_YukD,1_T7SS_EccD,
HMP2_13929	14.87	3	50	4	0	NA	0	NA	0	NA	0	NA	0	NA	0	NA	0	NA	0	NA
HMP2_1393	10.77	1	52	7	1	7_Bacteria	1	7_Firmicutes	1	7_Bacilli	2	4_Lactobacillales,3_Bacillales	1	4_Streptococcaceae	2	4_Streptococcus,3_Gemella	4	3_Streptococcus:sp.:HMSC063B03,2_Gemella:haemolysans:ATCC:10379,1_Streptococcus:mitis:13/39,1_Gemella:haemolysans:M341	66.9639	3_ANK,2_SMI1_KNR4,2_DUF4284,1_SUKH_6,1_SUKH_5,1_Imm48,1_Ank_5,
HMP2_13932	14.86	3	74	5	1	5_Bacteria	1	5_Firmicutes	1	5_Bacilli	1	5_Lactobacillales	1	5_Aerococcaceae	1	5_Abiotrophia	2	4_Abiotrophia:defectiva:ATCC:49176,1_Abiotrophia:sp.:HMSC24B09	57.8156	4_PRK05339,4_PpsR,4_Kinase-PPPase,3_hisZ,2_YqeY,2_S21p,2_RpsU,2_rpsU,2_Ribosomal_S21,2_PhoH,2_hisS,2_HGTP_anticodon,2_Fur_like,2_FUR,2_Fur,1_YjgH_like,1_YjgF_YER057c_UK114_like_6,1_YjgF_YER057c_UK114_like_4,1_YjgF_YER057c_UK114_like_3,1_YjgF_YER057c_UK114_like_2,1_YjgF_YER057c_UK114_like_1,1_YjgF_YER057c_UK114_family,1_tRNA-synt_His,1_tRNA-synt_2,1_tRNA_anti-codon,1_TIGR00004,1_ThrRS_anticodon,1_…
HMP2_13937	14.7	2	37	6	1	6_Bacteria	1	6_Actinobacteria	1	6_Actinobacteria	1	6_Micrococcales	1	6_Micrococcaceae	1	5_Rothia	5	2_Rothia:sp.:HMSC061E04,1_Rothia:sp.:HMSC075F09,1_Rothia:sp.:HMSC072E10,1_Rothia:sp.:HMSC064F07,1_Rothia	73.1552	1_DUF262,1_COG1479,
HMP2_13944	11.38	2	46	5	1	5_Bacteria	1	5_Proteobacteria	1	5_Epsilonproteobacteria	1	5_Campylobacterales	1	5_Campylobacteraceae	1	5_Campylobacter	1	5_Campylobacter:gracilis	8.72877	NA
HMP2_1396	21.83	2	42	119	1	119_Bacteria	1	119_Actinobacteria	1	119_Actinobacteria	1	119_Micrococcales	1	119_Micrococcaceae	1	117_Rothia	13	38_Rothia:dentocariosa:M567,29_Rothia:sp.:HMSC036D11,17_Rothia:sp.:HMSC069C01,11_Rothia:sp.:HMSC08A08,5_Rothia:sp.:HMSC064D08,4_Rothia:sp.:HMSC071F11,3_Rothia:sp.:HMSC067H10,3_Rothia:sp.:HMSC065D02,3_Rothia:sp.:HMSC058E10,2_Rothia:sp.:HMSC065G12,2_Rothia,1_Rothia:dentocariosa:ATCC:17931,1_Rothia:aeria:F0474	70.2538	54_PurB,47_PRK14808,47_PRK14807,47_PRK05387,47_PRK05166,47_PRK04870,47_PRK03967,47_PRK03321,47_PRK03317,47_PRK03158,47_PRK02731,47_PRK02610,47_PRK01533,47_PRK00950,47_PLN03026,47_HisC,47_hisC,47_Aminotran_1_2,47_AAT_like,46_PRK04781,46_L_thr_O3P_dcar,45_PRK09105,45_PRK08354,44_AspB,43_PRK07681,43_PRK07309,42_PRK14809,42_DapC_direct,42_DapC,41_viomycin_VioD,41_PRK08960,41_PRK08175,40_PRK04635,34_P…
HMP2_13965	11.36	2	159	33	1	33_Bacteria	1	33_Firmicutes	1	33_Negativicutes	1	33_Veillonellales	1	33_Veillonellaceae	1	33_Veillonella	6	9_Veillonella:sp.:6,7_Veillonella:parvula:HSIVP1,6_Veillonella:parvula:ATCC:17745,5_Veillonella:sp.:3,3_Veillonella:sp.:S13054-11,3_Veillonella:parvula:DSM:2008	59.8619	6_YadA_anchor,3_YadA_stalk,3_SLH,2_LbR_YadA-like,1_YadA_autotrans,
HMP2_13967	14.31	4	38	8	1	8_Bacteria	2	7_Firmicutes,1_Actinobacteria	2	7_Bacilli,1_Actinobacteria	2	7_Lactobacillales,1_Actinomycetales	2	7_Streptococcaceae,1_Actinomycetaceae	1	7_Streptococcus	2	7_Streptococcus:sp.:263,1_Actinomyces	14.2035	2_CvfB_WH,1_pyruv_kin,1_Pyruvate_Kinase,1_PykF,1_PTZ00300,1_PTZ00066,1_PRK09206,1_PRK06739,1_PRK06247,1_PRK05826,1_PRK03202,1_PLN02765,1_PLN02762,1_PLN02623,1_PLN02461,1_PK_C,1_PK,1_PFK_mixed,1_PFKA_ATP,1_PFK,1_Bacterial_PFK,
HMP2_13992	15.85	2	41	2	0	NA	0	NA	0	NA	0	NA	0	NA	0	NA	1	1_Bacteria	0.16	4_TOP1Ac,2_TOPRIM_TopoIA_TopoIII,2_TOPRIM_TopoIA,2_Toprim_Crpt,2_Topoisom_bac,2_topB,2_topA_bact,2_topA_arch,2_TopA,2_TOP1Bc,2_PRK08173,2_PRK07726,2_PRK07561,2_PRK07219,2_PRK06599,2_PRK05776,2_PRK05582,2_HNHc,2_ComEC,2_ComA-like_MBL-fold,1_YlaK,1_tspaseT_teng_C,1_TOPRIM,1_RRXRR,1_PRK10536,1_PIN_VapC_PhoHL-ATPase,1_PIN_Swt1-like,1_PIN_Smg5-6-like,1_PIN_Rrp44-like,1_PINc,1_PIN_4,1_PhoH,1_OrfB_Zn_ri…
HMP2_1400	15.98	1	37	22	1	21_Bacteria	2	16_Bacteroidetes,5_Firmicutes	1	16_Bacteroidia	1	16_Bacteroidales	2	14_Rikenellaceae,2_Bacteroidaceae	2	13_Alistipes,2_Bacteroides	6	10_Alistipes:sp.:AF17-16,5_Firmicutes:bacterium:CAG:176,2_Bacteroides:sp.:AM16-13,2_Alistipes:timonensis:JC136,1_Alistipes:sp.:cv1,1_Alistipes	64.2234	15_Fimbrillin_C,8_Mfa2,5_DUF3575,2_DUF4906,1_PTZ00060,1_Pro_isomerase,1_PRK10903,1_PRK10791,1_PpiB,1_PLN03149,1_cyclophilin_WD40,1_cyclophilin_TLP40_like,1_cyclophilin_SpCYP2_like,1_cyclophilin_RRM,1_cyclophilin_RING,1_Cyclophilin_PPIL3_like,1_cyclophilin_EcCYP_like,1_cyclophilin_ABH_like,1_cyclophilin,
HMP2_14004	14.57	1	43	2	1	2_Bacteria	1	2_Firmicutes	1	2_Erysipelotrichia	1	2_Erysipelotrichales	1	2_Erysipelotrichaceae	1	2_Solobacterium	1	2_Solobacterium:moorei:DSM:22971	10.8075	NA
HMP2_14011	12.95	1	41	8	1	8_Bacteria	1	8_Firmicutes	1	8_Negativicutes	1	8_Selenomonadales	1	8_Selenomonadaceae	1	8_Selenomonas	3	4_Selenomonas:sp.:oral:taxon:136,2_Selenomonas:sp.:oral:taxon:478,2_Selenomonas:sp.:FOBRC6	55.4467	2_FldA,2_Flavodoxin_3,
HMP2_14012	15.1	1	40	5	1	5_Bacteria	1	5_Proteobacteria	1	5_Epsilonproteobacteria	1	5_Campylobacterales	1	5_Campylobacteraceae	1	5_Campylobacter	1	5_Campylobacter:gracilis	3.82728	2_tmk,1_YchF-GTPase_C,1_TonB-tbp-lbp,1_TonB-hemlactrns,1_TonB-hemin,1_TonB_dep_Rec,1_TMPK,1_Tmk,1_Thymidylate_kin,1_TGS_YchF_OLA1,1_TGS_Obg,1_TGS,1_PRK13975,1_PRK13974,1_PRK13973,1_Plug,1_ligand_gated_channel,1_DTMP_kinase,1_CirA,
HMP2_14013	14.9	3	36	7	1	7_Bacteria	1	7_Proteobacteria	1	7_Gammaproteobacteria	1	7_Cardiobacteriales	1	7_Cardiobacteriaceae	1	7_Cardiobacterium	2	5_Cardiobacterium:hominis,2_Cardiobacterium:hominis:ATCC:15826	46.0031	2_pyrC_dimer,2_PyrC,2_PRK11646,2_PRK05451,2_PLN02599,2_MFS_YfcJ_like,2_MFS_YcxA_like,2_MFS_YajR_like,2_MFS_SLC46_TetA_like,2_MFS_MJ1317_like,2_MFS_MefA_like,2_MFS_MdtH_MDR_like,2_MFS_MdtG_SLC18_like,2_MFS_arabinose_efflux_permease_like,2_MFS_1,2_MFS,2_DUF4282,2_DHOase_IIb,2_DHOase,2_Amidohydro_1,
HMP2_14021	13.25	2	39	9	1	9_Bacteria	1	9_Firmicutes	1	9_Bacilli	1	9_Lactobacillales	1	9_Streptococcaceae	1	9_Streptococcus	5	2_Streptococcus:infantis:SPAR10,2_Streptococcus:infantis:SK970,2_Streptococcus:infantis:SK1076,2_Streptococcus:infantis,1_Streptococcus:peroris:ATCC:700780	57.2713	1_TcyP,1_SstT,1_SDF,1_PRK14695,1_PRK13628,1_PRK13027,1_PRK01663,1_GltP,1_gltP,1_DUF3397,
HMP2_14024	21.61	2	88	7	1	7_Bacteria	1	7_Proteobacteria	1	7_Epsilonproteobacteria	1	7_Campylobacterales	1	7_Campylobacteraceae	1	7_Campylobacter	1	7_Campylobacter:gracilis	15.776	8_acpS,6_ANK,4_P-type_ATPase_HM,4_Ank_2,4_Ank,3_P-type_ATPases,3_P-type_ATPase,3_Hydrolase,3_HMA,3_HAD_Pase,3_HAD_like,3_Cof-subfamily,2_P-type_ATPase_Cu-like,2_CopZ,2_Ank_4,1_ZntA,1_zntA,1_Transcrip_reg,1_TIGR01033,1_TIGR00003,1_TACO1,1_P-type_ATPase_Pb_Zn_Cd2-like,1_P-type_ATPase_HM_ZosA_PfeT-like,1_P-type_ATPase_FixI-like,1_P-type_ATPase-Cd_Zn_Co_like,1_P-type_ATPase_Cd-like,1_Pro_isomerase,1_…
HMP2_1403	18.97	1	65	52	1	51_Bacteria	1	51_Fusobacteria	1	51_Fusobacteriia	1	51_Fusobacteriales	1	51_Leptotrichiaceae	1	51_Leptotrichia	4	35_Leptotrichia:trevisanii:DSM:22070,9_Leptotrichia:wadei:F0279,5_Leptotrichia:hofstadii:DSM:21651,2_Leptotrichia:buccalis:C-1013-b	33.8217	28_AAA,21_PHA02518,21_ParAB_family,21_CbiA,21_BcsQ,21_AAA_31,20_FlhG,15_TraL,14_SRP54,13_PRK12377,13_PRK08116,13_PRK07952,13_DnaC,10_VirC1,9_HTH_XRE,9_CooC1,6_AAA_22,5_FlhG-like,5_CpaE-like,4_SSB_OBF,4_SSB,4_PRK06752,4_HTH_3,3_XerC,3_Phage_integrase,3_Mrp_NBP35,3_MobA_MobL,3_INT_Rci_Hp1_C,3_INT_P4_C,3_INTN1_C_like,3_INT_ICEBs1_C_like,3_INT_C_like_1,3_HTH_19,3_DNA_BRE_C,2_recomb_XerD,1_xerC,1_INT_…
HMP2_14031	12.83	1	93	13	0	NA	0	NA	0	NA	0	NA	0	NA	0	NA	0	NA	0	4_Tra8,4_rve,1_UgpE,1_UgpA,1_TM_PBP2,1_TIGR02336,1_PRK10973,1_PotC,1_potC,1_PotB,1_MalG,1_malG,1_LBP_M,1_LBP_C,1_Lact_bio_phlase,1_HTH_38,1_GH32_EcAec43-like,
HMP2_14037	16.05	2	41	4	1	4_Bacteria	1	4_Proteobacteria	1	4_Epsilonproteobacteria	1	4_Campylobacterales	1	4_Campylobacteraceae	1	4_Campylobacter	2	3_Campylobacter:showae:RM3277,1_Campylobacter:rectus:RM3267	26.6915	1_RfaF,1_PRK10422,1_heptsyl_trn_III,1_heptsyl_trn_II,1_heptsyl_trn_I,1_GT9_LPS_heptosyltransferase,1_Glyco_transf_9,
HMP2_14038	16.38	1	52	9	1	9_Bacteria	1	9_Bacteroidetes	1	9_Bacteroidia	1	9_Bacteroidales	1	9_Rikenellaceae	1	8_Alistipes	5	4_Alistipes:sp.:UBA7106,2_Alistipes:sp.:Marseille-P2431,1_Alistipes:sp.:56,1_Alistipes:finegoldii:CAG:68,1_Alistipes	78.1267	6_gmk,3_LysM,2_phosphon_PhnN,2_PhnN,2_GuKc,2_guanyl_kin,2_Guanylate_kin,2_GMPK,2_Gmk,2_DUF1732,2_ddl,2_Adk,1_vanB,1_URH1,1_Ureide_permease,1_PRK14572,1_PRK14571,1_PRK14570,1_PRK14569,1_PRK13499,1_Peptidase_M23,1_nuc_hydro_TvIAG,1_nuc_hydro_IU_UC_XIUA,1_nuc_hydro_CaPnhB,1_nuc_hydro_2,1_nuc_hydro,1_IU_nuc_hydro,1_DUF3109,1_DdlA,1_D_ala_D_alaTIGR,1_Dala_Dala_lig_N,1_Dala_Dala_lig_C,1_ATP-grasp_4,1_A…
HMP2_14040	10.56	1	43	10	1	10_Bacteria	1	10_Firmicutes	1	10_Clostridia	1	10_Clostridiales	1	10_Ruminococcaceae	1	10_Faecalibacterium	2	6_uncultured:Faecalibacterium:sp.,4_Faecalibacterium:prausnitzii:A2-165	74.0091	2_murG,1_YjiC,1_spoVE,1_rodA_shape,1_PRK13609,1_PRK12446,1_PRK10774,1_MurG,1_GT4_WbnK-like,1_GT4_PimA-like,1_GT28_MurG,1_GT28_Beta-DGS-like,1_GT1_Gtf-like,1_Glyco_transf_28,1_Glyco_tran_28_C,1_FTSW_RODA_SPOVE,1_FtsW,1_ftsW,
HMP2_14051	17.98	3	39	7	1	7_Bacteria	1	7_Bacteroidetes	1	7_Bacteroidia	1	7_Bacteroidales	1	7_Porphyromonadaceae	1	7_Porphyromonas	1	7_Porphyromonas:catoniae:F0037	56.846	NA
HMP2_14056	10.84	3	34	9	1	9_Bacteria	1	9_Fusobacteria	1	9_Fusobacteriia	1	9_Fusobacteriales	1	9_Fusobacteriaceae	1	9_Fusobacterium	6	3_Fusobacterium:nucleatum:subsp.:polymorphum,2_Fusobacterium:nucleatum:CTI-5,1_Fusobacterium:sp.:oral:taxon:203,1_Fusobacterium:sp.:OBRC1,1_Fusobacterium:sp.:CM22,1_Fusobacterium:nucleatum:subsp.:vincentii	51.6883	6_RuvC,4_ruvC,2_SapB,2_RuvC_like,2_PRK09977,2_PRK09484,2_phenyl_P_delta,2_MgtC,2_KdsC-phosphatas,2_KdsC,2_HAD-SF-IIIA,2_HAD_Pase,2_HAD_like,2_HAD_KDO-like,2_AAA_21,1_AAA15,
HMP2_14070	10.74	2	40	1	1	1_Bacteria	1	1_Actinobacteria	1	1_Actinobacteria	1	1_Actinomycetales	1	1_Actinomycetaceae	1	1_Actinomyces	1	1_Actinomyces:oris	89.4366	NA
HMP2_14078	14.19	1	63	2	1	2_Bacteria	1	2_Actinobacteria	1	2_Actinobacteria	1	2_Actinomycetales	1	2_Actinomycetaceae	1	2_Actinomyces	1	2_Actinomyces:sp.:Marseille-P3109	37.4245	2_Abhydrolase_6,2_Abhydrolase_1,1_protocat_pcaD,1_MhpC,1_bioH,
HMP2_14080	13.16	4	40	2	1	2_Bacteria	1	2_Firmicutes	1	2_Clostridia	1	2_Clostridiales	1	2_Oscillospiraceae	0	NA	1	2_Oscillibacter	66.2946	NA
HMP2_1409	19.12	3	34	1	1	1_Bacteria	1	1_Actinobacteria	1	1_Actinobacteria	1	1_Actinomycetales	1	1_Actinomycetaceae	1	1_Actinomyces	1	1_Actinomyces:sp.:Marseille-P3109	22.9592	NA
HMP2_14090	12.39	1	36	18	1	18_Bacteria	1	18_Proteobacteria	1	18_Epsilonproteobacteria	1	18_Campylobacterales	1	18_Campylobacteraceae	1	18_Campylobacter	4	7_Campylobacter:showae:CC57C,5_Campylobacter:showae:RM3277,4_Campylobacter:showae:CSUNSWCD,2_Campylobacter:showae	26.1783	20_ruvA,13_cbiO,5_UvrD_C_2,5_SF1_C,4_uvrD,4_ddl,3_Mur_ligase_M,3_murF,2_vanB,2_UvrD-helicase,2_UvrD_C,2_UvrD,2_UBA_RuvA_C,2_thiQ,2_TauB,2_RuvA_N,2_RuvA_C,2_RuvA,2_rep,2_RecB,2_PRK14572,2_PRK14571,2_PRK14570,2_PRK14569,2_PRK10919,2_PhdYeFM_antitox,2_pcrA,2_MhpC,2_hmuV,2_HHH_5,2_FtsE,2_DEXQc_UvrD,2_DdlA,2_D_ala_D_alaTIGR,2_Dala_Dala_lig_N,2_Dala_Dala_lig_C,2_CcmA,2_bioH,2_ATP-grasp,2_addA_alphas,2_…
HMP2_14091	11.27	2	33	7	1	7_Bacteria	1	7_Firmicutes	1	7_Clostridia	1	4_Clostridiales	2	2_Ruminococcaceae,1_Lachnospiraceae	2	2_Ruminococcus,1_Stomatobaculum	4	3_Clostridiales,2_Ruminococcus:sp.:AF21-42,1_Stomatobaculum:longum,1_Lachnospiraceae	83.6463	1_P-type_ATPases,1_Hydrolase,1_COG4087,
HMP2_14096	10.35	1	35	3	1	3_Bacteria	1	3_Fusobacteria	1	3_Fusobacteriia	1	3_Fusobacteriales	1	3_Fusobacteriaceae	1	3_Fusobacterium	3	1_Fusobacterium:sp.:OBRC1,1_Fusobacterium:periodonticum:ATCC:33693,1_Fusobacterium:periodonticum:2	86.0451	NA
HMP2_14103	10.78	1	35	22	1	22_Bacteria	1	22_Firmicutes	1	22_Clostridia	1	22_Clostridiales	1	22_Lachnospiraceae	1	20_Oribacterium	4	13_Oribacterium:parvum,6_Oribacterium:sp.:oral:taxon:108:str.:F0425,2_Oribacterium,1_Oribacterium:asaccharolyticum:ACB7	52.7867	6_MutL_C,
HMP2_14109	10.75	2	43	8	1	8_Bacteria	1	8_Actinobacteria	1	8_Actinobacteria	1	8_Actinomycetales	1	8_Actinomycetaceae	1	8_Actinomyces	5	2_Actinomyces:massiliensis:F0489,2_Actinomyces:massiliensis:4401292,2_Actinomyces:massiliensis,1_Actinomyces:sp.:oral:taxon:897,1_Actinomyces:gerencseriae:DSM:6844	86.7647	1_MopB_CT_NDH-1_NuoG2-N7,
HMP2_14114	15.36	1	42	3	1	3_Bacteria	1	3_Proteobacteria	1	3_Epsilonproteobacteria	1	3_Campylobacterales	1	3_Campylobacteraceae	1	3_Campylobacter	2	2_Campylobacter:gracilis,1_Campylobacter:showae:RM3277	48.5756	NA
HMP2_14124	35.55	3	43	2	1	1_Bacteria	1	1_Firmicutes	1	1_Clostridia	1	1_Clostridiales	0	NA	0	NA	1	1_Clostridiales:bacterium:UBA6388	0.0900495	1_UgpB,1_SBP_bac_8,1_SBP_bac_1,1_PBP2_UgpB,1_PBP2_TMBP_like,1_PBP2_TMBP,
HMP2_14127	13.17	3	42	13	1	9_Bacteria	1	9_Firmicutes	1	2_Clostridia	1	2_Clostridiales	1	2_Lachnospiraceae	1	2_Blautia	2	7_Firmicutes:bacterium:CAG:56,2_Blautia:sp.:BCRC:81119	7.7192	1_YcfA,1_HicA_toxin,
HMP2_14140	17.05	1	53	11	1	10_Bacteria	2	9_Actinobacteria,1_Proteobacteria	2	9_Actinobacteria,1_Betaproteobacteria	2	9_Propionibacteriales,1_Burkholderiales	2	9_Propionibacteriaceae,1_Burkholderiaceae	2	9_Pseudopropionibacterium,1_Lautropia	3	6_Pseudopropionibacterium:propionicum,3_Pseudopropionibacterium:propionicum:F0230a,1_Lautropia:mirabilis:ATCC:51599	11.6683	30_cbiO,6_ABC_6TM_exporter_like,5_trimeric_dUTPase,5_dUTPase,4_thiQ,4_TauB,4_sufC,4_PhnK,4_hmuV,4_FtsE,4_CydD,4_CydC,4_ABC_6TM_bac_exporter_ABCB8_10_like,2_ZnuC,2_YnjD,2_ycf16,2_YbbA,2_urea_trans_UrtE,2_urea_trans_UrtD,2_type_I_sec_HlyB,2_ThiQ,2_thiol_BshB2,2_thiol_BshB1,2_tauB,2_TagH,2_SunT,2_SufC,2_ssuB,2_SapF,2_ROK_glcA_fam,2_ROK,2_PvdE,2_PstB,2_pstB,2_PRK15112,2_PRK15056,2_PRK14274,2_PRK14273…
HMP2_14146	12.36	2	51	2	1	2_Bacteria	1	2_Proteobacteria	1	2_Epsilonproteobacteria	1	2_Campylobacterales	1	2_Campylobacteraceae	1	2_Campylobacter	1	2_Campylobacter:gracilis	8.14025	NA
HMP2_14158	15.31	1	30	6	1	6_Bacteria	1	6_Firmicutes	1	6_Clostridia	1	6_Clostridiales	1	6_Ruminococcaceae	1	6_Faecalibacterium	2	4_Faecalibacterium:prausnitzii:L2-6,2_Faecalibacterium:sp.	81.9248	NA
HMP2_14161	13.17	1	64	11	1	11_Bacteria	1	11_Proteobacteria	1	11_Deltaproteobacteria	1	11_Desulfovibrionales	1	11_Desulfovibrionaceae	1	11_Bilophila	3	6_Bilophila:wadsworthia:3,4_Bilophila:sp.:4,1_Bilophila:wadsworthia:ATCC:49260	67.3277	17_cbiO,6_thiQ,6_FtsE,5_AAA,4_TauB,4_PhnK,4_DctP,3_ZnuC,3_YnjD,3_ThiQ,3_tauB,3_ssuB,3_PRK14270,3_PRK14268,3_PRK14262,3_PRK14258,3_PRK14253,3_PRK14250,3_PRK14246,3_PRK14240,3_PRK14239,3_PRK10247,3_PRK09984,3_PQQ_ABC_ATP,3_PhnL,3_PhnC,3_ntrCD,3_nikE,3_nickel_nikE,3_nickel_nikD,3_NatA,3_MlaF,3_LolD_lipo_ex,3_LolD,3_lolD,3_L_ocin_972_ABC,3_livG,3_livF,3_heterocyst_DevA,3_GlnQ,3_glnQ,3_galliderm_ABC,3…
HMP2_14165	10.14	1	56	2	1	2_Bacteria	1	2_Actinobacteria	1	2_Actinobacteria	1	2_Corynebacteriales	1	2_Corynebacteriaceae	1	2_Corynebacterium	2	1_Corynebacterium:sp.,1_Corynebacterium:matruchotii:ATCC:14266	55.43	2_AhpC,1_YciW,1_Tpx,1_tpx,1_TlpA_like_family,1_spore_YkwD,1_SigW_bacill,1_SigM_subfam,1_Sigma70_r4_2,1_Sigma70_r4,1_Sigma70_r2,1_sigma70-ECF,1_SigE-fam_strep,1_Sig-70_plancto1,1_Sig-70_gvs1,1_Sig70_famx2,1_RpoE_Sigma70,1_RpoE,1_Redoxin,1_PTZ00253,1_PRX_Typ2cys,1_PRX_like2,1_PRX_family,1_PRX_BCP,1_PRX_Atyp2cys,1_PRX_AhpE_like,1_PRX_1cys,1_PRK13919,1_PRK13599,1_PRK13191,1_PRK13190,1_PRK13189,1_PRK1…
HMP2_14170	14.95	1	48	13	1	2_Bacteria	1	2_Spirochaetes	1	2_Spirochaetia	1	2_Spirochaetales	1	2_Spirochaetaceae	1	2_Treponema	1	2_Treponema:primitia:ZAS-1	0.08	4_SpoU_sub_bind,4_SpoU-like_RNA-MTase,4_SpoU-like,2_yidC_oxa1_cterm,2_SpoU_methylase,2_SpoU-like_TrmJ,2_SpoU-like_TrmH,2_SpoU-like_TRM3-like,2_SpoU-like_rRNA-MTase,2_SpoU-like_RNMTL1,2_SpoU-like_RlmB,2_SpoU-like_MRM1,2_SpoU-like_family,2_SpoU-like_AviRb,2_SpoU,2_rRNA_methyl_3,2_PTS_I_fam,2_PtsA,2_PRK11177,2_PRK08392,2_PRK08123,2_PRK07328,2_PRK02944,2_PRK01622,2_PRK00145,2_PHP_HisPPase_Hisj_like,2…
HMP2_14171	17.25	2	41	1	1	1_Bacteria	1	1_Actinobacteria	1	1_Actinobacteria	1	1_Actinomycetales	1	1_Actinomycetaceae	1	1_Actinomyces	1	1_Actinomyces:sp.:oral:taxon:170:str.:F0386	52.5288	1_DHQ_Fe-ADH,
HMP2_14176	26.65	8	67	2	1	2_Eukaryota	1	2_Chordata	1	2_Mammalia	1	2_Primates	1	2_Hominidae	1	2_Homo	1	2_Homo:sapiens	85.1191	NA
HMP2_14177	10.29	3	44	6	1	6_Bacteria	1	6_Proteobacteria	1	6_Gammaproteobacteria	1	6_Pasteurellales	1	6_Pasteurellaceae	1	6_Aggregatibacter	4	2_Aggregatibacter:aphrophilus:ATCC:33389,2_Aggregatibacter:aphrophilus,1_Aggregatibacter:sp.:oral:taxon:458:str.:W10330,1_Aggregatibacter:segnis	49.2764	2_rpmF,1_YceD,1_rpmF_bact,1_RpmF,1_Ribosomal_L32p,1_PRK11193,1_DUF177,
HMP2_1418	19.39	1	33	104	1	95_Bacteria	2	93_Bacteroidetes,2_Proteobacteria	3	91_Flavobacteriia,2_Gammaproteobacteria,2_Bacteroidia	3	91_Flavobacteriales,2_Pasteurellales,2_Bacteroidales	3	91_Flavobacteriaceae,2_Prevotellaceae,2_Pasteurellaceae	3	91_Capnocytophaga,2_Paraprevotella,2_Aggregatibacter	9	27_Capnocytophaga:sputigena,26_Capnocytophaga:sp.:oral:taxon:863:str.:F0517,14_Capnocytophaga:gingivalis:ATCC:33624,13_Capnocytophaga:sp.:oral:taxon:332:str.:F0381,6_Capnocytophaga:gingivalis,4_Capnocytophaga:sp.:oral:taxon:336:str.:F0502,2_Paraprevotella:clara:YIT:11840,2_Aggregatibacter:segnis,1_Capnocytophaga:sp.:oral:taxon:329:str.:F0087	25.8817	21_PBECR1,12_PBECR3,12_DNA_BRE_C,10_PIN_VapC4-5_FitB-like,8_Phage_integrase,8_INT_Rci_Hp1_C,8_INT_IntI_C,8_INT_ICEBs1_C_like,8_INT_C_like_5,8_HTH_XRE,6_XerD,6_recomb_XerC,6_integrase_gron,4_XRE,4_rpmE,4_MerR,4_LPD3,4_INTN1_C_like,4_INT_C_like_3,4_HTH_3,4_HTH_26,4_HTH_19,4_HTH_17,4_excise,4_Arm-DNA-bind_5,2_Succinoglycan_BP_ExoA,2_rpmE2,2_RpmE,2_Ribosomal_L31,2_pNOB8_ParB_N_like,2_PIN_2,2_PgaC_Ica…
HMP2_14181	10.87	1	47	21	1	21_Bacteria	1	21_Bacteroidetes	1	21_Flavobacteriia	1	21_Flavobacteriales	1	21_Flavobacteriaceae	1	21_Capnocytophaga	2	13_Capnocytophaga:granulosa,8_Capnocytophaga:sp.:CM59	48.1306	3_Polbeta,3_NTP_transf_2,3_NT_KNTase_like,2_COG1669,1_DUF86,1_COG2361,
HMP2_14183	18.83	1	35	14	1	14_Bacteria	1	14_Actinobacteria	1	14_Actinobacteria	1	14_Actinomycetales	1	14_Actinomycetaceae	1	11_Actinomyces	6	4_Actinomyces:sp.:oral:taxon:170:str.:F0386,4_Actinomyces:oris,3_Actinomyces,1_Actinomyces:sp.:oral:taxon:171:str.:F0337,1_Actinomyces:naeslundii,1_Actinomyces:dentalis:DSM:19115	83.0838	1_proY,1_PRK15049,1_PRK11387,1_PRK11049,1_PRK11021,1_PRK10836,1_PRK10746,1_PRK10644,1_PRK10249,1_PRK10238,1_PRK10197,1_PotE,1_his_histam_anti,1_GABAperm,1_AnsP,1_AA_permease_2,1_AA_permease,1_2A0310,1_2A0308,1_2A0306,1_2A0305,
HMP2_14198	16.68	2	37	2	1	2_Bacteria	1	2_Actinobacteria	1	2_Actinobacteria	1	2_Actinomycetales	1	2_Actinomycetaceae	1	2_Actinomyces	1	2_Actinomyces:sp.:oral:taxon:414	44.3662	NA
HMP2_14201	14.09	3	39	19	1	4_Bacteria	1	4_Candidatus:Saccharibacteria	0	NA	0	NA	0	NA	0	NA	1	4_Candidatus:Saccharibacteria:oral:taxon:TM7x	1.26392	NA
HMP2_14202	10.4	1	90	13	1	13_Bacteria	1	13_Firmicutes	1	13_Clostridia	1	13_Clostridiales	2	12_Lachnospiraceae,1_Clostridiaceae	2	12_Roseburia,1_Clostridium	3	11_Roseburia:hominis:A2-183,1_Roseburia:hominis,1_Clostridium:sp.:CAG:91	79.5084	9_SIR2,9_S18,9_RpsR,9_rpsR,9_rps18,9_Ribosomal_S18,9_PRK13401,7_SSB_OBF,7_SSB,7_Ssb,7_ssb,7_PRK07459,7_PRK07275,7_PRK07274,7_PRK06863,7_PRK06752,7_PRK06642,7_PRK06341,7_PRK06293,6_S6,6_RpsF,6_rpsF,6_rps6,6_Ribosomal_S6,6_PRK08763,6_PRK05733,6_bS6_mito,6_bS6_chloro_cyano,6_bS6,5_PRK13732,4_PRK06751,4_EAL,3_SIRT7,3_SIRT5_Af1_CobB,3_SIRT4,3_SIRT1,3_SIR2H,3_SIR2-fam,3_SIR2_Af2,3_RplI,3_rplI,3_rpl9,3_…
HMP2_14204	10.1	3	42	5	1	5_Bacteria	1	5_Firmicutes	1	5_Clostridia	1	5_Clostridiales	1	5_Ruminococcaceae	1	5_Faecalibacterium	2	4_Faecalibacterium:prausnitzii:L2-6,1_Faecalibacterium:prausnitzii:SL3/3	22.3946	9_SpoU-like,6_SpoU_sub_bind,6_SpoU-like_RNA-MTase,3_SpoU_methylase,3_SpoU-like_TrmJ,3_SpoU-like_TrmH,3_SpoU-like_TRM3-like,3_SpoU-like_rRNA-MTase,3_SpoU-like_RNMTL1,3_SpoU-like_RlmB,3_SpoU-like_NHR,3_SpoU-like_MRM1,3_SpoU-like_family,3_SpoU-like_AviRb,3_SpoU,3_rRNA_methyl_3,3_PRK11181,3_gatY,1_TBP_aldolase_IIB,1_tag_bisphos_ald,1_PRK13399,1_PRK12857,1_PRK09197,1_PRK09196,1_PRK08610,1_PRK08185,1_P…
HMP2_14205	12.88	2	35	9	1	9_Bacteria	1	9_Proteobacteria	1	9_Betaproteobacteria	1	9_Burkholderiales	1	9_Burkholderiaceae	1	9_Lautropia	1	9_Lautropia:mirabilis:ATCC:51599	39.8139	1_YgdH,1_TIGR00730,1_TIGR00725,1_STKc_YSK4,1_STKc_Yank1,1_STKc_WNK4,1_STKc_WNK2_like,1_STKc_WNK1,1_STKc_Unc-89_rpt2,1_STKc_ULK3,1_STKc_ULK1_2-like,1_STKc_Twitchin_like,1_STKc_TTBK2,1_STKc_TTBK1,1_STKc_TSSK-like,1_STKc_TSSK6-like,1_STKc_TSSK4-like,1_STKc_TSSK3-like,1_STKc_Trio_C,1_STKc_TLK2,1_STKc_Titin,1_STKc_TAO3,1_STKc_TAO2,1_STKc_TAO1,1_STKc_TAO,1_STKc_TAK1,1_STKc_STK33,1_STKc_STK25,1_STKc_STK…
HMP2_14208	11.97	2	52	8	1	8_Bacteria	1	8_Firmicutes	1	8_Bacilli	1	8_Lactobacillales	1	8_Aerococcaceae	1	8_Abiotrophia	2	4_Abiotrophia:sp.:HMSC24B09,4_Abiotrophia:defectiva:ATCC:49176	57.7272	4_TIM,4_LuxS,4_Gp_dh_N,2_TpiA,2_tpiA,2_tim,2_Sugar-bind,2_PTZ00434,2_PTZ00353,2_PTZ00333,2_PTZ00023,2_PTZ00005,2_PRK15492,2_PRK14567,2_PRK14566,2_PRK14565,2_PRK13535,2_PRK08955,2_PRK07729,2_PRK07403,2_PRK02260,2_PLN03096,2_PLN03034,2_PLN02561,2_PLN02358,2_PLN02282,2_Phosphoglycerate_kinase,2_PGK,2_Pgk,2_pgk,2_HTH_12,2_Gp_dh_C,2_GAPDH-I,2_GapA,2_gapA,2_E4PD_g-proteo,2_DeoR,1_PRK15418,1_PRK04302,
HMP2_14215	15.05	1	42	1	1	1_Bacteria	1	1_Actinobacteria	1	1_Actinobacteria	1	1_Actinomycetales	1	1_Actinomycetaceae	0	NA	1	1_Actinomyces	74.0826	NA
HMP2_14217	16.8	2	60	5	1	5_Bacteria	1	5_Firmicutes	1	4_Clostridia	1	4_Clostridiales	2	2_Ruminococcaceae,2_Lachnospiraceae	2	2_Ruminococcus,2_Blautia	3	2_Ruminococcus:sp.:AM40-10AC,2_Blautia:sp.:BCRC:81119,1_Firmicutes:bacterium:CAG:552	34.8871	2_tspaseT_teng_C,2_OrfB_Zn_ribbon,2_OrfB_IS605,2_InsQ,2_HTH_OrfB_IS605,
HMP2_14218	11.45	2	40	12	1	12_Bacteria	1	12_Firmicutes	1	12_Clostridia	1	12_Clostridiales	1	12_Lachnospiraceae	1	12_Oribacterium	3	7_Oribacterium:sp.:oral:taxon:108:str.:F0425,4_Oribacterium:sinus:F0268,1_Oribacterium:parvum	35.1741	1_RelB_DinJ,1_RelB,
HMP2_1422	11.37	1	40	11	1	11_Bacteria	2	7_Fusobacteria,4_Firmicutes	2	7_Fusobacteriia,4_Bacilli	2	7_Fusobacteriales,4_Lactobacillales	2	7_Leptotrichiaceae,4_Streptococcaceae	1	7_Leptotrichia	5	4_Streptococcus,4_Leptotrichia:hofstadii:F0254,1_Leptotrichia:sp.:oral:taxon:225:str.:F0581,1_Leptotrichia:hofstadii:DSM:21651,1_Leptotrichia:hofstadii	52.9353	1_RelE_StbE,1_RelE,1_ParE_toxin,
HMP2_14225	11.93	1	40	36	1	34_Bacteria	1	31_Firmicutes	1	6_Clostridia	1	6_Clostridiales	2	3_Oscillospiraceae,1_Ruminococcaceae	2	3_Oscillibacter,1_Ruminococcus	6	24_Firmicutes:bacterium:CAG:176,3_Oscillibacter:sp.,3_Firmicutes,2_Ruminococcaceae,1_Ruminococcus:sp.:CAG:108-related,1_Firmicutes:bacterium:CAG:129	40.3852	70_CoA_binding,31_Rex,31_Put_DNA-bind_N,31_PRK05472,27_fabG,23_SfsA,12_PRK11469,12_Nudix_Hydrolase,12_NUDIX,12_MntP,12_Mntp,12_CoAse,11_SfsA_N,11_sfsA,11_PRK00347,11_ADPRase_NUDT5,10_XerC,8_Sigma70_r4,6_spore_YtaF,6_Nudix_Hydrolase_33,5_XerD,5_SigW_bacill,5_SigM_subfam,5_Sigma70_r4_2,5_Sigma70_r2,5_sigma70-ECF,5_SigE-fam_strep,5_Sig-70_gvs1,5_Sig70_famx2,5_Sig70_bacteroi1,5_RpoE,5_recomb_XerD,5_r…
HMP2_1423	12.09	1	41	19	1	19_Bacteria	1	19_Fusobacteria	1	19_Fusobacteriia	1	19_Fusobacteriales	1	19_Leptotrichiaceae	1	19_Leptotrichia	3	10_Leptotrichia:wadei:DSM:19758,7_Leptotrichia:wadei:F0279,2_Leptotrichia:sp.:oral:taxon:498	39.4303	32_MGS,28_CPSase_L_D3,28_CPSase_L_D2,28_carB,27_CarB,26_Dala_Dala_lig_C,26_CPSase_sm_chain,25_PRK12767,25_M3B_PepF,15_MGS-like,15_MGS_CPS_I_III,15_MGS_CPS_II,14_pyrrolys_PylC,14_PLN02735,14_NAT_SF,14_D_ala_D_alaTIGR,14_CPSaseII_lrg,14_ATPgrasp_Ter,14_ATP-grasp,14_ASL_C2,14_Acetyltransf_7,14_Acetyltransf_10,14_Acetyltransf_1,13_YncA,13_rimK_fam,13_RimI,13_PRK12838,13_PRK12564,13_PRK06705,13_PRK056…
HMP2_14232	14.65	3	53	6	1	6_Bacteria	1	6_Bacteroidetes	1	6_Bacteroidia	1	6_Bacteroidales	1	6_Prevotellaceae	1	6_Prevotella	2	5_Prevotella:nanceiensis:DSM:19126:=:JCM:15639,1_Prevotella:sp.:oral:taxon:299:str.:F0039	35.9624	2_Beta_helix,1_YfeH,1_TonB_dep_Rec,1_SusD_RagB,1_SusD-like_3,1_SusC_RagA_signa,1_Plug,1_OMP_RagA_SusC,1_CirA,1_CarboxypepD_reg,1_CarbopepD_reg_2,1_bass,
HMP2_1424	14.62	2	42	32	1	32_Bacteria	1	32_Firmicutes	1	32_Negativicutes	1	32_Veillonellales	1	32_Veillonellaceae	1	26_Veillonella	11	6_Veillonella,4_Veillonella:sp.:AF42-16,4_Veillonella:rogosae:JCM:15642,4_Veillonella:parvula:ACS-068-V-Sch12,3_Veillonella:sp.:T14073-2,3_Veillonella:sp.:S13053-19,2_Veillonella:sp.:S13054-11,2_Veillonella:sp.:AF36-20BH,2_Veillonella:parvula:DSM:2008,1_Veillonella:sp.:AF13-2,1_Veillonella:dispar:ATCC:17748	79.1715	6_BATS,3_thiH,2_Radical_SAM,1_ThiH,1_rSAM_MIA_synth,1_rSAM_HydG,1_RecJ_OB,1_pyrrolys_PylB,1_Elp3,1_DHHA1,1_BioB,
HMP2_14249	12.16	2	36	4	1	1_Bacteria	1	1_Bacteroidetes	1	1_Bacteroidia	1	1_Bacteroidales	1	1_Muribaculaceae	0	NA	1	1_Bacteroidales:bacterium:M8	0.0880283	NA
HMP2_14256	11.26	1	46	11	1	11_Bacteria	1	11_Firmicutes	1	11_Bacilli	2	10_Bacillales,1_Lactobacillales	1	1_Streptococcaceae	2	10_Gemella,1_Streptococcus	2	10_Gemella:haemolysans:ATCC:10379,1_Streptococcus:sp.:UMB1385	40.8331	19_nitroreductase,14_HAD_PGPase,10_HAD_BPGM-like,9_OsmC,6_Ribosomal_L22,6_PGMB-YQAB-SF,6_HAD_YsbA-like,6_HAD_CbbY-like,6_HAD_2,4_YdjA-like,4_YcjU,4_uS10_euk_arch,4_TdsD-like,4_SerB,4_rpsJ_bact,4_RpsJ,4_rpsJ,4_rps10p,4_rps10,4_Ribosomal_S10,4_PTZ00039,4_PRK13288,4_PRK13222,4_PRK11587,4_PRK11053,4_PRK10826,4_PRK10725,4_PRK10563,4_PnbA_NfnB-like,4_PLN02811,4_PLN02779,4_PhnX-like,4_Nitroreductase,4_N…
HMP2_14259	12.66	1	43	5	1	5_Bacteria	1	5_Bacteroidetes	1	5_Flavobacteriia	1	5_Flavobacteriales	1	5_Flavobacteriaceae	1	4_Capnocytophaga	4	2_Capnocytophaga:sp.:oral:taxon:335:str.:F0486,1_Capnocytophaga:sp.:oral:taxon:336:str.:F0502,1_Capnocytophaga:sp.:oral:taxon:326:str.:F0382,1_Capnocytophaga	75.7901	NA
HMP2_1426	11.28	2	41	31	1	31_Bacteria	1	31_Bacteroidetes	1	31_Bacteroidia	1	31_Bacteroidales	1	31_Bacteroidaceae	1	6_Bacteroides	4	25_Bacteroides,3_Bacteroides:sp.:OM05-12,2_Bacteroides:xylanolyticus,1_uncultured:Bacteroides:sp.	85.3123	12_cbiO,5_PelB,5_Pec_lyase_C,5_Amb_all,4_RHOD,4_P-type_ATPase_HM,4_Por_Secre_tail,4_LysM,4_HAD_PGPase,4_HAD_like,4_HAD_BPGM-like,3_Hydrolase,3_HisKA,3_HAMP,3_Big_7,3_Big_3_5,3_ABC_ATPase,2_YigB,2_YcjU,2_UgpE,2_UgpA,2_TTC,2_TST_Repeat_1,2_Tra5,2_TOBE_2,2_TM_PBP2,2_thiQ,2_TauB,2_TA_like,2_sufC,2_ScCS-like,2_ScCit3_like,2_ScCit1-2_like,2_rve_3,2_rve_2,2_rve,2_RHOD_YgaP,2_RHOD_YceA,2_RHOD_YbbB,2_RHOD…
HMP2_14263	21.3	3	46	6	1	6_Bacteria	1	6_Actinobacteria	1	6_Actinobacteria	1	6_Actinomycetales	1	6_Actinomycetaceae	1	6_Actinomyces	1	6_Actinomyces:sp.:oral:taxon:897	33.0307	NA
HMP2_14266	17.54	1	49	1	0	NA	0	NA	0	NA	0	NA	0	NA	0	NA	0	NA	0	NA
HMP2_14273	14.88	1	30	16	1	4_Bacteria	2	3_Firmicutes,1_Proteobacteria	2	3_Clostridia,1_Epsilonproteobacteria	2	3_Clostridiales,1_Campylobacterales	2	3_Lachnospiraceae,1_Campylobacteraceae	3	2_Roseburia,1_Catonella,1_Campylobacter	3	2_Roseburia:sp.:CAG:182,1_Catonella:morbi:ATCC:51271,1_Campylobacter:sp.:FOBRC14	0.227071	40_cbiO,12_thiQ,12_PhnK,12_FtsE,10_hmuV,8_SsuA_fam,8_PBP2_sulfate_ester_like,8_PBP2_NrtA_SsuA_CpmA_like,8_PBP2_NrtA_CpmA_like,8_PBP2_DszB,6_ZnuC,6_znuC,6_YnjD,6_YbbA,6_urea_trans_UrtE,6_TM_PBP2,6_ThiQ,6_taurine_ABC_bnd,6_TauC,6_TauB,6_tauB,6_TagH,6_ssuB,6_SapF,6_PstB,6_PRK14273,6_PRK14268,6_PRK14266,6_PRK14262,6_PRK14261,6_PRK14260,6_PRK14259,6_PRK14258,6_PRK14253,6_PRK14252,6_PRK14251,6_PRK14250…
HMP2_14274	10.6	1	44	2	1	2_Bacteria	1	2_Actinobacteria	1	2_Actinobacteria	1	2_Propionibacteriales	1	2_Propionibacteriaceae	1	2_Pseudopropionibacterium	2	1_Pseudopropionibacterium:propionicum:NBRC:14587,1_Pseudopropionibacterium:propionicum:F0230a	57.8631	4_HTH_ARSR,2_HTH_20,1_Methyltransf_25,1_Methyltransf_23,1_Methyltransf_12,1_Methyltransf_11,1_HTH_5,1_AdoMet_MTases,
HMP2_14278	12.6	2	52	9	1	9_Bacteria	1	9_Firmicutes	1	9_Bacilli	1	9_Lactobacillales	1	9_Streptococcaceae	1	9_Streptococcus	4	4_Streptococcus:sp.:HMSC034E03,2_Streptococcus:sp.:HMSC071D03,2_Streptococcus:sp.:HMSC061D10,1_Streptococcus:oralis:SK304	55.393	2_SMI1_KNR4,2_PRK02315,2_MecA,1_YwlG,1_TIGR01440,1_SUKH_6,1_SUKH_5,1_PRK13690,1_DUF436,1_DUF4241,
HMP2_14281	17.25	4	57	8	1	8_Bacteria	1	8_Bacteroidetes	1	8_Bacteroidia	1	8_Bacteroidales	1	8_Bacteroidaceae	1	6_Bacteroides	3	4_Bacteroides:fragilis:HMW:610,2_Bacteroides:fragilis,2_Bacteroides	59.7429	10_TOPRIM,5_ZnF_CHCC,5_zf-CHC2,5_TOPRIM_primases,5_Toprim_N,5_TOPRIM_DnaG_primases,5_Toprim_4,5_Toprim_3,5_Toprim_2,5_DnaG,5_dnaG,3_SppA_dom,3_S49_Sppa_N_C,3_S49_Sppa_36K_type,3_S49_SppA_1,3_S49_SppA,3_Peptidase_S49,2_P22_AR_N,
HMP2_14283	11.88	1	45	10	1	10_Bacteria	1	10_Fusobacteria	1	10_Fusobacteriia	1	10_Fusobacteriales	1	10_Leptotrichiaceae	1	10_Leptotrichia	5	3_Leptotrichia:trevisanii:DSM:22070,3_Leptotrichia:buccalis:C-1013-b,2_Leptotrichia:hofstadii:F0254,1_Leptotrichia:sp.:oral:taxon:225:str.:F0581,1_Leptotrichia:hofstadii:DSM:21651	47.5421	3_MliC,2_HELICc2,2_Helicase_C_2,1_Rri1,1_MPN_archaeal,1_DEXDc2,
HMP2_1429	18.57	1	39	4	1	4_Bacteria	1	4_Proteobacteria	1	4_Epsilonproteobacteria	1	4_Campylobacterales	1	4_Campylobacteraceae	1	4_Campylobacter	4	1_Campylobacter:concisus:UNSWCS,1_Campylobacter:concisus:UNSW1,1_Campylobacter:concisus:13826,1_Campylobacter:concisus	57.3456	1_YafV,1_RNRR2_Rv0233_like,1_RNRR2,1_Ribonuc_red_sm,1_R-amidase_like,1_PTZ00211,1_PRK13944,1_PRK13942,1_PRK07209,1_PLN02492,1_PiuB,1_pimt,1_PepSY_TM,1_PepSY,1_PCMT,1_Pcm,1_pcm,1_nrdF2,1_NrdF,1_nrdF,1_nrdB,1_nitrilase_7,1_nitrilase_2,1_nitrilase,1_Methyltransf_25,1_Methyltransf_11,1_GAT_Gln-NAD-synth,1_CN_hydrolase,1_AdoMet_MTases,
HMP2_14290	27.17	1	50	36	1	36_Bacteria	2	35_Proteobacteria,1_Firmicutes	2	35_Gammaproteobacteria,1_Bacilli	2	35_Pasteurellales,1_Lactobacillales	2	34_Pasteurellaceae,1_Streptococcaceae	2	32_Haemophilus,1_Streptococcus	17	7_Haemophilus:sp.:HMSC068C11,6_Haemophilus:parainfluenzae:T3T1,4_Haemophilus:sp.:CCUG:60358,3_Haemophilus:sp.:oral:taxon:036,3_Haemophilus:parainfluenzae:ATCC:33392,2_Haemophilus,1_Streptococcus:oralis:ATCC:49296,1_Pasteurellaceae,1_Haemophilus:sp.:oral:taxon:851:str.:F0397,1_Haemophilus:sp.:HMSC71H05,1_Haemophilus:sp.:HMSC073C03,1_Haemophilus:pittmaniae,1_Haemophilus:influenzae:PittAA,1_Haemophi…	66.9424	8_OmpA,4_type_VI_ompA,4_PRK10808,4_Pal_lipo,4_OMP_b-brl,4_OmpA_membrane,4_OmpA_C-like,4_hemH,3_unchar_dom_1,3_PRK11230,3_PRK10293,3_PRK10254,3_PLN02805,3_PLN02322,3_PaaI_thioesterase,3_PaaI,3_PaaD,3_hot_dog,3_GlpC,3_GlcD,3_glcD,3_Fer4_8,3_FAD-oxidase_C,3_FAD_binding_4,3_4HBT,2_TPM_phosphatase,2_LomR,2_LemA,2_HemH,2_Ferrochelatase_N,2_Ferrochelatase_C,2_Ferrochelatase,1_TIGR00365,1_thiB,1_TbpA,1_t…
HMP2_14295	38.58	3	50	7	0	NA	0	NA	0	NA	0	NA	0	NA	0	NA	0	NA	0	2_OrfB_Zn_ribbon,
HMP2_14303	10.02	1	43	4	1	4_Bacteria	2	3_Actinobacteria,1_Bacteroidetes	2	3_Actinobacteria,1_Bacteroidia	3	2_Actinomycetales,1_Micrococcales,1_Bacteroidales	3	2_Actinomycetaceae,1_Sanguibacteraceae,1_Prevotellaceae	4	1_Schaalia,1_Sanguibacter,1_Prevotella,1_Actinomyces	4	1_Schaalia:odontolytica:ATCC:17982,1_Sanguibacter:keddieii,1_Prevotella:loescheii:DSM:19665:=:JCM:12249:=:ATCC:15930,1_Actinomyces:sp.:HMSC035G02	60.3302	NA
HMP2_14304	11.37	1	35	6	1	6_Bacteria	1	6_Actinobacteria	1	6_Actinobacteria	1	6_Micrococcales	1	6_Micrococcaceae	1	5_Rothia	3	3_Rothia:aeria:F0474,2_Rothia:aeria:F0184,1_Rothia	74.8357	1_VirB11-like_ATPase,
HMP2_14306	36.29	4	80	2	1	2_Bacteria	1	2_Firmicutes	1	1_Clostridia	0	NA	0	NA	0	NA	2	1_Firmicutes:bacterium:CAG:170,1_Clostridiales	49.579	2_XerC,1_XerD,1_xerD,1_recomb_XerD,1_recomb_XerC,1_Phage_int_SAM_3,1_Phage_integrase,1_Penicillinase_R,1_INT_XerDC_C,1_INT_tnpA_C_Tn554,1_INT_RitC_C_like,1_INT_RitB_C_like,1_INT_RitA_C_like,1_INT_Rci_Hp1_C,1_INT_P4_C,1_INTN1_C_like,1_INT_Lambda_C,1_INT_IntI_C,1_INT_ICEBs1_C_like,1_INT_FimBE_like,1_INT_Cre_C,1_INT_C_like_5,1_INT_C_like_4,1_INT_C_like_3,1_INT_C_like_1,1_int,1_DNA_BRE_C,1_CopY_TcrY,…
HMP2_14311	21.35	1	52	3	1	3_Bacteria	1	3_Actinobacteria	1	3_Actinobacteria	1	3_Actinomycetales	1	3_Actinomycetaceae	1	3_Actinomyces	2	2_Actinomyces:sp.:oral:taxon:171:str.:F0337,1_Actinomyces:sp.:HMSC075C01	54.6875	NA
HMP2_14317	17.84	3	58	8	1	8_Bacteria	1	8_Firmicutes	1	8_Bacilli	1	8_Lactobacillales	1	8_Streptococcaceae	1	8_Streptococcus	3	4_Streptococcus:sanguinis,2_Streptococcus:sanguinis:SK355,2_Streptococcus:sanguinis:SK330	86.4359	8_CshA_fibril_rpt,5_LPXTG_anchor,5_Gram_pos_anchor,
HMP2_14322	19.43	3	42	8	1	2_Bacteria	2	1_Cyanobacteria,1_Bacteroidetes	1	1_Flavobacteriia	1	1_Flavobacteriales	1	1_Flavobacteriaceae	1	1_Capnocytophaga	2	1_Oscillatoriophycideae,1_Capnocytophaga:sputigena	0.2475	12_dut,4_trimeric_dUTPase,4_PLN02547,4_PHA03094,4_dUTPase,4_Dut,3_PTZ00143,2_Bro-N,1_COG3617,
HMP2_14325	10.53	2	31	9	1	7_Bacteria	1	7_Spirochaetes	1	7_Spirochaetia	1	7_Spirochaetales	1	7_Spirochaetaceae	1	7_Treponema	4	3_Treponema:sp.:OMZ:838,2_Treponema:medium:ATCC:700293,1_Treponema:vincentii:ATCC:35580,1_Treponema:denticola:H-22	5.71177	2_Sigma70_r4,2_SBP_bac_3,2_PRK15437,2_PRK15010,2_PRK15007,2_PRK11917,2_PRK11260,2_PRK10797,2_PBPb,2_PBP2_YxeM,2_PBP2_YfhD_N,2_PBP2_YckB,2_PBP2_TcyK,2_PBP2_SMa0082_like,2_PBP2_polar_AA,2_PBP2_PheC,2_PBP2_peptides_like,2_PBP2_Peb1a_like,2_PBP2_OccT_like,2_PBP2_Ngo0372_TcyA,2_PBP2_mlr5654_like,2_PBP2_Mlr3796_like,2_PBP2_ml15202_like,2_PBP2_MidA_like,2_PBP2_HisK_like_1,2_PBP2_HisK,2_PBP2_HisJ_LAO_lik…
HMP2_14333	10.28	1	40	6	1	6_Bacteria	1	6_Firmicutes	1	6_Bacilli	1	6_Lactobacillales	1	6_Streptococcaceae	1	6_Streptococcus	5	2_Streptococcus:sanguinis:SK330,1_Streptococcus:sanguinis:VMC66,1_Streptococcus:sanguinis:SK72,1_Streptococcus:sanguinis:SK49,1_Streptococcus:sanguinis:SK150	76.0254	3_zf-FPG_IleRS,2_Anticodon_1,1_ValRS_core,1_tRNA-synt_1,1_Anticodon_Ia_Val,1_Anticodon_Ia_Met,1_Anticodon_Ia_like,1_Anticodon_Ia_Leu_AEc,1_Anticodon_Ia_Ile_BEm,1_Anticodon_Ia_Ile_ABEc,
HMP2_14339	21.24	1	44	4	1	4_Bacteria	1	4_Actinobacteria	1	4_Actinobacteria	1	4_Actinomycetales	1	4_Actinomycetaceae	1	4_Actinomyces	2	3_Actinomyces:oris,1_Actinomyces:viscosus:C505	77.09	2_NTP_transferase,1_RmlA1,1_PC_cytidylyltransferase,1_NTP_transferase_like_1,1_GT2_GlmU_N_bac,1_GCD1,1_G1P_TT_long,1_Arch_glmU,
HMP2_1434	17.47	2	38	199	1	94_Bacteria	3	87_Firmicutes,4_Fusobacteria,2_Proteobacteria	6	52_Clostridia,17_Bacilli,4_Fusobacteriia,3_Negativicutes,2_Tissierellia,2_Gammaproteobacteria	8	52_Clostridiales,14_Bacillales,4_Fusobacteriales,3_Lactobacillales,2_Veillonellales,2_Tissierellales,2_Legionellales,1_Selenomonadales	11	34_Clostridiaceae,11_Lachnospiraceae,4_Paenibacillaceae,3_Leptotrichiaceae,3_Carnobacteriaceae,2_Veillonellaceae,2_Peptostreptococcaceae,2_Peptoniphilaceae,2_Legionellaceae,1_Selenomonadaceae,1_Fusobacteriaceae	10	25_Clostridium,8_Roseburia,3_Streptobacillus,3_Carnobacterium,2_Veillonella,2_Legionella,2_Helcococcus,2_Gemella,1_Selenomonas,1_Fusobacterium	26	12_Firmicutes:bacterium:UBA4845,9_environmental:samples,9_Clostridium,6_Clostridium:sp.:CAG:780,6_Bacillales:bacterium:UBA3566,5_Clostridium:sp.:UBA5119,5_Clostridium:isatidis,5_Clostridiales:bacterium:UBA4362,4_Paenibacillaceae:bacterium,4_Clostridium:sp.:CAG:793,3_Streptobacillus:moniliformis,3_Lachnospiraceae:bacterium:Phil5,3_Carnobacterium:sp.:UBA5792,2_Veillonella:sp.:T14073-2,2_Peptostrept…	1.7448	211_P-type_ATPase_HM,158_RusA,158_P-type_ATPase,120_UPF0160,120_COG4286,104_P-type_ATPase_Cu-like,104_P-type_ATPase_cation,102_Cation_ATPase_N,95_Nudix_Hydrolase_29,95_Nudix_Hydrolase_11,95_NUDIX,90_Nudix_Hydrolase,88_Nudix_Hydrolase_37,87_Nudix_Hydrolase_30,86_SMR,86_Smr,81_mutt,74_MutS_V,74_MUTSac,72_YjhB,70_ABC_MutS-like,70_ABC_MutS_homologs,70_ABC_MutS2,70_ABC_MutS1,70_ABC_MSH6_euk,70_ABC_MSH…
HMP2_1435	12.83	2	64	481	1	480_Bacteria	4	473_Proteobacteria,3_Bacteroidetes,2_Spirochaetes,2_Actinobacteria	4	473_Gammaproteobacteria,3_Bacteroidia,2_Spirochaetia,2_Actinobacteria	4	473_Cardiobacteriales,3_Bacteroidales,2_Spirochaetales,2_Corynebacteriales	4	473_Cardiobacteriaceae,2_Spirochaetaceae,2_Porphyromonadaceae,2_Corynebacteriaceae	4	473_Cardiobacterium,2_Treponema,2_Porphyromonas,2_Corynebacterium	8	281_Cardiobacterium:hominis:ATCC:15826,127_Cardiobacterium:hominis,48_Cardiobacterium:valvarum:F0432,17_Cardiobacterium:valvarum,2_Treponema:socranskii:subsp.:paredis:ATCC:35535,2_Porphyromonas:sp.:oral:taxon:279:str.:F0450,2_Corynebacterium:durum:F0235,1_Bacteroidales:bacterium:Bact	68.7156	920_nusG,898_Ribosomal_L10,735_Ribosomal_L1,698_Ribosomal_L11,648_KOW,634_NusG,634_NGN,624_rpoB,449_RplJ,449_rplJ,449_Ribosomal_L10_P0,367_rplA_bact,367_rpl1P,365_RplA,365_rplA,365_rpl1,359_rplA_mito,350_RplL,350_rplL,350_rpl12,350_Ribosomal_L7_L12,350_PTZ00029,350_L12,347_RL11,346_Ribosomal_L12,342_RplK,342_rplK,342_rpl11,342_Ribosomal_L11_N,342_L11_bact,341_rpl11p,324_KOW_NusG,319_RfaH,317_NGN_…
HMP2_14350	12.2	4	40	1	1	1_Eukaryota	1	1_Chordata	1	1_Mammalia	1	1_Primates	1	1_Hominidae	1	1_Homo	1	1_Homo:sapiens	94.1406	NA
HMP2_14352	11.53	1	63	5	1	2_Bacteria	1	2_Firmicutes	1	2_Clostridia	1	2_Clostridiales	1	2_Eubacteriaceae	1	2_Eubacterium	1	2_Eubacterium:sp.:CAG:156	3.432	4_RMtype1_S_TRD-CR_like,4_RMtype1_S_StySKI-TRD2-CR2_like,4_RMtype1_S_Sau13435ORF2165P_TRD2-CR2_like,4_RMtype1_S_EcoJA65PI-TRD1-CR1_like,4_Methylase_S,3_HD_3,2_YgjP,2_YbaK_like,2_YbaK_EbsC,2_UPF0020,2_tRNA_edit,2_RMtype1_S_Vch69ORF1407P_TRD2-CR2_like,2_RMtype1_S_TteMORF1547P-TRD2-CR2_like,2_RMtype1_S_TteMORF1547P-TRD2-CR2_Aco12261I-TRD1-CR1_like,2_RMtype1_S_StySPI-TRD2-CR2_like,2_RMtype1_S_SonII-T…
HMP2_14355	19.19	1	45	5	1	5_Bacteria	1	5_Firmicutes	1	5_Clostridia	1	5_Clostridiales	1	5_Ruminococcaceae	1	5_Faecalibacterium	4	2_Faecalibacterium:prausnitzii:SL3/3,1_uncultured:Faecalibacterium:sp.,1_Faecalibacterium:sp.:OM04-11BH,1_Faecalibacterium:sp.	69.9172	1_AAA_29,
HMP2_14389	23.48	2	38	1	0	NA	0	NA	0	NA	0	NA	0	NA	0	NA	0	NA	0	NA
HMP2_14396	13.66	2	46	2	1	2_Bacteria	1	2_Firmicutes	1	2_Clostridia	1	2_Clostridiales	1	1_Ruminococcaceae	1	1_Faecalibacterium	2	1_Lachnospiraceae,1_Faecalibacterium:sp.:An192	57.9982	2_pyrB,1_Zn_ribbon_recom,1_Recombinase,1_PyrB,1_putr_carbamoyl,1_PRK14805,1_PRK14804,1_PRK12562,1_PRK11511,1_PRK10219,1_PRK04523,1_PRK04284,1_PRK03515,1_PRK02255,1_PRK02102,1_PRK01713,1_PRK00779,1_PLN02342,1_OTCace_N,1_OTCace,1_orni_carb_tr,1_HTH_ARAC,1_HTH_AraC,1_HTH_18,1_DUF4368,1_asp_carb_tr,1_ArgF,1_AraC,
HMP2_14398	14.03	1	44	9	1	9_Bacteria	1	9_Proteobacteria	1	9_Betaproteobacteria	1	9_Neisseriales	1	9_Neisseriaceae	1	8_Neisseria	7	2_Neisseria:flavescens:SK114,2_Neisseria:elongata:subsp.:elongata,1_Neisseria:subflava,1_Neisseria:sp.:HMSC064D07,1_Neisseria:sp.:HMSC063B05,1_Neisseria:elongata:subsp.:glycolytica,1_Neisseria	74.6925	2_rpmE,1_YejE,1_TauE,1_rpmE2,1_RpmE,1_rpl31,1_Ribosomal_L31,1_PRK15406,1_PRK15021,1_PRK09881,1_L31,1_DsbD_2,1_DppC,
HMP2_1440	41.62	3	82	138	1	138_Bacteria	1	138_Actinobacteria	1	138_Actinobacteria	1	138_Micrococcales	1	138_Micrococcaceae	1	138_Rothia	8	50_Rothia:sp.:HMSC068F09,40_Rothia:sp.:HMSC072B03,32_Rothia:sp.:HMSC072E10,6_Rothia:sp.:HMSC062F03,4_Rothia:sp.:HMSC061C12,2_Rothia:sp.:HMSC065B04,2_Rothia:mucilaginosa:M508,2_Rothia:mucilaginosa:DY-18	88.6605	155_glpX,155_FBPase_glpX,132_AIRC,96_purT,96_Acetyltransf_6,92_Pro_CA,81_FemAB,79_PRK12388,79_GlpX,76_PRK12415,75_FmhB,70_GtrA,66_PurE,66_purE,52_PurK_C,48_purK,48_PRK06019,48_ATP-grasp,48_aspA,46_beta_CA_cladeC,46_beta_CA,45_PurT,42_PRK15219,42_CynT,42_beta_CA_cladeB,42_beta_CA_cladeA,41_PurK,33_TIGR03089,25_protocat_pcaB,25_PRK05975,25_Lyase_I_like,25_Lyase_I,25_Lyase_1,25_fumC_II,25_Fumarase_c…
HMP2_14408	19.17	1	85	9	1	1_Bacteria	1	1_Proteobacteria	1	1_Gammaproteobacteria	1	1_Pasteurellales	1	1_Pasteurellaceae	1	1_Haemophilus	1	1_Haemophilus:sp.:HMSC068C11	0.465289	NA
HMP2_1441	11.68	1	36	155	1	155_Bacteria	1	155_Bacteroidetes	1	155_Bacteroidia	1	152_Bacteroidales	2	149_Bacteroidaceae,3_Rikenellaceae	2	143_Bacteroides,3_Alistipes	16	65_Bacteroides:fragilis,24_Bacteroides:fragilis:str.:B1:(UDC16-1),17_Bacteroides:fragilis:str.:DS-208,11_Bacteroides:fragilis:str.:3774:T13,7_Bacteroides:fragilis:str.:3976T8,6_Bacteroides,3_Bacteroidia:bacterium:UC5.1-2G11,3_Bacteroides:sp.:Phil13,3_Bacteroides:fragilis:str.:J38-1,3_Bacteroides:fragilis:str.:DS-71,3_Bacteroides:fragilis:str.:3783N1-2,3_Bacteroides:fragilis:JCM:11017,3_Alistipes:…	95.8412	186_REC,186_HATPase_c,171_HisKA,131_Mfa2,129_Fimbrillin_C,115_P_gingi_FimA,108_TPR,108_OmpA_C-like,108_OmpA,108_DUF3868,108_DUF3575,107_TPR_1,98_YfcH,98_WcaG,98_WbmH_like_SDR_e,98_UGD_SDR_e,98_UDP_invert_4-6DH_SDR_e,98_UDP_GE_SDE_e,98_UDP_G4E_5_SDR_e,98_UDP_G4E_4_SDR_e,98_UDP_G4E_2_SDR_e,98_UDP_G4E_1_SDR_e,98_UDP_AE_SDR_e,98_SQD1_like_SDR_e,98_SDR_e,98_SDR_a3,98_SDR_a1,98_RfbD,98_RfbB,98_PRK15181…
HMP2_14416	13.55	2	44	33	1	2_Bacteria	1	2_Proteobacteria	1	2_Epsilonproteobacteria	1	2_Campylobacterales	1	2_Campylobacteraceae	1	2_Campylobacter	3	2_Bacteria,1_Campylobacter:fetus:subsp.:venerealis,1_Campylobacter:concisus:UNSW1	0.773855	10_DUF3310,2_Resolvase,2_HNHc,1_tspaseT_teng_C,1_SR_IS607_transposase_like,1_Ser_Recombinase,1_RRXRR,1_MerR_1,1_MerR,1_HTH_MlrA-like,1_HTH_MerR-trunc,1_HTH_MerR-SF,1_HTH_17,1_HNH_5,1_HNH_4,1_HNH,1_DUF1064,1_COG2452,
HMP2_1442	12.49	4	38	83	1	83_Bacteria	1	83_Bacteroidetes	1	83_Bacteroidia	1	83_Bacteroidales	1	83_Bacteroidaceae	1	83_Bacteroides	9	27_Bacteroides:sp.:AM56-10ce,18_Bacteroides:sp.:AF32-8BH,18_Bacteroides:faecis,11_Bacteroides:sp.:AM23-12,3_Bacteroides:finegoldii:CAG:203,2_Bacteroides:sp.:KFT8,2_Bacteroides:caccae:CAG:21,1_Bacteroides:sp.:4,1_Bacteroides:fragilis	37.9895	27_Bac_DnaA_C,24_HTH_XRE,19_Lipase_GDSL_2,16_SGNH_hydrolase,16_Lipase_GDSL,14_V,12_TPR,12_PGRP,12_HTH_3,12_HTH_26,11_couple_hipB,10_XRE,9_TPR_12,9_DpnII-MboI,9_AbiH,8_HicB,6_TPR_16,6_sialate_O-acetylesterase_like1,6_PHA00447,6_HicA_toxin,6_Amidase_2,6_Ami_2,5_PG_binding_3,5_N-acetylmuramidase_GH108,5_Isoamyl_acetate_hydrolase_like,5_Glyco_hydro_108,5_CE4_DAC_u1_6s,4_CtkA,3_TPR_11,3_PIN_NicB-like,…
HMP2_14428	17.99	4	67	3	1	3_Eukaryota	1	3_Chordata	1	3_Mammalia	1	3_Primates	1	3_Hominidae	1	3_Homo	1	3_Homo:sapiens	90.0922	NA
HMP2_14439	12.69	1	45	4	1	3_Bacteria	1	3_Bacteroidetes	1	3_Flavobacteriia	1	3_Flavobacteriales	1	3_Flavobacteriaceae	1	2_Capnocytophaga	3	1_Capnocytophaga:sp.:oral:taxon:863:str.:F0517,1_Capnocytophaga:sp.:CM59,1_Capnocytophaga	4.88188	NA
HMP2_14453	10.25	1	46	8	0	NA	0	NA	0	NA	0	NA	0	NA	0	NA	0	NA	0	8_Val_tRNA-synt_C,
HMP2_14460	12.73	2	35	5	1	3_Bacteria	1	3_Bacteroidetes	1	3_Bacteroidia	1	3_Bacteroidales	1	3_Bacteroidaceae	1	3_Bacteroides	1	3_Bacteroides:sp.:CAG:661	3.33037	NA
HMP2_1447	37.28	1	39	401	1	401_Bacteria	1	401_Actinobacteria	1	401_Actinobacteria	2	399_Micrococcales,2_Actinomycetales	2	399_Micrococcaceae,2_Actinomycetaceae	2	367_Rothia,2_Actinomyces	30	41_Rothia:sp.:HMSC061C12,38_Rothia:sp.:HMSC071C12,32_Rothia:sp.:HMSC065C03,32_Rothia,27_Rothia:sp.:HMSC064F07,20_Rothia:sp.:HMSC061E04,19_Rothia:sp.:HMSC069C03,19_Rothia:sp.:HMSC062H08,18_Rothia:sp.:HMSC065C12,14_Rothia:sp.:HMSC073B08,14_Rothia:sp.:HMSC066G02,13_Rothia:sp.:HMSC072E10,13_Rothia:sp.:HMSC065B04,13_Rothia:mucilaginosa:DY-18,11_Rothia:sp.:HMSC068F09,10_Rothia:sp.:HMSC069C10,10_Rothia:…	87.3071	313_Nudix_Hydrolase_7,313_Nudix_Hydrolase_39,313_Nudix_Hydrolase_24,313_Nudix_Hydrolase_18,313_Nudix_Hydrolase_17,313_Nudix_Hydrolase_15,313_Nudix_Hydrolase_14,313_Nudix_Hydrolase_13,313_Nudix_Hydrolase,313_NUDIX,313_Ap6A_hydrolase,312_Nudix_Hydrolase_21,312_Nudix_Hydrolase_11,312_Nudix_Hydrolase_1,311_Nudix_Hydrolase_31,311_Nudix_Hydrolase_22,311_Nudix_Hydrolase_12,311_MutT_pyrophosphohydrolase,…
HMP2_14470	10.33	1	49	3	1	3_Bacteria	1	3_Bacteroidetes	1	3_Bacteroidia	1	3_Bacteroidales	1	3_Prevotellaceae	1	3_Prevotella	3	1_Prevotella:pallens,1_Prevotella:melaninogenica:D18,1_Prevotella:melaninogenica:ATCC:25845	60.2605	2_IspD,2_ispD,1_WcaG,1_UGD_SDR_e,1_UDP_G4E_5_SDR_e,1_UDP_G4E_4_SDR_e,1_UDP_G4E_3_SDR_e,1_UDP_G4E_2_SDR_e,1_UDP_G4E_1_SDR_e,1_UDP_AE_SDR_e,1_SDR_e_a,1_SDR_e,1_SDR_a5,1_SDR_a3,1_RfbB,1_PRK15181,1_PRK13385,1_PLN02728,1_PLN02725,1_PLN02695,1_PLN02427,1_GME-like_SDR_e,1_Gmd,1_gmd,1_GDP_MD_SDR_e,1_GDP_Man_Dehyd,1_GDP_FS_SDR_e,1_galE,1_Epimerase,1_EDH_00030,1_dTDP_HR_like_SDR_e,1_dTDP_gluc_dehyt,1_dTDP_…
HMP2_14479	10.44	1	54	4	0	NA	0	NA	0	NA	0	NA	0	NA	0	NA	0	NA	0	3_cbiO,2_thiQ,2_PhnK,2_Mur_ligase_M,2_hmuV,2_FtsE,2_CcmA,1_ZnuC,1_znuC,1_YnjD,1_YbbA,1_urea_trans_UrtE,1_urea_trans_UrtD,1_ThiQ,1_TauB,1_TagH,1_sufC,1_ssuB,1_SapF,1_PstB,1_pstB,1_PRK15177,1_PRK15112,1_PRK14275,1_PRK14274,1_PRK14273,1_PRK14272,1_PRK14270,1_PRK14269,1_PRK14268,1_PRK14267,1_PRK14266,1_PRK14264,1_PRK14262,1_PRK14261,1_PRK14260,1_PRK14259,1_PRK14258,1_PRK14256,1_PRK14255,1_PRK14253,1_…
HMP2_14484	13.8	1	31	1	1	1_Bacteria	1	1_Firmicutes	1	1_Negativicutes	1	1_Selenomonadales	1	1_Selenomonadaceae	1	1_Selenomonas	1	1_Selenomonas:sp.:oral:taxon:892:str.:F0426	16.1919	NA
HMP2_14488	15.33	1	40	3	1	3_Bacteria	1	3_Actinobacteria	1	3_Actinobacteria	1	3_Actinomycetales	1	3_Actinomycetaceae	1	2_Actinomyces	2	2_Actinomyces:sp.:oral:taxon:877:str.:F0543,1_Actinomyces	65.0907	1_YjiC,1_TetR_N,1_PLN02410,1_MGT,1_GT1_Gtf-like,1_AcrR,
HMP2_14496	15.96	2	48	3	1	3_Bacteria	1	3_Firmicutes	0	NA	0	NA	0	NA	0	NA	1	3_Firmicutes:bacterium:CAG:129	47.5469	2_ipk,1_ThrB,1_thrB,1_Shik_kin_archae,1_PRK14616,1_PRK14615,1_PRK14614,1_PRK14613,1_PRK14612,1_PRK14611,1_PRK14610,1_PRK14609,1_PRK14608,1_PRK02935,1_PRK02534,1_PRK01212,1_IspE,1_ispE,1_GHMP_kinases_N,1_DUF2614,1_AroK2,
HMP2_14497	18.56	1	41	4	1	4_Bacteria	1	4_Actinobacteria	1	4_Actinobacteria	1	4_Actinomycetales	1	4_Actinomycetaceae	1	4_Actinomyces	2	2_Actinomyces:sp.:oral:taxon:171:str.:F0337,2_Actinomyces:sp.:oral:taxon:170:str.:F0386	66.466	1_TetR_N,
HMP2_14502	11.95	2	48	9	1	9_Bacteria	1	9_Actinobacteria	1	9_Actinobacteria	1	9_Actinomycetales	1	9_Actinomycetaceae	1	3_Actinomyces	3	6_Actinomyces,2_Actinomyces:graevenitzii:F0530,1_Actinomyces:sp.:S6-Spd3	64.5485	3_gatY,1_TBP_aldolase_IIB,1_tag_bisphos_ald,1_PRK13399,1_PRK12857,1_PRK09197,1_PRK09196,1_PRK08610,1_PRK08185,1_PRK07709,1_PRK07315,1_PRK07084,1_PRK06806,1_PRK06801,1_PRK05835,1_kbaY,1_FTBP_aldolase_II,1_fruc_bis_ald_,1_FruBisAldo_II_B,1_FruBisAldo_II_A,1_FBP_aldolase_IIA,1_F_bP_aldolase,1_Fba,1_cbbA,
HMP2_14503	11.68	2	60	21	1	7_Bacteria	2	5_Bacteroidetes,2_Rhodothermaeota	1	5_Flavobacteriia	1	5_Flavobacteriales	1	5_Flavobacteriaceae	3	1_Ornithobacterium,1_Chryseobacterium,1_Capnocytophaga	6	2_Rhodothermaeota:bacterium:MED-G19,1_Ornithobacterium:rhinotracheale,1_Empedobacter,1_Chryseobacterium:caeni:DSM:17710,1_Chryseobacterium,1_Capnocytophaga:sp.:oral:taxon:863:str.:F0517	1.05848	19_AAA,18_ClpB_D2-small,7_clpX,5_AAA_5,5_AAA_2,4_SpoVK,4_ClpX,4_ClpA,4_AAA_lid_9,3_DNA_pol3_delta2,2_VI_ClpV1,2_PRK10865,2_Clp_N,2_clpC,2_clpA,2_chaperone_ClpB,2_AAA_16,1_UVR,1_AAA_22,
HMP2_14506	12.56	1	93	20	1	20_Bacteria	1	20_Firmicutes	1	20_Clostridia	1	13_Clostridiales	2	8_Lachnospiraceae,4_Clostridiaceae	2	2_Lachnoclostridium,2_Clostridium	7	7_Clostridiales,4_Lachnospiraceae:bacterium:OF11-28,2_Roseburia,2_Lachnoclostridium:sp.,2_Clostridium:sp.:OF03-18AA,2_Clostridium,1_Clostridiaceae	89.0199	18_EFG_C,10_YbbK,10_DUF523,9_Tet_C,9_mtEFG1_C,9_MGS,9_Elongation_Factor_C,9_EFG_mtEFG_C,9_BipA_TypA_C,8_TypA_BipA,8_lepA_C,8_LepA,8_EFG_III-like,8_BipA_III,4_TypA,4_Translation_Factor_II_like,4_Tet_II,4_small_GTP,4_SelB_euk,4_SelB,4_Ras_like_GTPase,4_PRK13351,4_PRK12740,4_PRK10218,4_PRK05433,4_pheS,4_mtEFG2_II_like,4_MMR_HSR1,4_lepA,4_IF2_eIF5B,4_GTP_translation_factor,4_GTP_EFTU_D2,4_GTP_EFTU,4_…
HMP2_14512	10.09	2	44	15	1	11_Bacteria	1	11_Firmicutes	1	11_Clostridia	1	11_Clostridiales	1	11_Lachnospiraceae	1	11_Stomatobaculum	1	11_Stomatobaculum:longum	18.8903	9_MatE,5_MATE_NorM_like,4_YeaO,4_S1,4_PRK10367,4_Polysacc_synt_C,4_NorM,4_MATE_yoeA_like,4_MATE_MepA_like,4_MATE_like_9,4_MATE_like_8,4_MATE_like_7,4_MATE_like_5,4_MATE_like_4,4_MATE_like_3,4_MATE_like_2,4_MATE_like_14,4_MATE_like_12,4_MATE_like,4_MATE_DinF_like,4_matE,4_ECF_S_folT_fam,4_DUF488,3_vmrA,3_RfbX,3_PRTases_typeI,3_PRK00187,3_MATE_Wzx_like,3_MATE_MJ0709_like,3_MATE_like_13,2_YqgFc,2_Yq…
HMP2_14513	11.01	1	95	6	1	6_Bacteria	1	6_Firmicutes	1	6_Clostridia	1	6_Clostridiales	1	6_Eubacteriaceae	1	6_Eubacterium	1	6_[Eubacterium]:eligens	19.9246	6_HTH_XRE,3_HTH_3,2_HTH_26,2_HTH_19,
HMP2_14522	27.52	2	76	3	1	3_Bacteria	1	3_Firmicutes	1	3_Clostridia	1	3_Clostridiales	1	3_Ruminococcaceae	1	3_Ruminococcus	3	1_Ruminococcus:sp.:AM28-13,1_Ruminococcus:sp.:AF25-19,1_Ruminococcus:sp.:AF18-29	73.3789	3_SpaA,1_DUF3852,1_CarboxypepD_reg,
HMP2_14523	12.78	1	46	3	1	1_Bacteria	1	1_Bacteroidetes	1	1_Bacteroidia	1	1_Bacteroidales	1	1_Rikenellaceae	0	NA	1	1_Alistipes	0.591717	1_yidC_oxa1_cterm,1_PRK02944,1_PRK01622,1_PRK01315,1_PRK00145,1_Peptidase_C10,1_60KD_IMP,
HMP2_14530	10.06	3	47	4	1	4_Bacteria	1	4_Actinobacteria	1	4_Actinobacteria	1	4_Corynebacteriales	1	4_Corynebacteriaceae	1	4_Corynebacterium	1	4_Corynebacterium:durum:F0235	57.7229	8_cbiO,2_YdiL,2_TroA-like,2_TroA_a,2_TIGR03086,2_TIGR03083,2_TauB,2_Peripla_BP_2,2_MDMPI_N,2_hmuV,2_FtsE,2_FepB,2_F420-O_ABCperi,2_Abi,1_ZnuC,1_znuC,1_YvrC,1_YnjD,1_ycf16,1_YbbA,1_YafY,1_WYL,1_urea_trans_UrtE,1_urea_trans_UrtD,1_TroA_f,1_TroA_e,1_TM_ABC_iron-siderophores_like,1_ThiQ,1_thiQ,1_tauB,1_TagH,1_SufC,1_sufC,1_ssuB,1_SIMPL,1_PRK15079,1_PRK15056,1_PRK14274,1_PRK14273,1_PRK14272,1_PRK14271…
HMP2_14534	14.81	1	82	6	1	2_Bacteria	1	2_Actinobacteria	1	2_Actinobacteria	2	1_Geodermatophilales,1_Actinomycetales	1	1_Actinomycetaceae	1	1_Actinomyces	2	1_Geodermatophilaceae,1_Actinomyces:naeslundii	0.148966	4_phage_NlpC_fam,4_NLPC_P60,2_LT-like,1_Spr,1_Slt70-like,1_Slt35-like,1_SLT,1_MltD-like,1_Lyz-like,1_LT_Slt70-like,1_LT_MltC_MltE,1_FlhG,
HMP2_14535	15.32	1	57	7	1	7_Bacteria	1	7_Actinobacteria	1	7_Actinobacteria	1	7_Actinomycetales	1	7_Actinomycetaceae	1	7_Actinomyces	3	4_Actinomyces:johnsonii:F0510,2_Actinomyces:oris,1_Actinomyces:sp.:Marseille-P3109	34.0693	4_TM_PBP2,4_PRK15107,4_PRK15100,4_HisM,4_HEQRo_perm_3TM,4_glnP,4_ectoine_ehuD,4_ectoine_ehuC,4_BPD_transp_1,4_ArtQ,4_ArtM,4_artM,2_PRK15135,2_PRK15069,2_PRK11123,1_PIN_VapC-like,1_PIN_Pae0151-like,1_PIN_MT3492-like,1_PIN,1_phd_fam,1_MarR,1_HTH_MARR,
HMP2_14539	12.45	2	45	6	1	6_Bacteria	1	6_Bacteroidetes	1	6_Flavobacteriia	1	6_Flavobacteriales	1	6_Flavobacteriaceae	1	6_Capnocytophaga	2	5_Capnocytophaga:sputigena,1_Capnocytophaga:sp.:oral:taxon:326:str.:F0382	85.2132	4_NTP_transferase,2_RmlA1,2_PC_cytidylyltransferase,2_APH,
[truncated: 2,336 more rows]

## Sheet: 2022structures
#candidate structured RNAs overlapping nr database (2,022)
[truncated: 2,023 more rows]

## Sheet: Sheet3
#List of structures that were 'repredicted' - that is names of structures already in RFAM that were predicted by the pipeline
[truncated: 66 more rows]
