# Supplementary material for: Comparative genomics identifies thousands of candidate structured RNAs in human microbiomes
Source: Genome Biol. 2021 Apr 12;22:100. doi: 10.1186/s13059-021-02319-w (PMC8040213; doi:10.1186/s13059-021-02319-w)
Supplement: Supplementary file 2 — Additional file 2: Table S2. Candidate structured RNAs that may overlap with small proteins. We provide a table of candidate structured RNAs that overlap small protein families predicted using SmORFinder [19] and the sequence of the small proteins. [file 13059_2021_2319_MOESM2_ESM.xlsx]

## Sheet: no_nr structures overlapping sm
HMP2_445	smorfam=smorfam01243		orf_seq=ATGGTACACCCTGAGAACTATCCTCAGCTGACGATCCGTGTCTCTGGCTATGCCGTGAACTTCGTCAAGCTCAGCCGTGAGCACCAGCTCGAGGTCATCTCGCGCTCCTTCCACAAGCGCATGCGCTAA
HMP2_4493	smorfam=smorfam04052		orf_seq=GTGCTCGAGGACGGCAAGGTGGAGTGCCCCAACTGCGGCGCAACGCTGGAGTTTGACCCCGAAGACCTTGTGGAAGACGAGGAGAAGGACGACTAA
HMP2_5198	smorfam=smorfam03993		orf_seq=ATGAACGAAATGACAGCAAACGAGCTTTACAGGCTGATACAATACTTAAAGGCCTTAGGCTGGGACGAAAAAGAAATAGTCAAGCTCATCGAGTGTATAACTCGATAA
HMP2_5221	smorfam=smorfam00111		orf_seq=ATGGATCTGCATTATGTTCAAATCCTTCAGTATAAAAAACTAAATGGTATCGAACTTTCAGATAGCGAAAAACGCTATTTGGAAAAATACGAACAGTCGAAAAACGACGCGTTAGATAGATGGTTAGCAAACAACCACTAA
HMP2_5221	smorfam=smorfam00111		orf_seq=ATGGATCTGCATTATGTTCAAATCCTTCAGTATAAAAAACTGAATGGCATCGAACTTACAGATAGTGAAGAACGCTATCTTGAAAAATACGAACAGTCGAAAAACGACGTGTTCGATAATTGGTTAGCGAATAATCGCTAA
HMP2_5221	smorfam=smorfam00111		orf_seq=ATGGATTTAAACTACGTTCAAATCCTTCAGTATAAACAACTGAATGGCATCGAACTTTCAGATAATGAAAAGAAATATCTGGAAAAATACGAACAGTCGAAAAACGACGTGTTCGATAATTGGTTAGCAAACAACCGCTAA
HMP2_5221	smorfam=smorfam03958		orf_seq=ATGGATTCAAGCTATCAGATTCAAGTACTCCAAATCAAGAAGATGATGGGTACTATAACTAAAGAAGAAAATGAATGGTTAGAAGCACTATTACGTGTAGAAAATAATTCATTAGATACATGGGCAAGTAACAATTAG
HMP2_5221	smorfam=smorfam03958		orf_seq=ATGGATTCAAGCTATCTTATCCAAACTCTTCAAATTAAGAAGATGATGGGTACAATAACCCAAGAGGAAAATGAATGGCTGGAAGCAGCACTAGCTGCGCAAAACCAAACATTAGATTCATGGGCTAACAACAATTATTACTATCCAAACTAA
HMP2_5221	smorfam=smorfam03958		orf_seq=ATGGATTCAAGCTATCTTATCCAAACTCTTCAAATTAAGAAGATGATGGGTACTATAACTAAAGAGGAAAATGAATGGCTGGAAGCAGCTTTAGCTGCACAAAACCAAACATTAGATTCATGGGCTAACAACAATTATTACTATCCAAACTAA
HMP2_5221	smorfam=smorfam03958		orf_seq=ATGGATTCAAGCTATTTTATCCAAACTCTTCAAATTAAGAAGATGATGGGTACAATAACCCAAGAGGAAAATGAATGGCTGGAAGCAGCACTAGCTGCGCAAAACCAAACATTAGATTCATGGGCTAACAACAATTATTACTATCCAAACTAA
HMP2_5221	smorfam=smorfam03958		orf_seq=ATGGATTCGAGTTATCTCATCCAAACTCTTCAAATTAAGAAGATGATGGGTACAATAACTAAAGAAGAAAATGAATGGCTGGAAGCTGCACTAACAGCTGAAAACCAAACATTAGACTCTTGGGCTAACAAGAATTATTACTATCTAGACTAA
HMP2_529	smorfam=None		orf_seq=ATGACCCGCGAAAAGGAGTATTACCGGACGAAGATCGAGCAGGACAGCACGCTGCTGGAGCGGCTGCAGTACGACGATTATCTGGAGGAATACGCCCGCGAGAATTACCACATGCAGCGGAGGGGCGAACACGTCTATATTATCAAGGAATAA
HMP2_5914	smorfam=smorfam00641		orf_seq=ATGGATGAAAGGCAAATCAAAGCCATTGAGGCCGTTCTCGCAAAAGGGGACAGAATAGAGTTGATTCCCGTGAAAGATGGTGTTAAAATTATACATGTCAAGCGGGAAGAGCTGAAACAGAATATTGCTCCCGCCTCTAAGCGTTGA
HMP2_6533	smorfam=smorfam04148		orf_seq=ATGGGAAGCATCGTCGAAGCCGCCCTATATGACACTGTTGGGAAGTTTTTTCTGCTTTTCGTGATCGTGCCTGCGGGGGTCATCTTTTTGGGATATGTGATCTACATGATCGCGAAAATCCTTCAGGAACTGCGAAAAAAGTAG
HMP2_6533	smorfam=smorfam04148		orf_seq=ATGGGAAGCATCGTCGAAGCCGCCCTATATGACATTGTCGGGAAGTTTTTTCTGCTTTTCGTGATCGTGCCTGCGGGGGTCATCTTTTTGGGATATGTGATCTACATGATCGCGAAAATCCTTCAGGAACTGCGAAAAAAGTAG
HMP2_6533	smorfam=smorfam04148		orf_seq=ATGGGAAGCATCGTCGAAGCNGCCCTATATGACNNTGTCGGGAAGTTTTTTCTGCTTTTCNTGATCGTGCCTGCGGGGGTNATCTTTTTGGGATATGTGATCTACATGATCGCGAAAATCCTTCAGGAACTGCGAAAAAAGTAG
HMP2_6533	smorfam=smorfam04148		orf_seq=ATGGGAAGCATCGTCGAAGCTGCCCTATATGACATTGTCGGGAAGTTTTTTCTGCTTTTCGTGATCGTGCCTGCGGGGGTCATCTTTTTGGGATATGTGATCTACATGATCGCGAAAATCCTTCAGGAACTGCGAAAAAAGTAG
HMP2_6533	smorfam=smorfam04148		orf_seq=ATGGGAAGCATCGTTGAAGCCGCCCTGTATGACGTTGTCGGGAAGTTTTTTCTGCTTTTCGTGATCATGCCTGCGGGGGTTATCTTTTTGGGATATGTGATCTACATGATCGCGAAAATCATTCAGGAACTGCGAAAAAAGTAG
HMP2_6533	smorfam=smorfam04148		orf_seq=ATGGGAAGCATCGTTGAAGCCGCCCTGTATGACGTTGTCGGGAAGTTTTTTCTGCTTTTCGTGATCGTGCCTGCGGGGGTCATCTTTTTGGGATATGTGATCTACATGATCGCGAAAATCCTTCAGGAACTGCGAAAAAAGTAG
HMP2_6540	smorfam=None		orf_seq=ATGGGCGTGGCCGAGATGAAGGTCATCGCCGACTGCATTGCCGACTGCATCTGGCACTACGACGAGAAGAAGGATGAGATCAGCGAGCGTGTGCTCAAGCTGACCCGCGACTTCCCGCTGTACGAGTGA
HMP2_6967	smorfam=smorfam02700		orf_seq=GTGGGAGCCACAAAAGAAGAAGCCATTAAAGACTTTTTACAAGCTTACGAAGATATGAAGGAGTTTTATAAAGAAGAAAAAAAGCCCCACCGCTGGGGGTGGGGAGAAGCATTCAGAATTGTAAAAAAGGTGTAA
HMP2_721	smorfam=smorfam01969		orf_seq=ATGCGCAAGTTCGACGAGCAGTTCCAGAACTACCTCAGTGGCGAGATCGACGTCGACACGATGCTCTCCAACGCTCAGGATGCCTGGGATGCGGAGTTCTGA
HMP2_7743	smorfam=smorfam03518		orf_seq=ATGGTAACATTAATGGTATTCGCCGTTGTTGCAGTGATGATTGCACAGGCAATTAACTTAGGCGGTAAGCTTCGCTAA
HMP2_8095	smorfam=smorfam02204		orf_seq=ATGAAAGTAAGACCATCAGTAAAACCAATGTGCGACAAATGCAAAGTAATAAAAAGAAAAGGTGTAATTAGAGTTATTTGTGAAAACCCTAAACACAAACAAAGACAAGGTTAA
HMP2_9535	smorfam=smorfam00151		orf_seq=ATGATGCATCAAAAGCAAAACAAGAGAAGAAAACACTCGAAGAAATTTTTTAAAGCTTTACATATTATAGTTATTACTCTTAAATATGCTTTTAAAATTTTAAAAGAGCTAAAAGCTATTATTGATTTATTCAATAAATAG
HMP2_9535	smorfam=smorfam00151		orf_seq=ATGATGTCCAAAAGACAAAACAAGAGAAGAAAAAGCTCAAAAAAATTTTTTAAAACTTTACATATTATAGTTATTACTCTTAAATATGCTTTTAAAATTTTAAAAGAGCTAAAAGCTATTATTGATTTATTCAATAAATAG
HMP2_9652	smorfam=None		orf_seq=ATGACCGGCGTGGGTGACAGCACCGGCAACACCGTGAAGATCGACTACGCCGCCATCGTCACCCCGCTGTCCTCCGCCGTGACCGGCGCGACCGTGGCAAACGTGGTGTTCATCGTGGAGTGGGATACCGCGGCGTAA

## Sheet: yes_nr structures overlapping s
HMP2_7240	smorfam=smorfam01852	orf_seq=ATGACAACATATGAAACAGTCATGGTAGTGTTAACTTGTTTAACATTTGTCGTGTCTTTAATGATGCTTGTTATTAAATTACTTCTTATCATAATTGATAAAAGTGAAAAAAAATAA
HMP2_7319	smorfam=smorfam00830	orf_seq=ATGCATAAAGCTGGTTTTGTAAACATCGTAGGAAATCCGAATGTTGGAAAGTCGACATTGATGAATGCTTTGGTAGGTGAGCGTATTTCGATTGCTACTTTCAAGGCGCAGACTACTCGTCACCGGATTATGGGGATCTATAATACGGATTAG
HMP2_7598	smorfam=smorfam01168	orf_seq=ATGAGAAAGATCACGATCTGTTGTCTGGCAGCCGCCCTGCTGATGATTGGACTGGGGCTGTGGCGCGGGGAAGCGGACATGGTCCTGCACAAGGGCGTCAACCTGTGTTTGGAGTGTGTGGGCATTGGCTGA
HMP2_762	smorfam=smorfam04280	orf_seq=ATGAGCAAACGTACTTTCCAGCCGAATAACCGCCGCCGCGCCAAAAAACACGGCTTCCGTCTGCGTATGCGCACCCGCGCTGGTCGCGCTATCCTGGCGAGCCGTCGTTCCAAGGGCCGCGCAAAGCTTTCGGCCTAA
HMP2_762	smorfam=smorfam04280	orf_seq=ATGAGTAAACGTACTTTCCAGCAGAATAACCGCCGTCGTGCGAAGAAACACGGTTTCCGTCTTCGTATGCGTACTCGTGCCGGTCGTTCTATCCTGTCGAACCGTCGTTCCAAGGGTCGTTCCAAGCTTTCGGCATAA
HMP2_762	smorfam=smorfam04280	orf_seq=ATGAGTAAACGTACTTTCCAGCCGAATAACCGACGTCGTGCGAAGAAACACGGTTTCCGTCTTCGTATGCGCACTCGTGCCGGTCGTTCTATCCTGTCGAACCGCCGTTCCAAGGGTCGTTCCAAGCTTTCGGCATAA
HMP2_762	smorfam=smorfam04280	orf_seq=ATGAGTAAACGTACTTTCCAGCCGAATAACCGCCGTCGTGCGAAGAAACACGGTTTCCGTCTNCGTATGCGTACTCGTGCCGGTCGTTCTATCCTGTCGAACCGTCGTTCTAAGGGTCGTTCCAAGCTTTCGGCATAA
HMP2_762	smorfam=smorfam04280	orf_seq=ATGAGTAAACGTACTTTCCAGCCGAATAACCGCCGTCGTGCGAAGAAACACGGTTTCCGTCTTCGTATGCGCACTCGTGCCGGTCGTTCTATCCTGTCGAACCGCCGTTCCAAGGGTCGTTCCAAGCTTTCGGCATAA
HMP2_762	smorfam=smorfam04280	orf_seq=ATGAGTAAACGTACTTTCCAGCCGAATAACCGCCGTCGTGCGAAGAAACACGGTTTCCGTCTTCGTATGCGCACTCGTGCCGGTCGTTCTATCCTGTCGAACCGTCGTTCCAAGGGTCGTTCCAAGCTTTCGGCATAA
HMP2_762	smorfam=smorfam04280	orf_seq=ATGAGTAAACGTACTTTCCAGCCGAATAACCGCCGTCGTGCGAAGAAACACGGTTTCCGTCTTCGTATGCGCACTCGTGCCGGTCGTTCTATCCTGTCGAACCGTCGTTCTAAGGGTCGTTCCAAGCTTTCGGCATAA
HMP2_762	smorfam=smorfam04280	orf_seq=ATGAGTAAACGTACTTTCCAGCCGAATAACCGCCGTCGTGCGAAGAAACACGGTTTCCGTCTTCGTATGCGNACTCGTGCCGGTCGTTCTATCCTGTCGAACCGTCGTTCCAAGGGTCGTTCCAAGCTTTCGGCATAA
HMP2_762	smorfam=smorfam04280	orf_seq=ATGAGTAAACGTACTTTCCAGCCGAATAACCGCCGTCGTGCGAAGAAACACGGTTTCCGTCTTCGTATGCGNACTCGTGCCGGTCGTTCTATCCTGTCGAACCGTCGTTCNAAGGGTCGTTCCAAGCTTTCGGCATAA
HMP2_762	smorfam=smorfam04280	orf_seq=ATGAGTAAACGTACTTTCCAGCCGAATAACCGCCGTCGTGCGAAGAAACACGGTTTCCGTCTTCGTATGCGTACTCGTGCCGGTCGTTCTATCCTGTCGAACCGCCGTTCCAAGGGTCGTTCCAAGCTTTCGGCATAA
HMP2_762	smorfam=smorfam04280	orf_seq=ATGAGTAAACGTACTTTCCAGCCGAATAACCGCCGTCGTGCGAAGAAACACGGTTTCCGTCTTCGTATGCGTACTCGTGCCGGTCGTTCTATCCTGTCGAACCGTCGTTCCAAGGGTCGTTCCAAGCTTTCGGCATAA
HMP2_762	smorfam=smorfam04280	orf_seq=ATGAGTAAACGTACTTTCCAGCCGAATAACCGCCGTCGTGCGAAGAAACACGGTTTCCGTCTTCGTATGCGTACTCGTGCCGGTCGTTCTATCCTGTCGAACCGTCGTTCNAAGGGTCGTTCCAAGCTTTCGGCATAA
HMP2_762	smorfam=smorfam04280	orf_seq=ATGAGTAAACGTACTTTCCAGCCGAATAACCGCCGTCGTGCGAAGAAACACGGTTTCCGTCTTCGTATGCGTACTCGTGCCGGTCGTTCTATCCTGTCGAACCGTCGTTCTAAGGGTCGTTCCAAGCTTTCGGCATAA
HMP2_762	smorfam=smorfam04280	orf_seq=ATGAGTAAACGTACTTTCCAGCCGAATAACCGCCGTCGTGCGAAGAAACACGGTTTCCGTCTTCGTATGCGTNCNCGTGCCGGTCGTTCTATCCTGTCGAACCGTCGTTCCAAGGGTCGTTCCAAGCTTTCGGCATAA
HMP2_762	smorfam=smorfam04280	orf_seq=ATGAGTAAACGTACTTTCCAGCCGAATAACCGCCGTCGTGCGAAGAAACACGGTTTCCGTCTTCGTATGCGTNCTCGTGNCGGTCGTTCTATCCTGTCGAACCGTCGTTCCAAGGGTCGTTCCAAGCTTTCGGCATAA
HMP2_762	smorfam=smorfam04280	orf_seq=ATGAGTAAACGTACTTTCCAGCCGAATAACCGCCGTCGTGCGAAGAAACANGGTTTCCGTCTTCGTATGCGCACTCGTGCCGGTCGTTCTATCCTGTCGAACCGTCGTTCCAAGGGTCGTTCCAAGCTTTCGGCATAA
HMP2_7981	smorfam=smorfam03867	orf_seq=ATGAGCGGTTCTGATTGCGTCATTGCCATCAATAAAGATGAAGACGCACCGATTTTCAAAGTAGCTGACTACGGCATTGTAGGCGATGCTTTTGAAATCGTTCCGAAATTAACGGCAGCTATTAAAGCCGCTAAAGGTATGTAA
HMP2_8659	smorfam=smorfam02314	orf_seq=ATGAAAACACTAAAGAACAAGCTATATGCTGTAGTATTACTTATTTGTGGGTACTTACCGGTACTTATCGACAAAGATGCAACAGCATTAGTATTCTTTGCGTTTATCGCAATACCGTTGTTCTTTGCAAAAGAAAACTGGATTTATTGA
HMP2_8659	smorfam=smorfam02314	orf_seq=ATGAAAACACTAAAGAACAAGTTATATGCTGTAGTATTACTTATTTGTGGGTACTTACCGGCACTTATTGTTAAAGATGCAACCGCATTAGTATTCTTAGCGTTGATCGCAGTACCACTGTTCTTTGCAAAAGAAAACTGGATTTATTAA
HMP2_8659	smorfam=smorfam02314	orf_seq=ATGAAAACATTCAAGAACAAGCTGTACGCTGTGGGGCTGATGCTCTGCGGAAGTGTTCCGACATTCCTGGAGCAGGACGCCACGGCGCTGGTATTTATCGGGATGATTGCAGTTCCGCTGTTCTTTGCAAAAGAAAACTGGATTTATTAA
HMP2_8659	smorfam=smorfam02314	orf_seq=ATGAAAACATTCAAGAACAAGCTGTACGCTGTGGGGCTGATGCTCTGCGGGAGTGTTCCGACATTCCTGGAGCAGGACGCCACGGCGCTGGTATTTATCGGGATGATTGCAGTTCCGCTGTTCTTTGCAAAAGAAAACTGGATTTATTAA
HMP2_9110	smorfam=None	orf_seq=ATGCGCTTCTTCGACGAATACTCCTACGAGGAGATCGCCGCCAAGCTCACCCTGCCGCTGGGCACCGTCAAGACGCAGATCCACCGCGCCCGCGAGCAGATGTGCAAACTGATCGCGCAGGGCGACGAACGATGA
HMP2_9580	smorfam=smorfam04406	orf_seq=ATGTGTAGAATTGATCCATATCATCAAAGAGAATATGATAGACANGGTTGTGAGAGTTGGGATGAATATTGNAATCTAAATTCANTAAANTATAGTGATATTATTCTNGATGAAGACGAAGATGAAGATGAGTAA
HMP2_9628	smorfam=smorfam03281	orf_seq=ATGGAAAAGGAAAAGAAAACAGTATTCGTTTCATTCGCTACCCAGAAGGGCGGCGTGGGTAAATCAACATTTACCATTTATGCGGCATCATGA
