# Supplementary material for: Comparative genomics identifies thousands of candidate structured RNAs in human microbiomes
Source: Genome Biol. 2021 Apr 12;22:100. doi: 10.1186/s13059-021-02319-w (PMC8040213; doi:10.1186/s13059-021-02319-w)
Supplement: Supplementary file 3 — Additional file 3: Table S3. Candidate structured RNAs that overlap or are palindromic. We list which candidate structured RNAs are found on the opposing strand of a different candidate structured RNA. All pairwise overlaps are provided both for the 3161 and 2022 (those that overlap the nr database) candidate structured RNAs as separate tabs. Additionally, we list which structures are palindromic, or those in which cmsearch [14] predicts the same structure overlapping the same region in opposing orientations for the 3161 and 2022 candidate structured RNAs as separate tabs. [file 13059_2021_2319_MOESM3_ESM.xlsx]

## Sheet: 3,161overlappingstructures
#Structures that overlap other structures on the opposing strand
HMP2_1001	HMP2_5751
HMP2_10052	HMP2_7425
HMP2_10096	HMP2_9367
HMP2_1016	HMP2_1017
HMP2_1017	HMP2_1016
HMP2_10195	HMP2_2572
HMP2_10296	HMP2_13350
HMP2_10302	HMP2_11741
HMP2_10328	HMP2_12759
HMP2_10328	HMP2_8304
HMP2_10328	HMP2_12759
HMP2_10328	HMP2_8304
HMP2_10386	HMP2_9993
HMP2_10424	HMP2_2748
HMP2_10487	HMP2_10615
HMP2_10615	HMP2_10487
HMP2_10789	HMP2_3866
HMP2_10897	HMP2_10898
HMP2_10898	HMP2_10897
HMP2_11030	HMP2_14831
HMP2_111	HMP2_110
HMP2_11109	HMP2_6581
HMP2_1166	HMP2_1893
HMP2_11741	HMP2_10302
HMP2_11874	HMP2_8435
HMP2_12007	HMP2_13125
HMP2_1217	HMP2_1216
HMP2_12747	HMP2_7316
HMP2_12773	HMP2_3146
HMP2_12963	HMP2_14408
HMP2_1299	HMP2_1923
HMP2_13009	HMP2_13852
HMP2_1312	HMP2_1313
HMP2_13125	HMP2_12007
HMP2_1313	HMP2_1312
HMP2_132	HMP2_384
HMP2_13289	HMP2_6885
HMP2_13341	HMP2_3053
HMP2_13350	HMP2_10296
HMP2_1352	HMP2_11903
HMP2_13603	HMP2_5069
HMP2_14031	HMP2_5198
HMP2_14183	HMP2_3067
HMP2_14322	HMP2_11906
HMP2_1435	HMP2_1437
HMP2_14408	HMP2_12963
HMP2_1479	HMP2_3785
HMP2_1481	HMP2_3288
HMP2_14831	HMP2_11030
HMP2_15170	HMP2_5891
HMP2_15524	HMP2_15525
HMP2_15525	HMP2_15524
HMP2_15588	HMP2_15589
HMP2_16079	HMP2_5699
HMP2_1608	HMP2_1609
HMP2_1609	HMP2_1608
HMP2_1717	HMP2_9278
HMP2_1732	HMP2_1731
HMP2_1742	HMP2_1743
HMP2_1743	HMP2_1742
HMP2_175	HMP2_288
HMP2_1832	HMP2_1833
HMP2_1833	HMP2_1832
HMP2_1849	HMP2_6981
HMP2_1881	HMP2_1576
HMP2_1885	HMP2_1884
HMP2_1948	HMP2_1021
HMP2_2016	HMP2_2017
HMP2_2104	HMP2_8825
HMP2_2240	HMP2_2241
HMP2_232	HMP2_231
HMP2_2336	HMP2_644
HMP2_2361	HMP2_2563
HMP2_238	HMP2_239
HMP2_239	HMP2_238
HMP2_2416	HMP2_2417
HMP2_2419	HMP2_2420
HMP2_2569	HMP2_3603
HMP2_2585	HMP2_2979
HMP2_2766	HMP2_1466
HMP2_2826	HMP2_3288
HMP2_2834	HMP2_4514
HMP2_288	HMP2_175
HMP2_2884	HMP2_5801
HMP2_2914	HMP2_5176
HMP2_2937	HMP2_2938
HMP2_2953	HMP2_2954
HMP2_2954	HMP2_2953
HMP2_300	HMP2_7155
HMP2_300	HMP2_764
HMP2_300	HMP2_7155
HMP2_300	HMP2_764
HMP2_3053	HMP2_13341
HMP2_3146	HMP2_12773
HMP2_315	HMP2_316
HMP2_3178	HMP2_8285
HMP2_3190	HMP2_3191
HMP2_3191	HMP2_3190
HMP2_3282	HMP2_4612
HMP2_3311	HMP2_8121
HMP2_3327	HMP2_3537
HMP2_3495	HMP2_3496
HMP2_3496	HMP2_3495
HMP2_3504	HMP2_3505
HMP2_3526	HMP2_5872
HMP2_3571	HMP2_3572
HMP2_3629	HMP2_6869
HMP2_3686	HMP2_3687
HMP2_3687	HMP2_3686
HMP2_384	HMP2_132
HMP2_3922	HMP2_8544
HMP2_3977	HMP2_3978
HMP2_3992	HMP2_2747
HMP2_4014	HMP2_4981
HMP2_4079	HMP2_6523
HMP2_4282	HMP2_11169
HMP2_4308	HMP2_4305
HMP2_4348	HMP2_9520
HMP2_4356	HMP2_4988
HMP2_4472	HMP2_4047
HMP2_4572	HMP2_8069
HMP2_4612	HMP2_3282
HMP2_47	HMP2_6696
HMP2_4708	HMP2_6999
HMP2_471	HMP2_472
HMP2_4712	HMP2_12965
HMP2_4714	HMP2_4715
HMP2_4715	HMP2_4714
HMP2_4756	HMP2_1370
HMP2_4795	HMP2_9174
HMP2_4945	HMP2_6742
HMP2_4981	HMP2_4014
HMP2_505	HMP2_506
HMP2_506	HMP2_505
HMP2_5069	HMP2_13603
HMP2_5093	HMP2_3271
HMP2_5116	HMP2_3946
HMP2_5153	HMP2_5154
HMP2_5154	HMP2_5153
HMP2_5168	HMP2_9949
HMP2_5176	HMP2_2914
HMP2_5198	HMP2_14031
HMP2_5245	HMP2_5274
HMP2_5274	HMP2_5245
HMP2_5291	HMP2_5298
HMP2_5421	HMP2_5422
HMP2_5452	HMP2_6130
HMP2_5461	HMP2_9304
HMP2_555	HMP2_556
HMP2_556	HMP2_555
HMP2_5563	HMP2_7266
HMP2_5662	HMP2_6041
HMP2_5699	HMP2_16079
HMP2_5706	HMP2_5707
HMP2_574	HMP2_573
HMP2_5750	HMP2_8216
HMP2_5801	HMP2_2884
HMP2_5822	HMP2_3998
HMP2_5840	HMP2_4721
HMP2_587	HMP2_3902
HMP2_590	HMP2_4904
HMP2_5914	HMP2_5915
HMP2_5920	HMP2_6739
HMP2_6114	HMP2_4861
HMP2_6179	HMP2_6327
HMP2_6327	HMP2_6179
HMP2_644	HMP2_2336
HMP2_6523	HMP2_4079
HMP2_6581	HMP2_11109
HMP2_6639	HMP2_6431
HMP2_6696	HMP2_47
HMP2_6739	HMP2_5920
HMP2_6746	HMP2_6121
HMP2_6800	HMP2_6799
HMP2_6885	HMP2_13289
HMP2_6893	HMP2_905
HMP2_6985	HMP2_1337
HMP2_6999	HMP2_4708
HMP2_710	HMP2_709
HMP2_7263	HMP2_7260
HMP2_7316	HMP2_12747
HMP2_734	HMP2_6307
HMP2_7425	HMP2_10052
HMP2_7528	HMP2_7527
HMP2_767	HMP2_3355
HMP2_7845	HMP2_7844
HMP2_7982	HMP2_7983
HMP2_8069	HMP2_4572
HMP2_8073	HMP2_10632
HMP2_8121	HMP2_3311
HMP2_8304	HMP2_10328
HMP2_8348	HMP2_117
HMP2_843	HMP2_14240
HMP2_8544	HMP2_3922
HMP2_8609	HMP2_427
HMP2_8616	HMP2_8617
HMP2_8617	HMP2_8616
HMP2_8624	HMP2_11697
HMP2_883	HMP2_884
HMP2_884	HMP2_883
HMP2_8852	HMP2_5995
HMP2_8858	HMP2_9350
HMP2_905	HMP2_6893
HMP2_9367	HMP2_10096
HMP2_9487	HMP2_9488
HMP2_9488	HMP2_9487
HMP2_9520	HMP2_4348
HMP2_9559	HMP2_3527
HMP2_9695	HMP2_9696
HMP2_9696	HMP2_9695
HMP2_997	HMP2_9050
HMP2_9993	HMP2_10386

## Sheet: 2,022overlappingstructures
#Structures that overlap other structures on the opposing strand
HMP2_10753	HMP2_5722
HMP2_11169	HMP2_4282
HMP2_1212	HMP2_1202
HMP2_1294	HMP2_1296
HMP2_13075	HMP2_9346
HMP2_13452	HMP2_13696
HMP2_13696	HMP2_13452
HMP2_1370	HMP2_4756
HMP2_15086	HMP2_15340
HMP2_211	HMP2_210
HMP2_2219	HMP2_2220
HMP2_234	HMP2_165
HMP2_2563	HMP2_2361
HMP2_2893	HMP2_2897
HMP2_2917	HMP2_2916
HMP2_2938	HMP2_2937
HMP2_2964	HMP2_3864
HMP2_3297	HMP2_339
HMP2_3739	HMP2_3740
HMP2_3864	HMP2_2964
HMP2_4861	HMP2_6114
HMP2_4904	HMP2_590
HMP2_5322	HMP2_5314
HMP2_553	HMP2_554
HMP2_5722	HMP2_10753
HMP2_600	HMP2_3964
HMP2_6121	HMP2_6746
HMP2_6460	HMP2_509
HMP2_6869	HMP2_3629
HMP2_6958	HMP2_5644
HMP2_6978	HMP2_7678
HMP2_7156	HMP2_2113
HMP2_7158	HMP2_4488
HMP2_7346	HMP2_7347
HMP2_7371	HMP2_4173
HMP2_7527	HMP2_7528
HMP2_7678	HMP2_6978
HMP2_8137	HMP2_8138
HMP2_8216	HMP2_5750
HMP2_8435	HMP2_11874
HMP2_8567	HMP2_3231
HMP2_8567	HMP2_8568
HMP2_8567	HMP2_8912
HMP2_8567	HMP2_3231
HMP2_8567	HMP2_8568
HMP2_8567	HMP2_8912
HMP2_8567	HMP2_3231
HMP2_8567	HMP2_8568
HMP2_8567	HMP2_8912
HMP2_8568	HMP2_8567
HMP2_8659	HMP2_8825
HMP2_8712	HMP2_8711
HMP2_8798	HMP2_8799
HMP2_8799	HMP2_8798
HMP2_8842	HMP2_1493
HMP2_9005	HMP2_9006
HMP2_9006	HMP2_9005
HMP2_9117	HMP2_13852

## Sheet: 3,161palindromes
#Structures that exist on both strands of the same region.	isintrinsic terminator? (ARNold, 1=yes)
HMP2_10	1
HMP2_10096	0
HMP2_10100	1
HMP2_1020	1
HMP2_10215	1
HMP2_10243	1
HMP2_1032	1
HMP2_10388	1
HMP2_10519	1
HMP2_1055	1
HMP2_1058	1
HMP2_1062	1
HMP2_1065	1
HMP2_10722	1
HMP2_1079	1
HMP2_1084	0
HMP2_10964	1
HMP2_10966	0
HMP2_10975	1
HMP2_11189	0
HMP2_11280	1
HMP2_1152	1
HMP2_1180	1
HMP2_1184	1
HMP2_1196	1
HMP2_12584	0
HMP2_12646	1
HMP2_12771	0
HMP2_1285	1
HMP2_12920	1
HMP2_12921	1
HMP2_13141	0
HMP2_1320	1
HMP2_13271	1
HMP2_13684	0
HMP2_13831	1
HMP2_1403	1
HMP2_1426	0
HMP2_14352	1
HMP2_1440	1
HMP2_1441	1
HMP2_14503	1
HMP2_1479	1
HMP2_14910	0
HMP2_14982	0
HMP2_1509	1
HMP2_15095	0
HMP2_1515	1
HMP2_15473	1
HMP2_15697	1
HMP2_1584	1
HMP2_1587	1
HMP2_16013	1
HMP2_1602	1
HMP2_1607	1
HMP2_1615	1
HMP2_16472	1
HMP2_16492	1
HMP2_1658	1
HMP2_1685	1
HMP2_1729	0
HMP2_1751	1
HMP2_1795	1
HMP2_1809	1
HMP2_1812	1
HMP2_1813	1
HMP2_1819	1
HMP2_1823	1
HMP2_1825	1
HMP2_1873	1
HMP2_1951	1
HMP2_1952	1
HMP2_1954	1
HMP2_1955	1
HMP2_1977	1
HMP2_1986	1
HMP2_1987	1
HMP2_1992	1
HMP2_2026	1
HMP2_2055	1
HMP2_2058	1
HMP2_2059	1
HMP2_2176	1
HMP2_2187	1
HMP2_2202	1
HMP2_2249	1
HMP2_228	0
HMP2_2350	1
HMP2_2354	1
HMP2_2385	1
HMP2_2406	1
HMP2_246	1
HMP2_25	1
HMP2_2506	1
HMP2_2545	1
HMP2_2568	0
HMP2_2583	0
HMP2_2593	1
HMP2_26	1
HMP2_2602	1
HMP2_2634	1
HMP2_2658	0
HMP2_2702	1
HMP2_2713	1
HMP2_2749	1
HMP2_2771	1
HMP2_2819	1
HMP2_2844	1
HMP2_2906	1
HMP2_2911	1
HMP2_2973	1
HMP2_2978	1
HMP2_2987	0
HMP2_300	1
HMP2_3000	0
HMP2_304	1
HMP2_3074	1
HMP2_3103	0
HMP2_3132	1
HMP2_3175	1
HMP2_3233	1
HMP2_3267	1
HMP2_3290	1
HMP2_3303	1
HMP2_3337	1
HMP2_3352	1
HMP2_3371	1
HMP2_3406	1
HMP2_3413	1
HMP2_3474	1
HMP2_3576	1
HMP2_3614	1
HMP2_3628	1
HMP2_3638	1
HMP2_3640	1
HMP2_3701	1
HMP2_372	1
HMP2_3724	1
HMP2_3750	1
HMP2_3899	1
HMP2_40	1
HMP2_4078	1
HMP2_4107	1
HMP2_4205	1
HMP2_4280	1
HMP2_4429	1
HMP2_4493	1
HMP2_4521	1
HMP2_4524	1
HMP2_4606	1
HMP2_465	1
HMP2_4709	1
HMP2_474	1
HMP2_4765	1
HMP2_4805	1
HMP2_4825	1
HMP2_4840	1
HMP2_4895	1
HMP2_4962	1
HMP2_4998	1
HMP2_50	1
HMP2_5074	1
HMP2_5275	1
HMP2_53	1
HMP2_5357	1
HMP2_5409	1
HMP2_5497	1
HMP2_5558	1
HMP2_5566	1
HMP2_5619	1
HMP2_5691	1
HMP2_5794	1
HMP2_5807	1
HMP2_5993	1
HMP2_6021	1
HMP2_6170	1
HMP2_62	1
HMP2_6240	1
HMP2_6253	1
HMP2_6367	1
HMP2_637	1
HMP2_6416	1
HMP2_6533	1
HMP2_6540	1
HMP2_6541	1
HMP2_6547	1
HMP2_6562	1
HMP2_6573	1
HMP2_6637	1
HMP2_6746	1
HMP2_6776	1
HMP2_6835	1
HMP2_6920	1
HMP2_6930	1
HMP2_694	1
HMP2_7064	1
HMP2_712	1
HMP2_7176	1
HMP2_7295	1
HMP2_7380	1
HMP2_7497	1
HMP2_7512	1
HMP2_7569	1
HMP2_7595	1
HMP2_7660	1
HMP2_7669	1
HMP2_7697	1
HMP2_7753	1
HMP2_7771	1
HMP2_7886	1
HMP2_792	1
HMP2_8067	1
HMP2_808	1
HMP2_8094	1
HMP2_8155	1
HMP2_82	1
HMP2_8224	1
HMP2_8265	1
HMP2_829	1
HMP2_833	1
HMP2_834	1
HMP2_8341	1
HMP2_8348	1
HMP2_8616	1
HMP2_8617	1
HMP2_863	1
HMP2_873	1
HMP2_8828	1
HMP2_8957	1
HMP2_8981	1
HMP2_9013	1
HMP2_9048	1
HMP2_9132	1
HMP2_9145	1
HMP2_9171	1
HMP2_9191	1
HMP2_9228	1
HMP2_9282	1
HMP2_9315	1
HMP2_9316	1
HMP2_9363	1
HMP2_9380	1
HMP2_942	1
HMP2_9536	1
HMP2_9607	1
HMP2_9638	1
HMP2_9805	1
HMP2_9905	1
HMP2_9981	1
HMP2_9993	1
		230

## Sheet: 2,022palindromes
#Structures that exist on both strands of the same region.	isintrinsic terminator? (ARNold, 1=yes)
HMP2_10087	1
HMP2_10172	1
HMP2_10206	1
HMP2_10508	1
HMP2_10847	1
HMP2_10925	1
HMP2_1108	1
HMP2_11214	1
HMP2_1138	1
HMP2_11479	1
HMP2_11693	1
HMP2_11793	1
HMP2_12157	1
HMP2_13055	1
HMP2_1318	1
HMP2_13454	1
HMP2_15097	1
HMP2_1523	1
HMP2_1599	1
HMP2_193	1
HMP2_2012	1
HMP2_2153	1
HMP2_2274	1
HMP2_2520	1
HMP2_2544	1
HMP2_2563	1
HMP2_2638	1
HMP2_2686	1
HMP2_302	1
HMP2_3078	1
HMP2_3094	1
HMP2_3102	1
HMP2_3109	1
HMP2_3149	1
HMP2_3238	1
HMP2_3341	1
HMP2_3350	1
HMP2_3671	1
HMP2_3685	1
HMP2_3813	1
HMP2_3975	1
HMP2_4004	1
HMP2_4049	1
HMP2_415	1
HMP2_4260	1
HMP2_4285	1
HMP2_4637	1
HMP2_4689	1
HMP2_4702	1
HMP2_5321	1
HMP2_5467	1
HMP2_5849	1
HMP2_6156	1
HMP2_6172	1
HMP2_6331	1
HMP2_6364	1
HMP2_6460	1
HMP2_6524	1
HMP2_6958	1
HMP2_6963	1
HMP2_7047	1
HMP2_7070	0
HMP2_7095	1
HMP2_7156	1
HMP2_7160	1
HMP2_7329	1
HMP2_7343	1
HMP2_7384	1
HMP2_7527	1
HMP2_7593	1
HMP2_7626	1
HMP2_7722	1
HMP2_7815	1
HMP2_7821	1
HMP2_8017	1
HMP2_8108	0
HMP2_8245	1
HMP2_8262	1
HMP2_8397	1
HMP2_8546	1
HMP2_8580	0
HMP2_8689	1
HMP2_8889	1
HMP2_9175	1
HMP2_9300	1
HMP2_9427	0
HMP2_9470	1
HMP2_9577	1
HMP2_9580	1
HMP2_9631	1
