# Supplementary material for: Comparative genomics identifies thousands of candidate structured RNAs in human microbiomes
Source: Genome Biol. 2021 Apr 12;22:100. doi: 10.1186/s13059-021-02319-w (PMC8040213; doi:10.1186/s13059-021-02319-w)
Supplement: Supplementary file 4 — Additional file 4: Table S4. Candidate structured RNAs that may be cis-regulatory based on genomic location. We determined which candidate structured RNAs were found directly upstream of genes, specifically within 25 bp of the 5′ of genes. For those genes only, we determined which protein domains were present. These candidate structured RNAs potentially represent those found in potential 5′ UTRs or at the least may be cis-acting. [file 13059_2021_2319_MOESM4_ESM.xlsx]

## Sheet: Sheet1
#domains of genes within 25 bp downstream of a candiate structured RNA (format: number of times in HMP2_domain name)
HMP2_1000	44_alr,44_Ala_racemase_C,22_YhfX,22_PRK13340,22_PLPDE_III_VanT,22_PLPDE_III_AR_proteobact,22_PLPDE_III_AR2,22_PLPDE_III_AR,22_PLPDE_III,22_dadX,22_Alr,22_Ala_racemase_N,20_PLPDE_III_yhfX_like,20_Dsd1,12_PLPDE_III_LS_D-TA_like,
HMP2_10007	5_Glt_symporter,5_GltS,5_gltS,
HMP2_1001	126_HDc,67_DUF3552,64_RNase_Y,64_PRK12704,63_RnaY,63_PRK12705,63_PRK00106,63_HDIG,63_HD,56_cas3_HD,8_AtpF,3_Cas3''_I,1_OmpH,1_KH_1,1_HNH,1_HD_6,1_GIIM,1_arCOG04150,
HMP2_10052	6_HTH_XRE,3_HTH_3,3_HTH_26,2_HTH_19,2_HipB,
HMP2_1007	654_Collagen,51_DUF2479,4_Pro-rich,
HMP2_101	259_init_cond_enzymes,249_ACP_syn_III,
HMP2_10188	1_MTHFR,1_fadh2,
HMP2_10208	24_RHOD,12_TST_Repeat_1,12_RHOD_YceA,12_RHOD_Pyr_redox,12_RHOD_PspE2,12_RHOD_Lact_B,12_Rhodanese,12_RHOD_2,12_PspE,12_GlpE_ST,12_glpE,12_Cdc25_Acr2p,12_4RHOD_Repeat_1,10_4RHOD_Repeats,2_RHOD_YgaP,1_Polysulfide_ST,
HMP2_10215	2_SbcC,2_PRK01156,
HMP2_10229	10_EamA,5_RhtA,5_RhaT,5_PRK11272,5_2A78,
HMP2_10275	4_P_ylase,4_PRK14986,4_PRK14985,4_Phosphorylase,4_more_P_ylases,4_GT35_Glycogen_Phosphorylase,4_GlgP,
HMP2_10325	3_PRK09677,3_LbH_WxcM_N_like,3_LbH_wcaF_like,3_LbH_MAT_like,3_LbH_Dynactin_5,3_LbetaH,3_CysE,
HMP2_10331	1_DUF4198,1_COG5266,
HMP2_1037	17_Phage_integrase,17_INT_RitC_C_like,17_INT_RitA_C_like,17_INT_Rci_Hp1_C,17_INTN1_C_like,17_INT_IntI_C,17_INT_ICEBs1_C_like,17_INT_Cre_C,17_INT_C_like_5,17_INT_C_like_3,17_INT_C_like_1,17_DNA_BRE_C,16_INT_C_like_4,16_INT_C_like_2,15_INT_tnpB_C_Tn554,7_INT_Lambda_C,2_INT_FimBE_like,2_INT_C_like_6,
HMP2_10400	5_TthCsoR-like_DUF156,5_Trns_repr_metal,5_SaCsoR-like_DUF156,5_RcnR-FrmR-like_DUF156,5_NreA-like_DUF156,5_FrmR,5_FpFrmR-Cterm-like_DUF156,5_CsoR-like_DUF156_2,5_CsoR-like_DUF156_1,5_CsoR-like_DUF156,5_BsYrkD-like_DUF156,5_BsCsoR-like_DUF156,
HMP2_10424	1_Lambda_Bor,
HMP2_10448	1_Rhs_assc_core,
HMP2_1048	2_Na_Ala_symp,2_AlsT,2_agcS,
HMP2_1053	7_DUF4177,
HMP2_10608	10_Viral_Rep,10_RNA_helicase,
HMP2_10718	4_UgpE,4_UgpA,4_TupA,4_TM_PBP2,4_PotC,4_PotB,4_potB,4_permease_CysW,4_ModC,4_modB_ABC,4_Mo_ABC_porter,4_MalG,4_BPD_transp_1,4_3a0106s02,2_PRK15050,2_PRK10592,2_PRK10561,2_PhnV,2_PhnU2,2_PhnU,2_modB,2_FbpB,2_CysW,2_CysU,2_cysT,2_COG4132,
HMP2_10789	2_YifL,
HMP2_1083	10_RadC,5_radc,5_PRK00024,5_MPN_prok_mb,5_MPN_DUF2466,
HMP2_10873	82_LbR_YadA-like,25_LbR-like,24_YadA_autotrans,23_YadA_stalk,21_YadA_anchor,4_YadA_head,
HMP2_1089	8_PrtC,8_PRK15452,8_Peptidase_U32,
HMP2_1093	59_OppC_N,58_TM_PBP2,58_SapC,58_PRK15406,58_PRK15111,58_PRK15082,58_PRK09881,58_nikC,58_nickel_nikC,58_DppC,58_BPD_transp_1,56_PRK10913,
HMP2_10968	6_Radical_SAM,3_UPF0004,3_TRAM_2,3_TRAM,3_TIGR01125,3_TIGR00089,3_rimO,3_PRK14340,3_PRK14339,3_PRK14338,3_PRK14337,3_PRK14336,3_PRK14335,3_PRK14334,3_PRK14333,3_PRK14332,3_PRK14331,3_PRK14330,3_PRK14329,3_PRK14328,3_PRK14327,3_PRK14326,3_PRK14325,3_miaB-methiolase,3_MiaB-like-C,3_MiaB-like-B,3_MiaB,3_Elp3,3_B12_SAM_MJ_1487,
HMP2_1099	2_DNA_pol_A,1_PRK14976,1_PRK09482,1_PRK05755,1_POLAc,1_PolA,1_pola,1_PIN_T4-like,1_PIN_53EXO-like,1_PIN_53EXO,1_HhH2,1_H3TH_XPG-like,1_H3TH_StructSpec-5'-nucleases,1_H3TH_53EXO,1_Exo,1_DNA_pol_A_theta,1_DNA_pol_A_pol_I_C,1_DNA_pol_A_pol_I_B,1_DNA_pol_A_plastid_like,1_DNA_polA_I_Bacillus_like_exo,1_DNA_pol_A_Aquificae_like,1_5_3_exonuc_N,1_5_3_exonuc,1_53EXOc,
HMP2_11021	19_PRK14984,19_PRK10472,19_PRK10034,19_PRK09921,19_PRK09821,19_GntT,19_GntP_permease,19_gntP,19_CitMHS,
HMP2_11088	1_HTH_Hin_like,1_HTH_38,
HMP2_111	64_PGRP,32_PHA00447,32_Amidase_2,32_Ami_2,
HMP2_11204	3_Glyco_hydro_97,3_GH97_N,3_GH97_C,
HMP2_1130	143_TIGR02757,143_DUF2400,
HMP2_11314	4_STN,2_TonB-hemlactrns,2_TonB-hemin,2_TonB_dep_Rec,2_SusC_RagA_signa,2_Plug,2_OMP_RagA_SusC,2_ligand_gated_channel,2_CirA,2_CarboxypepD_reg,2_CarbopepD_reg_2,
HMP2_11345	2_Aconitase,1_PRK12466,1_PRK05478,1_PRK00402,1_LeuC,1_leuC,1_LEU2,1_IPMI_arch,1_IPMI,1_Homoaconitase,1_hacA_fam,1_AcnB,1_AcnA_Mitochondrial,1_AcnA_IRP,1_AcnA_Bact,
HMP2_11349	2_Radical_SAM,1_YgiQ,1_sam_1_link_chp,1_rSAM_fuse_unch,1_Elp3,1_DUF2344,1_B12_SAM_MJ_1487,
HMP2_11368	2_Bro-N,
HMP2_11397	1_TilS,1_Porphobil_deamC,
HMP2_1144	2_HmoA,2_ABM,1_PRK13315,
HMP2_11556	3_Na_Ala_symp,3_AlsT,3_agcS,2_AA_permease_2,
HMP2_11563	45_gatY,15_TBP_aldolase_IIB,15_tag_bisphos_ald,15_PRK13399,15_PRK12857,15_PRK09197,15_PRK09196,15_PRK08610,15_PRK08185,15_PRK07709,15_PRK07315,15_PRK07084,15_PRK06806,15_PRK06801,15_PRK05835,15_kbaY,15_FTBP_aldolase_II,15_fruc_bis_ald_,15_FruBisAldo_II_B,15_FruBisAldo_II_A,15_FBP_aldolase_IIA,15_F_bP_aldolase,15_Fba,15_cbbA,
HMP2_11577	1_Phage_tail_X,1_COG5004,
HMP2_116	1_Peptidase_S46,
HMP2_1166	118_QueT,105_COG4708,
HMP2_11665	12_HTH_AraC,8_cupin_RmlC-like,6_PRK10219,6_HTH_ARAC,6_HTH_18,6_AraC_binding,6_AraC,
HMP2_11701	3_D_pro_red_PrdD,
HMP2_11784	2_DUF4379,
HMP2_11826	108_flgG,72_flgF,12_flgG_G_neg,12_FlgG,12_FlgF,12_FlgEFG_subfam,12_Flg_bb_rod,12_Flg_bbr_C,
HMP2_11845	4_SoxW,2_Thioredoxin_7,2_Thioredoxin_2,2_Thioredox_DsbH,2_SSP411,2_DsbDgamma,
HMP2_11857	2_Csb2_I-U,2_cas5_6_GSU0054,
HMP2_11917	80_HTH_XRE,40_HTH_3,39_HTH_26,26_HTH_19,6_PHA01976,
HMP2_11936	5_Radical_SAM_C,
HMP2_1195	6_FMN_red,
HMP2_11961	2_phenyl_ABC_PedC,2_drrB,2_ABC2_membrane,
HMP2_120	57_YGGT,57_Ycf19,
HMP2_12004	1_SBP_bac_5,1_PRK15104,1_PRK09755,1_PBP2_TmCBP_oligosaccharides_like,1_PBP2_thermophilic_Hb8_like,1_PBP2_OppA,1_PBP2_NikA_DppA_OppA_like_9,1_PBP2_NikA_DppA_OppA_like_8,1_PBP2_NikA_DppA_OppA_like_6,1_PBP2_NikA_DppA_OppA_like_4,1_PBP2_NikA_DppA_OppA_like_21,1_PBP2_NikA_DppA_OppA_like_19,1_PBP2_NikA_DppA_OppA_like_18,1_PBP2_NikA_DppA_OppA_like_17,1_PBP2_NikA_DppA_OppA_like_16,1_PBP2_NikA_DppA_OppA_l…
HMP2_12012	30_Sigma70_r4,15_SigW_bacill,15_SigM_subfam,15_Sigma70_r4_2,15_sigma70-ECF,15_Sig-70_gvs1,15_Sig70_famx2,15_PRK13919,15_PRK12542,15_PRK12536,15_PRK12519,15_PRK11924,15_PRK09652,15_PRK09644,15_PRK09641,15_PRK06811,12_Sigma70_ECF,12_RpoE,12_PRK09638,8_PRK09640,
HMP2_12029	17_YjbR,17_PRK10250,17_MmcQ,
HMP2_1207	8_PRK01712,8_CsrA,8_csrA,
HMP2_1217	100_Rep_trans,72_NicK,
HMP2_12274	3_UgpQ,3_GDPD_TtGDE_like,3_GDPD_SpGDE_like,3_GDPD_pAtGDE_like,3_GDPD_memb_like,3_GDPD_like_2,3_GDPD_cytoplasmic_ScUgpQ2_like,3_GDPD,1_PI-PLCc_GDPD_SF,
HMP2_1236	14_YuiF,14_Na_H_antiporter,14_Na_H_antiport_2,
HMP2_12362	3_FMN_red,2_SsuE,2_FMN_reduc_SsuE,
HMP2_12389	4_thiQ,4_PhnK,4_hmuV,4_FtsE,4_cbiO,2_ZnuC,2_znuC,2_YnjD,2_YbbA,2_urea_trans_UrtE,2_urea_trans_UrtD,2_ThiQ,2_TauB,2_TagH,2_SufC,2_sufC,2_ssuB,2_SapF,2_PRK14274,2_PRK14273,2_PRK14270,2_PRK14266,2_PRK14261,2_PRK14253,2_PRK14251,2_PRK14250,2_PRK14246,2_PRK14244,2_PRK14240,2_PRK14238,2_PRK13546,2_PRK13541,2_PRK13540,2_PRK13539,2_PRK13538,2_PRK11264,2_PRK10908,2_PRK10895,2_PRK10619,2_PRK10584,2_PRK1025…
HMP2_1241	36_P-type_ATPase_HM,21_HMA,18_P-type_ATPase_Cu-like,18_P-type_ATPase,16_TIGR00003,16_MerP,16_CopZ,13_E1-E2_ATPase,11_ZntA,9_P-type_ATPase_Pb_Zn_Cd2-like,9_P-type_ATPase_HM_ZosA_PfeT-like,9_P-type_ATPase_FixI-like,9_P-type_ATPase-Cd_Zn_Co_like,9_P-type_ATPase_Cd-like,9_copA,9_ATPase_P-type,9_ATPase-IB_hvy,9_ATPase-IB2_Cd,9_ATPase-IB1_Cu,7_zntA,7_P-type_ATPase_K,7_P-type_ATPase_H,7_P-type_ATPase_ca…
HMP2_12512	13_Abi_2,
HMP2_12575	3_XerC,2_XerD,2_xerC,2_recomb_XerD,2_recomb_XerC,2_Phage_int_SAM_3,2_Phage_integrase,2_INT_XerDC_C,2_INT_tnpA_C_Tn554,2_INT_RitC_C_like,2_INT_RitA_C_like,2_INT_Rci_Hp1_C,2_INT_P4_C,2_INTN1_C_like,2_INT_Lambda_C,2_INT_IntI_C,2_INT_ICEBs1_C_like,2_INT_FimBE_like,2_INT_C_like_3,2_INT_C_like_1,2_DNA_BRE_C,1_xerD,1_PRK09692,1_INT_tnpB_C_Tn554,1_INT_StrepXerD_C_like,1_INT_RitB_C_like,1_INT_C_like_5,1_I…
HMP2_1258	26_TM_PBP2,26_ModC,26_modB_ABC,25_CysU,17_PotB,14_PRK10971,14_permease_CysT,14_3a0106s02,13_thiP,13_PotC,13_PhnU2,13_Mo_ABC_porter,13_FbpB,13_cysT,7_TupA,7_PRK15050,5_UgpA,5_PstC,5_PstA,5_PRK10592,5_PhnV,5_permease_CysW,5_modB,5_BPD_transp_1,
HMP2_12612	12_HTH_XRE,6_S24_LexA-like,6_PRK09706,6_Peptidase_S24_S26,6_Peptidase_S24,4_lexA,
HMP2_12620	2_isopep_sspB_C2,2_Antigen_C,2_AgI_II_C2,2_Adhesin_P1_N,1_TonB_N,1_BASP1,
HMP2_1266	104_Penicillinase_R,104_COG3682,
HMP2_12670	1_ABC_UvrA_II,1_ABC_tran,1_ABCF_EF-3,
HMP2_12955	3_sod_Ni_protease,3_sigpep_I_bact,3_S26_SPase_I,3_S24_LexA-like,3_Peptidase_S26,3_Peptidase_S24_S26,2_Peptidase_S24,
HMP2_13	74_Proton_antipo_M,74_PRK12667,74_PRK12666,74_PRK12665,74_PRK12663,74_PRK12662,74_PRK08375,74_PRK07691,74_PRK06589,74_PRK06458,74_PRK05777,74_NuoL,74_NDH_I_N,74_HyfB,74_2a6301s04,70_PRK05846,70_NuoN,70_NDH_I_M,66_PRK08376,2_NuoM,
HMP2_1302	38_PRK13393,38_PRK13392,38_PRK09064,38_PRK07505,38_PRK07179,38_PRK06939,38_PRK05958,38_PLN03227,38_KBL_like,38_gly_Cac_T_rel,38_BioF,38_bioF,38_AspB,38_Aminotran_1_2,38_AAT_like,38_AAT_I,38_5aminolev_synth,38_2am3keto_CoA,37_PRK05937,
HMP2_13046	1_SgaA_N_like,1_Glyoxalase,1_COG3324,
HMP2_13066	1_MerR_1,1_MerR,1_HTH_MerR-SF,1_HTH_MERR,1_HTH_GlnR-like,
HMP2_13141	80_RelB,80_EcoRI_methylase,12_RelB_DinJ,
HMP2_13149	4_serC_1,4_SerC,4_PSAT_like,4_PRK12462,4_PRK05355,4_PLN02452,4_Aminotran_5,3_serC_3,2_PucG,2_PRK03080,2_AGAT_like,1_AAT_I,
HMP2_1322	60_NanE,20_PRK01130,18_TIM_phosphate_binding,16_IGPS,2_TrpC,
HMP2_1325	106_YIH1,106_UPF0029,106_IMPACT_YIGZ,105_PRK11568,
HMP2_1327	92_pip_yhgE_Nterm,89_YhgE,89_pip_yhgE_Cterm,13_flgL,3_FlgL,3_EspB,2_YadH,2_Tar,2_Laminin_I,2_ABC2_membrane_3,2_ABC2_membrane,
HMP2_13341	7_Mob_Pre,
HMP2_1336	6_PRK05771,6_NtpI,1_DUF2929,
HMP2_13384	1_TAT_signal,1_SBP_bac_5,1_PRK15413,1_PRK15109,1_PRK15104,1_PRK09755,1_PBP2_Ylib_like,1_PBP2_TmCBP_oligosaccharides_like,1_PBP2_thermophilic_Hb8_like,1_PBP2_OppA,1_PBP2_NikA_DppA_OppA_like_9,1_PBP2_NikA_DppA_OppA_like_8,1_PBP2_NikA_DppA_OppA_like_7,1_PBP2_NikA_DppA_OppA_like_6,1_PBP2_NikA_DppA_OppA_like_5,1_PBP2_NikA_DppA_OppA_like_4,1_PBP2_NikA_DppA_OppA_like_3,1_PBP2_NikA_DppA_OppA_like_21,1_PB…
HMP2_13530	2_Aminotran_1_2,2_AAT_I,
HMP2_1360	21_PLN02752,21_PKS_AT,21_malonate_mdcH,21_FabD,21_fabD,17_Acyl_transf_1,
HMP2_13607	12_rve_3,12_rve,4_HTH_Tnp_1,
HMP2_13712	2_YSIRK_signal,
HMP2_13770	4_AKR_AKR3F3,4_AKR_AKR1-5-like,2_AKR_AKR5G1-3,2_AKR_AKR5A_5G,2_AKR_AKR3F2_3,
HMP2_13780	6_Peptidase_M15,3_SH3_3,3_PRK10178,3_D-Ala-D-Ala_dipeptidase_VanX,3_D-Ala-D-Ala_dipeptidase_like,3_D-Ala-D-Ala_dipeptidase_Aad,3_D-Ala-D-Ala_dipeptidase,2_VanY,2_LD-carboxypeptidase,2_DdpX,1_SH3b,
HMP2_1379	21_PMT_2,21_PMT,17_ArnT,
HMP2_13800	6_rpiB_lacA_lacB,6_RpiB,6_rpiB,6_RPI_actino,6_PTZ00215,6_PRK12615,6_PRK12613,6_PRK08621,6_PRK05571,6_LacAB_rpiB,6_lacA,
HMP2_13867	2_Gag_MA,
HMP2_13876	1_YqgA,1_DUF554,
HMP2_14091	1_P-type_ATPases,1_Hydrolase,1_COG4087,
HMP2_14181	3_Polbeta,3_NTP_transf_2,3_NT_KNTase_like,2_COG1669,
HMP2_14208	4_LuxS,2_PRK02260,
HMP2_1435	404_Ribosomal_L10,202_RplJ,202_rplJ,202_Ribosomal_L10_P0,
HMP2_14355	1_AAA_29,
HMP2_1447	115_Nudix_Hydrolase_7,115_Nudix_Hydrolase_39,115_Nudix_Hydrolase_31,115_Nudix_Hydrolase_24,115_Nudix_Hydrolase_22,115_Nudix_Hydrolase_21,115_Nudix_Hydrolase_18,115_Nudix_Hydrolase_17,115_Nudix_Hydrolase_15,115_Nudix_Hydrolase_14,115_Nudix_Hydrolase_13,115_Nudix_Hydrolase_12,115_Nudix_Hydrolase_11,115_Nudix_Hydrolase_1,115_Nudix_Hydrolase,115_NUDIX_4,115_NUDIX,115_MutT_pyrophosphohydrolase,115_Mut…
HMP2_14535	2_TM_PBP2,2_PRK15135,2_PRK15107,2_PRK15100,2_HisM,2_HEQRo_perm_3TM,2_glnP,2_ectoine_ehuD,2_ectoine_ehuC,2_BPD_transp_1,2_ArtQ,2_ArtM,2_artM,
HMP2_14549	1_HisKA_3,1_HATPase_UhpB-NarQ-NarX-like,
HMP2_1456	14_ICE_PFL4669,14_DUF1845,
HMP2_1462	25_rimM,10_RimM,5_16S_RimM,
HMP2_14642	1_HDIG,1_HDc,1_HD,
HMP2_1470	24_Sortase,12_sortase_fam,12_Sortase_F,12_Sortase_E,12_Sortase_D_2,12_Sortase_D_1,12_Sortase_C,12_Sortase_A,
HMP2_148	30_NAT_SF,30_Acetyltransf_7,30_Acetyltransf_1,8_DEXHc_RecG,7_ArgA,5_Acetyltransf_10,4_SF2-N,4_ResIII,4_RecG_wedge_OBF,4_RecG_wedge,4_DEXHc_RE,4_DEXHc_archSki2,4_DEAD,3_SSL2,3_SF2_C_TRCF,3_SF2_C_RecG_TRCF,3_SF2_C_RecG,3_RecG,3_recG,3_PRK10917,3_HELICc,3_Helicase_C,3_DEXHc_TRCF,3_DEXHc_priA,3_DEXHc_Hef,3_DEXDc_RapA,3_DEXDc,2_Acetyltransf_9,1_YncA,1_PRK07757,1_PriA,
HMP2_14817	5_GGDEF,1_Nucleotidyl_cyc_III,
HMP2_1483	18_RplC,18_rplC,18_rpl3,18_L3_bact,16_rpl3p,16_L3_arch,
HMP2_14834	1_TOBE,1_MopI,1_Mop,
HMP2_14840	2_YoeB_toxin,2_toxin_Txe_YoeB,2_COG4115,
HMP2_14852	7_ToxN_toxin,
HMP2_14853	3_DnaG_DnaB_bind,
HMP2_14858	4_PGM_PMM_IV,4_PGM_PMM_III,
HMP2_15016	8_Rep_2,
HMP2_15090	1_WcaA,1_GT_2_WfgS_like,1_GT2_RfbC_Mx_like,1_GT_2_like_d,1_Glyco_tranf_GTA_type,
HMP2_15187	1_DUF4198,
HMP2_1519	16_T4MO_e_transfer_like,16_sulfite_reductase_like,16_PRK07609,16_PRK05464,16_PLN03115,16_phenol_2-monooxygenase_like,16_PDR_like,16_PA_degradation_oxidoreductase_like,16_oxygenase_e_transfer_subunit,16_O2ase_reductase_like,16_NqrF,16_nqrF,16_NOX_Duox_like_FAD_NADP,16_NADH_quinone_reductase,16_NAD_binding_1,16_monooxygenase_like,16_MMO_FAD_NAD_binding,16_Mcr1,16_fre,16_Fpr,16_FNR_N-term_Iron_sulfu…
HMP2_15191	2_YgfH_subfam,2_butyr_acet_CoA,2_AtoD,2_ACH1,2_AcetylCoA_hydro,2_AcetylCoA_hyd_C,
HMP2_15290	8_Trans_reg_C,8_REC,4_trans_reg_C,4_Response_reg,4_REC_YesN-like,4_REC_Ycf29,4_REC_typeB_ARR-like,4_REC_typeA_ARR,4_REC_TrrA-like,4_REC_TPR,4_REC_Spo0F-like,4_REC_Spo0A,4_REC_RssB-like,4_REC_RR468-like,4_REC_RpfG-like,4_REC_RocR,4_REC_RitR-like,4_REC_RegA-like,4_REC_Rcp-like,4_REC_RcNtrC-like,4_REC_PilR,4_REC_PdtaR-like,4_REC_PatA-like,4_REC_PA4781-like,4_REC_OmpR_YycF-like,4_REC_OmpR_VirG,4_REC_…
HMP2_15296	3_AAA,2_ClpB_D2-small,1_UVR,1_PRK13331,1_PRK13326,1_PRK13324,1_PRK13321,1_PRK13320,1_PRK13318,1_Pan_kinase,1_NBD_sugar-kinase_HSP70_actin,1_CoaX,1_ClpX,1_CDC6,1_baf,1_AAA_lid_9,1_AAA_5,1_AAA_22,1_AAA_2,
HMP2_15302	1_Ig_LILR_KIR_like,1_Ig2_LILR_KIR_like,
HMP2_1535	5_PhoA,5_ALP,5_Alk_phosphatase,
HMP2_15387	1_ABC_tran_CTD,
HMP2_1552	72_TOPRIM,72_dnaG,38_ZnF_CHCC,38_zf-CHC2,36_TOPRIM_primases,36_Toprim_N,36_TOPRIM_DnaG_primases,36_Toprim_4,36_Toprim_2,36_Toprim,36_DnaG,32_PRK08624,16_DnaB_bind,
HMP2_1569	53_PRK13508,53_PRK10294,53_pfkB,53_lacC,53_FruK_PfkB_like,53_FruK,53_1-PFK,52_RbsK,52_PfkB,52_fruK,49_Guanosine_kinase_like,49_Fructoselysine_kinase_like,47_bac_FRK,46_KdgK,44_PRK09850,37_PTZ00292,35_ribokinase_group_D,27_ribokinase_group_A,5_ribokinase,3_YeiC_kinase_like,
HMP2_15821	2_rimI,2_PhnO,2_NAT_SF,2_Acetyltransf_7,2_Acetyltransf_10,
HMP2_1583	121_SDH_alpha,121_sda_alpha,121_SdaA,
HMP2_15943	20_HTH_XRE,10_HTH_3,10_HTH_26,10_HTH_19,6_PHA01976,4_HTH_31,1_HipB,
HMP2_15972	1_DUF362,1_COG2768,
HMP2_1605	42_HTH_XRE,15_HTH_3,
HMP2_16071	8_aroD,4_DHquinase_I,4_DHQase_I,4_AroD,2_PRK13575,
HMP2_161	244_accD,122_zf-ACC,122_PRK05654,122_AccD,106_RPB9,3_crotonase-like,
HMP2_16152	2_SMI1_KNR4,
HMP2_16222	6_SpaA,2_Big_8,
HMP2_16317	2_TonB-siderophor,2_TonB-hemlactrns,2_TonB-hemin,2_TonB_dep_Rec,2_TonB-B12,2_SusC_RagA_signa,2_PRK13524,2_PRK13513,2_PRK13486,2_PRK13484,2_PRK13483,2_PRK10064,2_Plug,2_ligand_gated_channel,2_FepA,2_FecA,2_CirA,2_BtuB,2_btuB,
HMP2_1648	8_Autotransporter,4_COG4625,4_autotrans_barl,
HMP2_1671	14_PBP1_LacI-like,2_PBP1_AglR_RafR-like,2_HTH_XRE,1_treR,1_trehalos_R_Ecol,1_RbsB,1_PurR,1_PRK14987,1_PRK11041,1_PRK10727,1_PRK10703,1_PRK10423,1_PRK10401,1_PRK10339,1_PRK10014,1_Peripla_BP_3,1_Peripla_BP_1,1_PBP1_XylR,1_PBP1_TreR-like,1_PBP1_sucrose_transcription_regulator,1_PBP1_SalR,1_PBP1_repressor_sugar_binding-like,1_PBP1_RegR_EndR_KdgR-like,1_PBP1_Qymf-like,1_PBP1_PurR,1_PBP1_MalR-like,1_P…
HMP2_1696	153_PAP2_like,152_PAP2_like_5,152_PAP2_like_2,150_PAP2,150_acidPPc,148_PAP2_like_3,146_PAP2_like_4,1_PAP2_BcrC_like,
HMP2_1701	7_PRK01286,7_HDc,7_dGTP_triPase,7_Dgt,5_HD,
HMP2_1729	226_HTH_ARSR,113_HTH_5,113_HTH_24,113_HTH_20,112_ArsR,
HMP2_1732	25_MFS_YfmO_like,25_MFS_YajR_like,25_MFS_spinster_like,25_MFS_SLC46_TetA_like,25_MFS_NepI_like,25_MFS_MT3072_like,25_MFS_MefA_like,25_MFS_MdtG_SLC18_like,25_MFS_FucP_MFSD4_like,25_MFS_FsR,25_MFS_ExuT_GudP_like,25_MFS_arabinose_efflux_permease_like,25_MFS_1,25_MFS,25_2A0104,23_Sugar_tr,23_MFS_YxlH_like,23_MFS_YcxA_like,23_MFS_TetA,23_MFS_SV2_like,23_MFS_SLC22,23_MFS_MdtH_MDR_like,23_MFS_MCT_SLC16,…
HMP2_176	1_HDc,
HMP2_1764	1_STE14,1_PEMT,
HMP2_1808	2_MFS_MMR_MDR_like,1_ProP,1_PRK10504,1_MFS_YfmO_like,1_MFS_TRI12_like,1_MFS_NepI_like,1_MFS_MefA_like,1_MFS_MdtG_SLC18_like,1_MFS_MdfA_MDR_like,1_MFS_LmrB_MDR_like,1_MFS_ExuT_GudP_like,1_MFS_Azr1_MDR_like,1_MFS_1,1_MFS,1_efflux_EmrB,1_2_A_01_02,
HMP2_1816	56_rpoC1,29_RPOLA_N,29_RNA_pol_Rpb1_2,29_RNA_pol_Rpb1_1,29_RNAP_largest_subunit_N,28_rpoC_TIGR,28_rpoC1_cyan,28_RpoC,28_RNA_pol_rpoA2,28_RNA_pol_rpoA1,28_RNA_pol_Rpb1_5,28_RNA_pol_Rpb1_4,28_RNA_pol_Rpb1_3,28_RNAP_largest_subunit_C,28_RNAP_I_RPA1_N,28_RNAP_II_RPB1_N,28_RNAP_III_RPC1_N,28_RNAP_III_Rpc1_C,28_RNAP_beta'_N,28_RNAP_beta'_C,28_RNAP_archeal_A',28_RNAP_A'',28_PRK14977,28_PRK14906,28_PRK04…
HMP2_1843	10_YjbR,10_MmcQ,
HMP2_1859	26_Sigma70_r4,13_SigZ,13_SigW_bacill,13_SigM_subfam,13_Sigma70_r4_2,13_Sigma70_r2,13_Sigma70_ECF,13_sigma70-ECF,13_SigE-fam_strep,13_Sig-70_X6,13_Sig-70_plancto1,13_Sig70_famx3,13_Sig70_famx2,13_Sig70_bacteroi1,13_RpoE_Sigma70,13_RpoE,13_PRK13919,13_PRK12543,13_PRK12537,13_PRK12534,13_PRK12531,13_PRK12528,13_PRK12527,13_PRK12525,13_PRK12522,13_PRK12519,13_PRK12518,13_PRK12517,13_PRK12515,13_PRK12…
HMP2_1881	34_Radical_SAM,17_rSAM_mob_pairB,
HMP2_1885	6_CBS,2_PRK14869,2_PRK05427,2_PPX1,2_DRTGG,2_DHHA2,2_DHH,1_CBS_pair_SF,1_CBS_pair_inorgPPase,
HMP2_19	1086_cbiO,164_ABC_6TM_exporter_like,116_thiQ,116_sufC,116_FtsE,116_CydD,116_CydC,116_ABC_6TM_AarD_CydDC_like,114_CcmA,90_TauB,58_ZnuC,58_YnjD,58_ycf16,58_YbbA,58_urea_trans_UrtE,58_ThiQ,58_TagH,58_SufC,58_ssuB,58_PvdE,58_PstB,58_pstB,58_PRK14274,58_PRK14272,58_PRK14271,58_PRK14269,58_PRK14268,58_PRK14266,58_PRK14262,58_PRK14261,58_PRK14260,58_PRK14259,58_PRK14258,58_PRK14256,58_PRK14255,58_PRK142…
HMP2_1909	30_SF2-N,30_HD_6,30_DEXHc_cas3,30_DEXDc,30_Cas3''_I,30_cas3_HD,28_PRK09694,28_Cas3_I,28_cas3_core,28_Cas3_C,20_Cse1_I-E,10_DEAD,10_CRISPR_Cse1,10_casA_cse1,8_HELICc,
HMP2_1917	4_SF2_C_SNF,4_HELICc,4_Helicase_C,
HMP2_1933	10_PRK06107,10_PRK05764,10_MalY,10_DapC_direct,10_C_S_lyase_PatB,10_AspB,10_Aminotran_1_2,10_AAT_like,8_PRK08361,8_PRK05942,7_DapC,5_PRK09082,5_HisC,4_PRK07683,4_PRK07309,3_PRK09276,2_PRK06108,2_ARO8,1_PRK07681,1_Peptidase_M23,1_DapC_actino,
HMP2_1934	2_SF1_C_UvrD,2_PDDEXK_1,2_COG2887,2_AddB,
HMP2_1936	328_DnaJ,164_DnaJ_C,82_PRK14301,82_PRK14300,82_PRK14299,82_PRK14298,82_PRK14297,82_PRK14296,82_PRK14295,82_PRK14294,82_PRK14293,82_PRK14292,82_PRK14291,82_PRK14290,82_PRK14289,82_PRK14288,82_PRK14287,82_PRK14286,82_PRK14285,82_PRK14284,82_PRK14283,82_PRK14282,82_PRK14281,82_PRK14280,82_PRK14279,82_PRK14278,82_PRK14277,82_PRK14276,82_PRK10767,82_PRK10266,82_DnaJ_zf,82_DnaJ_CXXCXGXG,82_DnaJ_bact,82…
HMP2_1943	51_ZnMc_MMP_like_2,51_ZnMc_MMP_like,51_DUF5118,51_DUF5117,51_DUF4953,
HMP2_1945	158_WHTH_GntR,109_YhcF,109_HTH_GNTR,109_GntR,95_HTH_ARSR,49_S24_LexA-like,49_PRK12423,49_PRK00215,49_Peptidase_S24_S26,49_Peptidase_S24,49_LexA_DNA_bind,49_LexA,49_lexA,42_HTH_IclR,7_MarR_2,2_PRK10276,1_HTH_CRP,
HMP2_1949	100_AAAA,1_HU-CCDC81_bac_1,
HMP2_1962	13_MatE,8_RfbX,8_Polysacc_synt,8_NorM,8_MATE_Wzx_like,8_MATE_SpoVB_like,8_MATE_NorM_like,8_MATE_like,7_spore_V_B,3_MATE_like_7,
HMP2_1977	27_TM_PBP1_branched-chain-AA_like,27_COG4120,27_BPD_transp_2,26_TM_PBP1_LivH_like,6_TM_PBP1_transp_TpRbsC_like,1_TM_PBP1_LivM_like,
HMP2_1986	100_DUF4421,1_Glyco_hydro_31,1_GH_D,1_GH31_xylosidase_YicI,1_GH31_xylosidase_XylS,1_GH31_transferase_CtsY,1_GH31_NET37,1_GH31_glycosidase_Aec37,1_GH31_glucosidase_II_MalA,1_GH31_GANC_GANAB_alpha,1_GH31,
HMP2_1988	176_VWA,89_vWFA,89_VWA_2,89_DUF58,87_vWFA_subfamily_ECM,75_vWA_BatA_type,
HMP2_2015	12_MnuA_DNase1-like,11_EEP,
HMP2_2027	197_OAD_gamma,1_PRK03814,
HMP2_2042	106_SPO1_TF1_like,106_PRK10753,106_PRK10664,106_IHF_B,106_ihfB,106_IHF_A,106_ihfA,106_IHF,106_HU_IHF,106_HU,106_hip,106_HimA,106_himA,106_BHL,106_Bac_DNA_binding,
HMP2_2043	10_Pseudoazurin_like,10_Pseudoazurin,10_pseudoazurin,10_PRK02710,10_Plastocyanin,10_Halocyanin,10_cyanin_plasto,10_Cupredoxin,10_Copper-bind,10_Amicyanin,
HMP2_2059	9_HisKA,6_HATPase_c,3_HATPase_YcbM-like,3_HATPase_VanS-like,3_HATPase_TutC-TodS-like,3_HATPase_TmoS-FixL-DctS-like,3_HATPase_SpaK_NisK-like,3_HATPase_RstB-like,3_HATPase_Phy-like,3_HATPase_PhoQ-like,3_HATPase_NtrY-like,3_HATPase_HupT_MifS-like,3_HATPase_Glnl-NtrB-like,3_HATPase_FilI-like,3_HATPase_EvgS-ArcB-TorS-like,3_HATPase_ETR2_ERS2-EIN4-like,3_HATPase_EnvZ-like,3_HATPase_EcPhoR-like,3_HATPas…
HMP2_207	4_WcaG,4_UDP_invert_4-6DH_SDR_e,4_UDP_G4E_4_SDR_e,4_SDR_e,4_Polysacc_synt_2,4_CoA_binding_3,
HMP2_2078	61_ATP6,30_PRK13421,30_PRK13420,30_PRK05815,30_ATP-synt_Fo_a_6,30_ATP-synt_A,30_ATP_synt_6_or_A,30_atpI,30_AtpB,30_altF1_A,
HMP2_2103	11_TM_PBP2,11_PRK15107,11_PRK15100,11_PRK15069,11_PRK11123,11_HisM,11_HEQRo_perm_3TM,11_glnP,11_ectoine_ehuD,11_ectoine_ehuC,11_BPD_transp_1,11_ArtQ,11_ArtM,11_artM,8_PotB,
HMP2_2105	32_RplL,32_rplL,32_rpl12,32_Ribosomal_L7_L12,32_Ribosomal_L12,32_L12,
HMP2_2108	2_HATPase_Hsp90-like,2_HATPase_c_3,2_HATPase,
HMP2_2112	39_S4,13_TIGR00093,13_RsuA,13_PSSA_1,13_PseudoU_synth_Rsu_Rlu_like,13_PseudoU_synth_RsuA_like,13_PseudoU_synth_RsuA,13_PseudoU_synth_RluF,13_PseudoU_synth_RluE,13_PseudoU_synth_RluB,13_PseudoU_synth_2,13_PRK11394,13_PRK10839,13_PRK10475,8_PRK10700,
HMP2_2163	23_Sod_Fe_N,23_Sod_Fe_C,23_SodA,23_PTZ00078,23_PRK10925,23_PRK10543,23_PLN02471,23_PLN02184,
HMP2_2204	4_TM_PBP2,4_PRK15107,4_PRK15069,4_PRK11123,4_HisM,4_HEQRo_perm_3TM,4_glnP,4_ectoine_ehuD,4_ectoine_ehuC,4_BPD_transp_1,4_ArtQ,4_ArtM,4_artM,1_PRK15100,
HMP2_2237	4_Terminase_2,2_XtmA,
HMP2_2239	12_HAMP,7_PDC1_MCP_like,7_dCache_1,6_Tar,6_MCP_signal,6_MCPsignal,6_MA,4_PRK09793,4_PDC1_HK_sensor,
HMP2_2240	35_RT_Bac_retron_I,33_RT_G2_intron,18_RT_like,14_group_II_RT_mat,
HMP2_2249	77_DUF2958,1_AbiH,
HMP2_2282	1_YrrM,1_TrmN6,1_Methyltransf_25,1_Methyltransf_12,1_CbiT,1_AdoMet_MTases,
HMP2_2315	2_Phage_Mu_Gam,2_COG4396,
HMP2_2342	14_SPO1_TF1_like,14_PRK10753,14_PRK10664,14_IHF_B,14_ihfB,14_IHF_A,14_IHF,14_HU_IHF,14_HU,14_hip,14_HimA,14_himA,14_BHL,14_Bac_DNA_binding,11_ihfA,10_HU-DNA_bdg,
HMP2_2359	19_QueT,19_COG4708,
HMP2_2373	121_cbiO,34_thiQ,34_PhnK,34_hmuV,34_FtsE,34_CcmA,17_YnjD,17_YbbA,17_urea_trans_UrtE,17_urea_trans_UrtD,17_ThiQ,17_TauB,17_TagH,17_SufC,17_sufC,17_ssuB,17_SapF,17_PRK15112,17_PRK14263,17_PRK14260,17_PRK14258,17_PRK14251,17_PRK14247,17_PRK13651,17_PRK13543,17_PRK13540,17_PRK13539,17_PRK13538,17_PRK11264,17_PRK10908,17_PRK10895,17_PRK10584,17_PRK10575,17_PRK10253,17_PRK10247,17_PRK09984,17_PRK03695,…
HMP2_2404	38_Polbeta,38_NT_KNTase_like,36_PRK05105,36_OSBS,36_MR_MLE,36_MLE_like,36_menC_gamma/gm+,36_MenC,35_PRK02714,35_menC_lowGC/arch,35_L-Ala-DL-Glu_epimerase,35_enolase_like,34_PRK02901,28_NTP_transf_2,20_RspA,15_COG1708,13_Enolase_like_N,
HMP2_2409	21_Rep_trans,
HMP2_2421	11_RNR_activ_nrdG3,11_Fer4_12,
HMP2_2426	2_PcfK,1_LPXTG_anchor,1_Gram_pos_anchor,1_Antigen_C,
HMP2_2429	62_BioY,
HMP2_2501	2_SBP_bac_5,2_PBP2_Ylib_like,2_PBP2_TmCBP_oligosaccharides_like,2_PBP2_thermophilic_Hb8_like,2_PBP2_NikA_DppA_OppA_like_7,2_PBP2_NikA_DppA_OppA_like_2,2_PBP2_NikA_DppA_OppA_like_15,2_PBP2_NikA_DppA_OppA_like_10,2_PBP2_NikA_DppA_OppA_like,2_DdpA,1_PBP2_NikA_DppA_OppA_like_17,1_PBP2_NikA_DppA_OppA_like_11,1_PBP2_Lactococcal_OppA_like,1_OppA,
HMP2_254	5_RplL,5_rplL,5_rpl12,5_Ribosomal_L7_L12,5_Ribosomal_L12,5_L12,
HMP2_2541	5_Big_8,
HMP2_2565	11_YejB,11_TM_PBP2,11_SapB,11_PRK15133,11_PRK15110,11_PRK15081,11_PRK10914,11_PRK10352,11_oppB,11_nickel_nikB,11_DppB,10_DppC,10_BPD_transp_1,
HMP2_2577	7_UgpE,7_UgpA,7_TM_PBP2,7_PRK10561,7_PotC,7_PotB,7_MalG,7_LplB,7_CysU,
HMP2_2583	8_Asparaginase_C,
HMP2_2585	2_GlnA,1_Gln-synt_N,1_gln_synth_III,1_Gln-synt_C,1_glnA,
HMP2_2586	2_AAA,1_PRK12402,1_dnaX_nterm,1_44,
HMP2_2587	47_gyrB,17_TOPRIM_TopoIIA_like,17_TOPRIM_TopoIIA_GyrB,17_TOPRIM_TopoIIA,17_TOPRIM,17_Toprim,17_TOP2c,17_PRK05559,17_parE_Gpos,17_parE_Gneg,17_HATPase_TopII-like,17_HATPase_GyrB-like,17_GyrB,17_DNA_gyraseB,17_39,
HMP2_2599	19_YeiB,18_PRK10835,17_DUF418,
HMP2_26	6_Tubulin,
HMP2_2620	17_S15_NS1_EPRS_RNA-bind,17_S15_bact,17_RpsO,17_rpsO,17_Ribosomal_S15p_S13e,17_Ribosomal_S15,
HMP2_2633	50_HTH_XRE,25_XRE,25_PHA01976,25_HTH_31,25_HTH_3,25_HTH_26,25_HTH_19,22_couple_hipB,
HMP2_264	1_PreA,1_Fer4_9,1_Fer4_7,1_Fer4_10,1_Fer4,
HMP2_2646	50_PadR,34_padR_acidobact,31_HTH_MARR,12_MarR,
HMP2_2658	36_HAD_like,24_SerB,24_serB,24_PRK00194,24_Hydrolase,24_HAD-SF-IB-PSPlk,24_HAD-SF-IB,24_HAD_PSP_eu,24_HAD_PSP,24_HAD,24_ACT_PSP_2,24_ACT_PSP_1,24_ACT_1ZPV,24_ACT,22_PLN02954,22_HAD-SF-IB-hyp1,22_HAD_PGPPase,22_HAD_Pase,20_HAD_ThrH_like,20_Gph,20_Cof-subfamily,16_ACT_6,2_thrH,
HMP2_2665	10_HTH_38,
HMP2_270	16_Ribosomal_L13,8_rplM_bact,8_RplM,8_rplM,8_rpl13,7_L13_A_E,6_rpl13p,
HMP2_2727	58_ulaA,29_UlaA,29_PRK12997,29_EIIC-GAT,5_PRK09548,
HMP2_2738	7_Terminase_4,
HMP2_2742	108_PBP1_LacI-like,9_treR,9_trehalos_R_Ecol,9_RbsB,9_PurR,9_PRK14987,9_PRK11303,9_PRK10727,9_PRK10703,9_PRK10423,9_PRK10401,9_PRK10339,9_PRK10014,9_Periplasmic_Binding_Protein_type1,9_Peripla_BP_3,9_Peripla_BP_1,9_PBP1_XylR,9_PBP1_TreR-like,9_PBP1_TmRBP-like,9_PBP1_sucrose_transcription_regulator,9_PBP1_SalR,9_PBP1_repressor_sugar_binding-like,9_PBP1_RegR_EndR_KdgR-like,9_PBP1_Qymf-like,9_PBP1_Pu…
HMP2_2744	1_proY,1_PRK15049,1_PRK11387,1_PRK11049,1_PRK11021,1_PRK10836,1_PRK10746,1_PRK10249,1_PRK10238,1_PRK10197,1_PotE,1_LysP,1_GABAperm,1_frlA,1_arg_ornith_anti,1_AnsP,1_AA_permease_2,1_AA_permease,1_2A0310,1_2A0306,1_2A0305,1_2A0304,1_2A0302,
HMP2_2749	80_DnaJ,60_DnaJ_C,20_PTZ00037,20_PRK14301,20_PRK14300,20_PRK14299,20_PRK14298,20_PRK14297,20_PRK14296,20_PRK14295,20_PRK14294,20_PRK14293,20_PRK14292,20_PRK14291,20_PRK14290,20_PRK14289,20_PRK14288,20_PRK14287,20_PRK14286,20_PRK14285,20_PRK14284,20_PRK14283,20_PRK14282,20_PRK14281,20_PRK14280,20_PRK14279,20_PRK14278,20_PRK14277,20_PRK14276,20_PRK10767,20_PRK10266,20_DnaJ_zf,20_DnaJ_CXXCXGXG,20_Dn…
HMP2_2766	7_HDc,5_YopX,
HMP2_2769	2_ACT,1_PRK00194,1_ACT_PSP_1,1_ACT_F4HF-DF,1_ACT_6,1_ACT_1ZPV,
HMP2_2774	37_DUF4253,
HMP2_2807	64_OEP,32_type_I_sec_TolC,32_TolC,30_outer_NodT,24_tolC,
HMP2_281	40_panF,20_symport_actP,20_sss,20_SSF,20_SLC5sbd_YidK,20_SLC5sbd_vSGLT,20_SLC5sbd_u4,20_SLC5sbd_u3,20_SLC5sbd_u2,20_SLC5sbd_u1,20_SLC5sbd_SMIT,20_SLC5sbd_SMCT,20_SLC5sbd_SGLT1-like,20_SLC5sbd_PutP,20_SLC5sbd_PanF,20_SLC5sbd_NIS-SMVT,20_SLC5sbd_NIS-like_u3,20_SLC5sbd_NIS-like_u2,20_SLC5sbd_NIS-like_u1,20_SLC5sbd_NIS-like,20_SLC5sbd_DUR3,20_SLC5sbd_CHT,20_SLC5sbd,20_PutP,20_PRK15419,20_PRK12488,20_…
HMP2_2815	1_DUF1211,1_COG3548,
HMP2_2854	216_rnpA,27_RnpA,27_Ribonuclease_P,
HMP2_2875	4_YhcG,2_DUF1016_N,2_DUF1016,
HMP2_29	8_FAD_oxidored,
HMP2_2906	16_YihA_EngB,16_YfjP,16_trmE,16_small_GTP,16_SelB,16_Ras_like_GTPase,16_PRK04213,16_Obg_like,16_MMR_HSR1,16_GTPase_YsxC,16_Era_like,16_Era,16_EngB,16_engB,16_EngA2,16_EngA1,16_DLP_2,15_GTP_translation_factor,15_GTP_EFTU,11_FeoB,9_FeoB_N,
HMP2_2914	8_Phage_r1t_holin,
HMP2_2922	12_Fic,12_COG3177,9_mob_myst_B,
HMP2_2937	63_MobB,21_PRK10751,21_mobB,16_AAA,
HMP2_2957	20_RnfC_N,18_SLBB,18_RnfC,18_rnfC,18_PRK05352,18_PreA,18_nqrA,18_Fer4_9,18_Fer4_8,18_Fer4_7,18_Fer4_17,18_Fer4_16,18_Fer4_10,18_Complex1_51K,
HMP2_3006	15_PG_binding_3,15_Glyco_hydro_108,11_N-acetylmuramidase_GH108,1_HTH_MerR-trunc,1_HTH_17,1_excise,1_DUF4128,
HMP2_3024	1_VapD,
HMP2_3039	9_COG3178,9_APH,
HMP2_3043	30_Ribosomal_L20,15_rplT_bact,15_RplT,15_rplT,15_rpl20,15_PTZ00030,
HMP2_3053	3_Mob_Pre,
HMP2_3061	4_UvrB,2_UvrB_inter,2_uvrb,2_UVR,2_UB2H,2_SF2_C_UvrB,2_SF2_C_RecQ,2_SF2_C_FANCM_Hef,2_SF2_C_EcoAI-like,2_SF2_C_DEAD,2_PRK05298,2_HELICc,2_Helicase_C,2_DEXHc_UvrB,2_DEAD-like_helicase_C,1_SF2_C_TRCF,1_SF2_C_LHR,1_SF2_C_dicer,1_SF2_C,
HMP2_3070	1_SalY,
HMP2_3072	5_dprA,5_DNA_processg_A,
HMP2_3080	2_YjbR,2_MmcQ,
HMP2_310	137_Fur,135_Fur_like,134_FUR,2_HTH_ARSR,
HMP2_3156	2_ToxN_toxin,
HMP2_3175	6_DUF4932,
HMP2_319	60_FeoA,51_UbiA,36_PT_UbiA_UBIAD1,36_PRK06080,36_MenA,36_menA,32_MntR,32_HTH_DTXR,32_Fe_dep_repress,32_Fe_dep_repr_C,31_PRK13387,30_PT_UbiA,30_PRK03902,22_ubiA,6_menA_cyano-plnt,2_PT_UbiA_chlorophyll,
HMP2_3190	64_SatD,
HMP2_3191	81_SatD,
HMP2_3203	17_HNHc,17_HNH,5_McrA,
HMP2_3219	68_DUF3275,
HMP2_3227	19_DUF3499,
HMP2_3240	17_VirE,4_COG5545,
HMP2_3256	152_Sigma70_r4,76_SigW_bacill,76_SigM_subfam,76_Sigma70_r4_2,76_Sigma70_r2,76_sigma70-ECF,76_Sig-70_plancto1,76_Sig-70_gvs1,76_Sig70_famx3,76_Sig70_famx2,76_Sig70_bacteroi1,76_RpoE_Sigma70,76_RpoE,76_PRK12547,76_PRK12543,76_PRK12542,76_PRK12522,76_PRK12518,76_PRK12514,76_PRK12512,76_PRK09652,76_PRK09644,76_PRK09642,76_PRK09641,76_PRK09639,76_PRK09638,76_PRK09415,76_PRK05602,76_algU,75_PRK12535,74…
HMP2_3262	19_EamA,10_RhaT,10_2A78,9_RhtA,9_PRK11272,
HMP2_3303	94_Tail_tube,
HMP2_331	67_WcaA,67_Succinoglycan_BP_ExoA,66_Glycos_transf_2,65_GT_2_WfgS_like,65_GT_2_like_c,65_GT_2_like_a,65_Glyco_tranf_GTA_type,65_Glyco_tranf_2_3,65_glyco_like_mftF,65_CESA_like_1,65_CESA_like,59_GT_2_like_e,53_GT2,51_GT2_AmsE_like,47_GT2_Chondriotin_Pol_N,47_DPM1_like,45_Glyco_trans_2_3,24_PgaC_IcaA,13_GT2_HAS,1_GT_2_like_b,
HMP2_3310	2_HTH_31,
HMP2_3311	14_Sortase,7_SrtA,7_sortase_fam,7_Sortase_E,7_Sortase_D_2,7_Sortase_D_1,7_Sortase_C,7_Sortase_A,
HMP2_3317	4_HP_HAP_like,4_His_Phos_2,
HMP2_3403	1_S24_LexA-like,1_Peptidase_S24_S26,1_Peptidase_S24,1_COG2932,
HMP2_3404	11_FmhB,11_FemAB,
HMP2_3424	22_RnhA,22_RNase_H_like,22_Rnase_HI_RT_non_LTR,22_RNase_HI_prokaryote_like,22_RNase_H,19_rnhA,
HMP2_3452	5_DUF2958,
HMP2_3469	4_PhoH,2_DEXSc_RecD-like,
HMP2_3475	5_Abhydrolase_6,2_PldB,1_MhpC,
HMP2_3493	62_PUA,31_pyrH,31_PTZ00489,31_ProB,31_proB,31_PRK13402,31_PRK12314,31_PRK05429,31_AAK_UMPK-like,31_AAK_P5CS_ProBA,31_AA_kinase,31_AAK_G5K_ProB,31_AAK,17_PyrH,2_AAK_UMPK-PyrH-Pf,
HMP2_3504	33_portal_SPP1,33_Phage_prot_Gp6,
HMP2_3516	74_Rossmann-like,74_F420_oxidored,74_DUF2520,74_COG5495,
HMP2_3551	38_HTH_ARSR,19_MarR_2,19_HTH_5,19_HTH_24,19_HTH_20,
HMP2_3563	3_HTH_8,
HMP2_3599	58_COG4585,39_HisKA_3,39_HATPase_UhpB-NarQ-NarX-like,35_HATPase_c,35_HATPase,1_RVT_1,1_RT_Bac_retron_I,1_GIIM,
HMP2_3638	52_XerC,26_xerS,26_XerD,26_xerD,26_xerC,26_recomb_XerD,26_recomb_XerC,26_Phage_int_SAM_1,26_Phage_integrase,26_INT_XerDC_C,26_INT_tnpB_C_Tn554,26_INT_tnpA_C_Tn554,26_INT_RitC_C_like,26_INT_RitB_C_like,26_INT_RitA_C_like,26_INT_Rci_Hp1_C,26_INT_P4_C,26_INTN1_C_like,26_INT_IntI_C,26_INT_ICEBs1_C_like,26_integrase_gron,26_INT_Cre_C,26_INT_C_like_6,26_INT_C_like_5,26_INT_C_like_4,26_INT_C_like_3,26_D…
HMP2_3678	6_RecJ_OB,6_RecJ,6_recJ,6_PRK11070,6_DHHA1,6_DHH,
HMP2_3715	14_Resolvase,7_SR_Res_par,7_SR_ResInv,7_Ser_Recombinase,7_PinE,7_mpi,7_HTH_7,3_SR_IS607_transposase_like,
HMP2_3766	17_PRK09448,17_Ferritin,17_DPS,17_Dps,
HMP2_38	20_ZnuA,15_Fur_like,15_Fur,14_HTH_ARSR,5_ZntC,5_TroA_c,5_TroA_b,5_TroA,5_PsaA,5_AdcA,4_znuA,
HMP2_3859	1247_PBP1_ABC_sugar_binding-like,391_PBP1_LacI-like,188_PBP1_ABC_xylose_binding-like,86_PBP1_AglR_RafR-like,84_PBP1_LsrB_Quorum_Sensing-like,48_xylF,47_XylF,47_RbsB,47_PurR,47_PRK15395,47_PRK09701,47_Periplasmic_Binding_Protein_type1,47_Peripla_BP_4,47_Peripla_BP_1,47_PBP1_TorT-like,47_PBP1_TmRBP-like,47_PBP1_tmGBP,47_PBP1_sensor_kinase-like,47_PBP1_ribose_binding,47_PBP1_rhizopine_binding-like,4…
HMP2_3877	5_ParB_N_like,4_ParB_N_like_MT,1_SPO0J_N,1_RepB_like_N,1_parB_part,1_ParB_N_Srx,1_ParBc,1_ParB,1_Noc_N,1_KorB_N_like,
HMP2_39	608_Ribosomal_L20,304_rplT_bact,304_RplT,302_rplT,302_rpl20,274_PTZ00030,
HMP2_3922	9_CdnL,9_CarD_TRCF,9_CarD_CdnL_TRCF,
HMP2_3945	9_SusC_RagA_signa,9_Plug,9_OMP_RagA_SusC,9_ligand_gated_channel,9_CirA,9_CarboxypepD_reg,9_CarbopepD_reg_2,6_TonB_dep_Rec,
HMP2_3987	37_LuxR_C_like,37_HTH_LUXR,37_GerE,37_CsgD,33_PAS_3,
HMP2_3992	26_HTH_XRE,13_HTH_3,13_HTH_19,8_HTH_26,6_Phage_CI_repr,3_HipB,2_PHA01976,
HMP2_4010	1_Transposase_31,
HMP2_4019	4_GST_N_2,2_PRK13972,2_PRK10542,2_maiA,2_GST_N_Ure2p_like,2_GST_N_Theta,2_GST_N_Sigma_like,2_GST_N_GTT1_like,2_GST_N_family,2_GST_N_EF1Bgamma,2_GST_N_Delta_Epsilon,2_GST_N_Beta,2_GST_N_4,2_GST_N_3,2_GST_N_1,2_GST_N,2_GST_C_GTT1_like,2_GST_C_family,2_GST_C_8,2_GstA,
HMP2_4046	22_TOPRIM,22_RecR,22_recR,11_TOPRIM_recR,11_Toprim_4,11_Toprim,11_PRK13844,
HMP2_4057	2_HPT,1_Hpt,
HMP2_4072	27_cbiO,12_thiQ,12_hmuV,12_FtsE,6_ZnuC,6_YnjD,6_YbbA,6_urea_trans_UrtE,6_urea_trans_UrtD,6_ThiQ,6_TagH,6_SufC,6_sufC,6_SapF,6_PRK15056,6_PRK14272,6_PRK14270,6_PRK14268,6_PRK14267,6_PRK14262,6_PRK14260,6_PRK14256,6_PRK14253,6_PRK14251,6_PRK14250,6_PRK14249,6_PRK14248,6_PRK14247,6_PRK14246,6_PRK14240,6_PRK14235,6_PRK13543,6_PRK13539,6_PRK13538,6_PRK10908,6_PRK10619,6_PRK10575,6_PRK10253,6_PRK09984,…
HMP2_408	87_YbbR,
HMP2_4094	2_PqqL,2_Peptidase_M16_C,1_Ptr,1_Peptidase_M16,
HMP2_4105	10_PRK09260,10_PRK08293,10_PRK08269,10_PRK07819,10_PRK07530,10_PRK06130,10_PRK06035,10_PRK05808,10_PLN02545,10_FadB,10_3HCDH_N,10_3HCDH,
HMP2_4141	22_PRK06358,22_PRK06225,22_PRK05166,22_PRK04870,22_PRK03321,22_hisC,22_Aminotran_1_2,22_AAT_like,22_3metArgNH2trans,21_PRK14809,21_PRK14808,21_PRK14807,21_PRK09276,21_PRK09105,21_PRK08153,21_PRK08056,21_PRK07908,21_PRK07392,21_PRK05764,21_PRK05664,21_PRK05387,21_PRK04781,21_PRK04635,21_PRK03967,21_PRK03317,21_PRK03158,21_PRK02731,21_PRK02610,21_PRK01688,21_PRK01533,21_PRK00950,21_PLN03026,21_L_th…
HMP2_4154	5_ribH,5_RibE,5_PRK12419,5_PLN02404,5_Lumazine_synthase-like,5_Lumazine_synthase-II,5_Lumazine_synthase-I,5_Lumazine_synthase_archaeal,5_lumazine-synth,5_DMRL_synthase,
HMP2_4168	4_HTH_XRE,2_YozG,2_XRE,2_HTH_31,2_HTH_3,2_HTH_26,2_HTH_19,2_HipB,2_couple_hipB,
HMP2_4226	2_LolA_like,1_ThiJ,1_PRK11574,1_PfpI,1_not_thiJ,1_HU_IHF_like,1_HU-HIG,1_HU-DNA_bdg,1_GATase1_PfpI_like,1_GATase1_PfpI_2,1_GATase1_DJ-1,1_GATase1_AraC_2,1_GATase1,1_DJ-1_PfpI,
HMP2_4237	14_cbiO,4_thiQ,4_TauB,4_sufC,4_PhnK,4_hmuV,4_FtsE,2_ZnuC,2_YnjD,2_ycf16,2_YbbA,2_urea_trans_UrtE,2_urea_trans_UrtD,2_ThiQ,2_tauB,2_TagH,2_SufC,2_SapF,2_PstB,2_pstB,2_PRK15112,2_PRK15056,2_PRK14274,2_PRK14273,2_PRK14272,2_PRK14271,2_PRK14270,2_PRK14269,2_PRK14268,2_PRK14267,2_PRK14266,2_PRK14265,2_PRK14264,2_PRK14263,2_PRK14262,2_PRK14261,2_PRK14260,2_PRK14259,2_PRK14258,2_PRK14256,2_PRK14255,2_PR…
HMP2_4244	4_glucan_65_rpt,
HMP2_4246	34_RpsH,34_rpsH,34_rps8p,34_rps8,34_Ribosomal_S8,33_PTZ00158,16_PLN00146,
HMP2_4277	12_CHAP,
HMP2_4288	11_VacJ,11_PRK15091,11_MlaA,
HMP2_4308	2_TypA_BipA,2_LepA,2_EFG_C,1_TypA,1_Translation_Factor_II_like,1_TPP_PYR_PFOR_IOR-alpha_like,1_TPP_IOR_alpha,1_TPP_enzyme_C,1_Srp102,1_small_GTP,1_SelB_euk,1_SelB,1_Ras_like_GTPase,1_Ras,1_Rab21,1_Rab,1_PRK13351,1_PRK13030,1_PRK13029,1_PRK12740,1_PRK06853,1_PRK06274,1_PRK05433,1_prfC,1_PreA,1_PorG,1_POR,1_mtEFG2_II_like,1_MMR_HSR1,1_LepA_C,1_lepA_C,1_lepA,1_IOR_beta,1_IOR_alpha,1_IorA,1_IF2_eIF5B…
HMP2_4309	1_PhnA,
HMP2_4342	8_YfcA,8_TauE,
HMP2_4345	84_cbiO,8_thiQ,8_TauB,8_sufC,8_PhnK,8_hmuV,8_FtsE,8_CcmA,4_ZnuC,4_YnjD,4_ycf16,4_YbbA,4_urea_trans_UrtE,4_urea_trans_UrtD,4_ThiQ,4_TagH,4_SufC,4_ssuB,4_SapF,4_SapD,4_PstB,4_pstB,4_PRK15112,4_PRK15093,4_PRK15056,4_PRK14274,4_PRK14272,4_PRK14270,4_PRK14269,4_PRK14268,4_PRK14267,4_PRK14266,4_PRK14264,4_PRK14263,4_PRK14262,4_PRK14261,4_PRK14260,4_PRK14259,4_PRK14258,4_PRK14256,4_PRK14254,4_PRK14253,4…
HMP2_438	464_OsmC,191_osmo_induc_OsmC,73_organ_hyd_perox,2_YhfA,
HMP2_4397	33_HTH_AraC,17_PRK10219,17_HTH_ARAC,17_HTH_18,
HMP2_4405	9_DUF2726,2_MTES_1575,
HMP2_443	347_nitroreductase,59_Nitroreductase,59_Nitro_FMN_reductase_child_20,59_Nitro_FMN_reductase,58_TdsD-like,58_PnbA_NfnB-like,58_NfsB-like,58_NfnB,58_MhqN-like,57_iodotyrosine_dehalogenase,56_YdjA-like,56_nitroreductase_FeS-like,52_BluB,51_RutE-like,46_PRK11053,8_PRK05365,1_TM1586_NiRdase,
HMP2_4438	10_MM_CoA_mutase,6_Sbm,5_MM_CoA_mutase_MeaA,5_MM_CoA_mutase_ICM_like,5_MM_CoA_mutase_beta,5_MM_CoA_mutase_alpha_like,5_MM_CoA_mutase_1,5_acid_CoA_mut_N,3_mmCoA_mut_beta,2_B12-binding,1_PRK09426,1_MM_CoA_mut_B12_BD,1_B12-binding_like,1_acid_CoA_mut_C,
HMP2_445	58_Radical_SAM,29_rSAM_BssD,29_PRK10076,29_PFLE_PFLC,29_PFLA,29_PflA,29_pflA,29_NrdG2,29_cutC_activ_rSAM,29_activase_YjjW,28_Fer4_12,27_Fer4_14,26_COG5014,
HMP2_450	5_rplS_bact,5_RplS,5_rplS,5_rpl19,5_Ribosomal_L19,
HMP2_4512	46_RecA,46_recA,23_tigrfam_recA,23_RecA-like_NTPases,23_recA_like,23_Rad51_DMC1_radA,22_Rad51,22_AAA,21_recomb_radB,21_radB,20_KaiC,
HMP2_4527	27_clpP,9_S14_ClpP_2,9_S14_ClpP_1,9_S14_ClpP,9_PRK14514,9_PRK14513,9_PRK14512,9_PRK12553,9_PRK12552,9_PRK12551,9_Clp_protease_NfeD,9_Clp_protease_like,9_CLP_protease,9_ClpP,
HMP2_454	440_SSB,438_SSB_OBF,438_PRK06752,415_PRK07459,320_PRK06642,284_Ssb,13_PRK07274,
HMP2_4585	11_YidJ,11_Acetyltransf_CG,
HMP2_460	44_LC_FACS_like,22_VL_LC_FACS_like,22_ttLC_FACS_AlkK_like,22_ttLC_FACS_AEE21_like,22_PRK09088,22_PRK08316,22_PRK08314,22_PRK07786,22_PRK07656,22_PRK07638,22_PRK06839,22_PRK06710,22_PRK06187,22_PRK06155,22_PRK05852,22_PRK03640,22_PLN02479,22_PLN02430,22_PLN02330,22_PLN02246,22_OSB_CoA_lg,22_menE,22_MACS_like_4,22_MACS_like,22_ligase_PEP_1,22_LC-FACS_euk,22_LC_FACS_bac1,22_LC_FACS_bac,22_LC_FACL_li…
HMP2_4708	10_S1,5_YqgFc,5_Tex_YqgF,5_Tex_N,5_Tex,5_S1_Tex,5_S1_Rrp5_repeat_sc12,5_S1_Rrp5_repeat_sc11,5_S1_Rrp5_repeat_sc10,5_S1_Rrp5_repeat_hs8_sc7,5_S1_Rrp5_repeat_hs6_sc5,5_S1_Rrp5_repeat_hs5,5_S1_RPS1_repeat_hs4,5_S1_RPS1_repeat_ec5,5_S1_RPS1_repeat_ec4,5_S1_RPS1_repeat_ec3,5_S1_RPS1_repeat_ec2_hs2,5_S1_RNase_R,5_S1_RecJ_like,5_S1_PNPase,5_S1_pNO40,5_S1_like,5_S1_IF2_alpha,5_S1_DHX8_helicase,5_HHH_9,5_…
HMP2_4756	9_3D_containing_proteins,2_3D,
HMP2_4895	73_SLH,69_M34_peptidase_like,1_M34_peptidase,
HMP2_49	119_dnaE,20_RNase_T,20_PRK07942,20_PRK06309,20_PHP_PolIIIA_POLC,20_PHP_PolIIIA_DnaE3,20_PHP_PolIIIA_DnaE1,20_PHP_PolIIIA,20_PHP,20_EXOIII,20_DnaQ,20_dnaq,20_DNA_pol_III_epsilon_Ecoli_like,20_DEDDh,19_PRK09532,19_polC_Gram_pos,19_DNA_pol3_alpha,18_PHP_PolIIIA_DnaE2,18_dnaQ_proteo,17_PolC,17_polC,17_polc,17_HHH_6,17_DNA_pol_III_epsilon_like,17_DNA_pol3_finger,17_DnaE_OBF,17_dnaE2,17_DnaE,1_TREX1_2,
HMP2_491	11_GAGBD,2_T2SS-T3SS_pil_N,
HMP2_492	69_FTCD_C,69_FtcD,
HMP2_493	631_cyt_deam_tetra,629_dCMP_cyt_deam_1,625_cytidine_deaminase-like,624_Cdd,622_PRK05578,619_PRK12411,602_cytidine_deaminase,6_PRK06848,
HMP2_4945	5_Phage_pRha,5_phage_pRha,
HMP2_4962	7_treS_nterm,7_trehalose_treC,7_PRK10933,7_PRK10785,7_AmyAc_TreS,7_AmyAc_SLC3A1,7_AmyAc_SI_OligoGlu_DGase,7_AmyAc_OligoGlu_TS,7_AmyAc_OligoGlu_like,7_AmyAc_OligoGlu,7_AmyAc_maltase,7_AmyAc_family,7_AmyAc_CMD,7_AmyAc_bac_CMD_like_3,7_AmyAc_bac2_AmyA,7_AmyAc_arch_bac_AmyA,7_AmyAc_4,7_AmyAc_2,7_AmyA,7_Alpha-amylase,3_trehalose_TreZ,3_GlgB,3_AmyAc_GTHase,3_AmyAc_bac_CMD_like_2,2_Malt_amylase_C,1_DUF3…
HMP2_4974	4_Sortase,2_SrtB,2_SrtA,2_sortase_srtB,2_Sortase_B,2_Sortase_A,
HMP2_4979	2_tspaseT_teng_C,2_OrfB_Zn_ribbon,2_OrfB_IS605,2_InsQ,
HMP2_499	25_Phage_gp49_66,
HMP2_5042	6_S4,
HMP2_5054	12_Lactamase_B,6_metallo-hydrolase-like_MBL-fold,6_Lactamase_B_3,4_UlaG,4_RNaseZ_short-form-like_MBL-fold,4_Lactamase_B_2,
HMP2_5062	30_gyrB,20_HATPase_c,10_TOPRIM_TopoIIA_like,10_TOPRIM_TopoIIA_GyrB,10_TOPRIM_TopoIIA,10_Toprim,10_TopoII_Trans_DNA_gyrase,10_TopoII_MutL_Trans,10_TOP2c,10_PTZ00109,10_PRK05559,10_parE_Gpos,10_parE_Gneg,10_HATPase_GyrB-like,10_HATPase,10_GyrB,10_DNA_gyraseB_C,10_DNA_gyraseB,10_39,2_HATPase_TopII-like,1_TOPRIM,
HMP2_5070	24_rpiB_lacA_lacB,24_RpiB,24_rpiB,24_RPI_actino,24_PTZ00215,24_PRK12613,24_PRK08621,24_PRK05571,24_LacAB_rpiB,24_lacA,
HMP2_5097	15_Maf,5_PRK14368,5_PRK14367,5_PRK14366,5_PRK14365,5_PRK14364,5_PRK14363,5_PRK14362,5_PRK14361,5_PRK04694,5_PRK04425,5_PRK04056,5_PRK02478,5_PRK02141,5_PRK01839,5_PRK01526,5_PRK01441,5_PRK00884,5_PRK00648,5_PRK00234,5_PRK00148,5_PRK00078,5_PRK00032,5_Maf_Ham1,5_maf,
HMP2_5111	4_rhom_GG_sort,4_Rhomboid,4_GlpG,
HMP2_5116	4_RplR,4_rplR,4_rpl18,4_Ribosomal_L18p,4_Ribosomal_L18_L5e,4_L18_bact,
HMP2_5120	18_PBP1_LacI-like,4_PBP1_AglR_RafR-like,2_PurR,2_PRK10727,2_PRK10703,2_PRK10423,2_PRK10339,2_PRK10014,2_Peripla_BP_3,2_PBP1_SalR,2_PBP1_RafR-like,2_PBP1_PurR,2_PBP1_MalR-like,2_PBP1_LacI_sugar_binding-like,2_PBP1_LacI,2_PBP1_EndR-like,2_PBP1_CcpA-like,2_PBP1_CatR-like,2_PBP1_AglR-like,2_LacI,2_lacI,2_HTH_LACI,2_HTH_LacI,2_ccpA,
HMP2_5129	1_SPO1_TF1_like,1_PRK10753,1_PRK10664,1_IHF_B,1_ihfB,1_IHF_A,1_ihfA,1_IHF,1_HU_like,1_HU_IHF,1_HU,1_hip,1_HimA,1_himA,1_BHL,1_Bac_DNA_binding,
HMP2_5132	32_SpoIID,16_spore_II_D,16_SpoIID_LytB,16_GT_2_like_a,16_Glyco_tranf_2_3,16_Glycos_transf_2,16_glyco_like_mftF,16_DUF4922,14_GT_2_WfgS_like,2_GT_2_like_d,
HMP2_5151	16_yihY_not_rbn,16_Virul_fac_BrkB,16_BrkB,2_PRK01637,
HMP2_5165	8_gatC,4_Glu-tRNAGln,4_GatC,
HMP2_5176	6_Phage_r1t_holin,
HMP2_5180	7_UvrD-helicase,7_UvrD_C_2,7_UvrD,7_uvrD,7_SF1_C,7_rep,7_PRK10919,7_pcrA,7_DEXQc_UvrD,6_UvrD_C,
HMP2_5268	7_SUFU,7_DUF2185,7_COG4859,
HMP2_5299	1_HHH,
HMP2_53	5_S1_RPS1_repeat_ec6,
HMP2_5336	15_COG2509,
HMP2_5368	16_cbiO,4_ZnuC,4_PhnL,4_nickel_nikE,4_NatA,4_MlaF,4_LolD_lipo_ex,4_LolD,4_L_ocin_972_ABC,4_FetA,4_FepC,4_EcfA2,4_DppF,4_CP_lyasePhnL,4_CeuD,4_anch_rpt_ABC,4_ABC_UvrA,4_ABC_tran,4_ABC_subfamily_A,4_ABC_putative_ATPase,4_ABC_phnC,4_ABC_NrtD_SsuB_transporters,4_ABC_NikE_OppD_transporters,4_ABC_NatA_sodium_exporter,4_ABC_NatA_like,4_ABC_ModC_molybdenum_transporter,4_ABC_ModC_like,4_ABC_Mj1267_LivG_br…
HMP2_5392	24_HTH_XRE,18_Avd_like,12_YozG,12_XRE,12_HTH_3,12_HTH_26,10_HTH_19,5_HTH_31,
HMP2_540	924_secA,172_SecA_DEAD,168_SecA_PP_bind,86_SF2-N,84_SF2_C_secA,84_SecA_SW,84_SecA2_Mycobac,84_SecA2_Lm,84_SecA2_Bac_anthr,84_secA2,84_SecA,84_PRK13107,84_PRK12904,84_PRK12326,84_PRK09200,84_DEAD-like_helicase_C,81_DEXDc_SecA,80_SF2_C,80_HELICc,80_Helicase_C,
HMP2_5421	25_ToxN_toxin,
HMP2_5423	7_MethyltransfD12,7_Dam,7_dam,2_PRK10904,
HMP2_5478	176_cbiO,26_thiQ,26_TauB,26_sufC,26_potA,26_PhnK,26_hmuV,26_FtsE,13_ZnuC,13_znuC,13_YnjD,13_ycf16,13_YbbA,13_urea_trans_UrtE,13_urea_trans_UrtD,13_ugpC,13_ThiQ,13_tauB,13_TagH,13_SufC,13_ssuB,13_SapF,13_PstB,13_pstB,13_PRK15112,13_PRK15056,13_PRK14275,13_PRK14274,13_PRK14273,13_PRK14272,13_PRK14270,13_PRK14269,13_PRK14268,13_PRK14267,13_PRK14266,13_PRK14265,13_PRK14264,13_PRK14263,13_PRK14262,13_…
HMP2_5497	4_IreB-like,2_DUF965,
HMP2_555	20_DUF2059,
HMP2_556	26_DUF2059,
HMP2_5566	34_HTH_XRE,17_HTH_31,17_HTH_3,17_HTH_19,17_couple_hipB,10_HipB,6_PRK09726,5_HTH_26,
HMP2_5589	1_SBP_bac_3,1_PRK15437,1_PRK15010,1_PRK15007,1_PRK11917,1_PRK11260,1_PBPb,1_PBP2_YxeM,1_PBP2_YfhD_N,1_PBP2_YckB,1_PBP2_TcyK,1_PBP2_SMa0082_like,1_PBP2_PheC,1_PBP2_peptides_like,1_PBP2_Peb1a_like,1_PBP2_OccT_like,1_PBP2_Ngo0372_TcyA,1_PBP2_mlr5654_like,1_PBP2_Mlr3796_like,1_PBP2_ml15202_like,1_PBP2_MidA_like,1_PBP2_HisK_like_1,1_PBP2_HisK,1_PBP2_HisJ_LAO_like,1_PBP2_HisJ_LAO,1_PBP2_HisGluGlnArgOpi…
HMP2_560	47_PRK13469,47_PRK07558,47_ATP-synt_Fo_c_NaATPase,47_atpH,47_AtpE,46_PRK13468,46_PRK07354,46_ATP-synt_Fo_Vo_Ao_c,46_ATP-synt_Fo_c_ATPH,46_ATP-synt_Fo_c_ATP5G3,46_ATP-synt_Fo_c,46_ATP-synt_C,44_ATP_synt_c,44_alt_F1F0_F0_C,
HMP2_5712	12_STN,6_TonB-hemlactrns,6_TonB-hemin,6_SusC_RagA_signa,6_Plug,6_OMP_RagA_SusC,6_ligand_gated_channel,6_CirA,6_CarbopepD_reg_2,5_TonB_dep_Rec,5_TonB-B12,5_BtuB,4_TonB-siderophor,1_CarboxypepD_reg,
HMP2_5736	4_RnhA,4_RNase_H_like,4_Rnase_HI_RT_non_LTR,4_RNase_HI_prokaryote_like,4_RNase_HI_bacteria_like,2_RNase_HI_like,2_RNase_HI_eukaryote_like,2_RNase_H,2_PRK08719,
HMP2_574	7_OrfB_Zn_ribbon,
HMP2_5759	5_Gly-zipper_Omp,4_Rick_17kDa_Anti,4_Gly-zipper_YMGG,
HMP2_5773	24_AAA,8_MoxR,8_ClpB_D2-small,8_ClpA,8_AAA_5,4_VI_ClpV1,4_SpoVK,4_PRK10865,4_gas_vesic_GvpN,4_DNA_pol3_delta2,4_clpX,4_Clp_N,4_clpC,4_clpA,4_chaperone_ClpB,4_AAA_lid_9,4_AAA_2,2_HR1_FBP17,
HMP2_5794	4_YvaK,4_PldB,4_MoCF_biosynth,4_MhpC,4_Hydrolase_4,4_CinA,4_Abhydrolase_1,2_PRK03661,2_PRK03657,2_PRK00549,2_PncC_domain,2_PncC,2_molyb_syn,2_MoCF_BD,2_cinA_nterm,2_CinA_KH,2_cinA,
HMP2_5818	2_spore_II_GA,2_Peptidase_U4,
HMP2_583	44_nrdI,22_PRK02551,22_NrdI,22_Flavodoxin_NdrI,
HMP2_585	370_PBP2_CMBP,368_UgpB,368_SBP_bac_8,368_SBP_bac_1,368_PBP2_XBP1_like,368_PBP2_UgpB,368_PBP2_TMBP_like,368_PBP2_TMBP,368_PBP2_Maltose_binding_like,368_PBP2_Maltodextrin,368_PBP2_MalE,368_PBP2_GacH,368_PBP2_ABC_oligosaccharides,368_MalE,365_PBP2_MBP,282_PBP2_polyamine_RpCGA009,280_malE,265_PBP2_oligosaccharide_1,248_PotD,6_chitin_NgcE,
HMP2_5864	2_S4,1_rpsD_bact,1_RpsD,1_rpsD,1_rps4p,1_rps4,1_Ribosomal_S4,
HMP2_5883	8_DUF3848,
HMP2_5935	6_DUF3801,
HMP2_5938	9_DUF3290,
HMP2_596	2_eMpr,
HMP2_598	17_WhiA_N,17_WhiA,17_LAGLIDADG_WhiA,17_HTH_WhiA,17_DNA_bind_WhiA,
HMP2_6009	48_SoxD,24_soxD,
HMP2_6022	12_M14_ASTE_ASPA-like,6_M14_ASTE_ASPA_like,2_Peptidase_M14_like,2_M14-like,2_AstE_AspA,1_AstE,
HMP2_6037	13_Na_Ala_symp,13_AlsT,13_agcS,
HMP2_6082	2_Hr-like,2_Hemerythrin,
HMP2_6158	1_DUF5309,
HMP2_6166	32_MobC,
HMP2_6169	5_YckC,5_RDD,
HMP2_618	8_DUF2321,8_COG4306,
HMP2_6205	6_Whib,
HMP2_6219	9_Prolidase,9_PRK12897,9_PRK12896,9_PRK12318,9_PRK05716,9_Peptidase_M24,9_PepP,9_met_pdase_I,9_MetAP1,9_Map,9_ectoine_eutD,9_Creatinase_N,9_APP_MetAP,9_APP-like,9_APP,6_CDC68-like,1_PRK09795,
HMP2_6231	2_PRK09065,2_PRK07567,2_GuaA1,2_GATase1_GMP_Synthase,2_GATase1_1,
HMP2_6243	19_SapB,19_PRK10352,19_oppB,19_nickel_nikB,19_DppB,17_TM_PBP2,17_PRK15110,17_PRK15081,17_PRK10914,17_BPD_transp_1,16_PRK15133,3_YejB,
HMP2_6258	195_glmM,30_ManB,15_PTZ00302,15_PRK15414,15_PMM_PGM,15_PLN02895,15_phosphohexomutase,15_PGM_PMM_IV,15_PGM_PMM_III,15_PGM_PMM_II,15_PGM_PMM_I,15_PGM_like4,15_PGM_like2,15_PGM_like1,15_PGM3,15_MPG1_transferase,15_manB,15_GlmM,15_Arch_GlmM,14_PRK07564,14_PGM2,14_Pgm,14_pgm,2_PGM_like3,
HMP2_6268	16_HTH_XRE,8_HTH_3,6_HTH_26,6_couple_hipB,5_HTH_31,
HMP2_6313	142_TypA_BipA,142_EFG_C,141_LepA,71_TypA,71_Tet_C,71_small_GTP,71_SelB,71_Ras_like_GTPase,71_PRK10218,71_PRK05433,71_mtEFG1_C,71_MMR_HSR1,71_lepA,71_IF2_eIF5B,71_GTP_translation_factor,71_GTP_EFTU_D2,71_GTP_EFTU,71_Era_like,71_Elongation_Factor_C,71_eIF2_gamma,71_EFG_mtEFG_C,71_EFG_III-like,71_DLP_2,71_CysN_ATPS,71_BipA_TypA_II,71_BipA_TypA_C,71_BipA_III,70_Srp102,70_lepA_C,70_EngA2,70_EF_Tu,70_E…
HMP2_6317	14_Rep_2,
HMP2_6323	11_rpsL_bact,11_RpsL,11_rpsL,11_rps12,11_Ribosom_S12_S23,11_Ribosomal_S12,
HMP2_6328	1_Glyco_hydro_35,1_GanA,
HMP2_6376	9_SBP_bac_3,9_PRK15437,9_PRK15010,9_PRK15007,9_PRK11917,9_PRK11260,9_Periplasmic_Binding_Protein_Type_2,9_PBPb,9_PBP2_YxeM,9_PBP2_YfhD_N,9_PBP2_YckB,9_PBP2_TcyK,9_PBP2_SMa0082_like,9_PBP2_polar_AA,9_PBP2_PheC,9_PBP2_peptides_like,9_PBP2_Peb1a_like,9_PBP2_OccT_like,9_PBP2_Ngo0372_TcyA,9_PBP2_mlr5654_like,9_PBP2_Mlr3796_like,9_PBP2_ml15202_like,9_PBP2_MidA_like,9_PBP2_iGluR_non_NMDA_like,9_PBP2_iGl…
HMP2_6384	31_ZnF_CHCC,
HMP2_6386	20_RplQ,20_rplQ,20_Ribosomal_L17,20_L17,1_RplL,1_rplL,1_rpl12,1_Ribosomal_L7_L12,1_Ribosomal_L12,1_L12,
HMP2_6467	2_PanC,2_panC,1_PLN02660,1_Pantoate_ligase,
HMP2_6568	4_PYNP_C,
HMP2_6581	2_XerC,2_xerC,2_recomb_XerD,2_recomb_XerC,2_Phage_int_SAM_5,2_Phage_integrase,2_INT_tnpB_C_Tn554,2_INT_RitC_C_like,2_INT_RitA_C_like,2_INT_Rci_Hp1_C,2_INT_P4_C,2_INTN1_C_like,2_INT_IntI_C,2_INT_ICEBs1_C_like,2_INT_FimBE_like,2_INT_C_like_4,2_INT_C_like_3,2_DNA_BRE_C,2_Arm-DNA-bind_5,
HMP2_6712	2_Peptidase_M29,2_AmpS,
HMP2_6746	13_Tra8,13_rve,13_HTH_38,5_YlxS_C,5_RimP,5_PRK14644,5_PRK14640,5_PRK14639,5_PRK00092,5_DUF150_C,5_DUF150,4_PRK14638,4_PRK14637,4_PRK14636,4_PRK14633,4_PRK14631,4_PRK02001,1_PRK14643,1_PRK14634,
HMP2_6768	8_RplU,8_rplU,8_rpl21,8_Ribosomal_L21p,8_L21,
HMP2_6780	1_S24_LexA-like,1_Peptidase_S24_S26,
HMP2_68	38_TM_PBP2,38_PRK15135,38_PRK15107,38_PRK15100,38_PRK15069,38_PRK11123,38_HisM,38_glnP,38_ectoine_ehuD,38_ectoine_ehuC,38_ArtQ,38_ArtM,38_artM,37_BPD_transp_1,36_HEQRo_perm_3TM,32_MetP,31_CysU,26_PhnE,23_TauC,19_PotC,
HMP2_687	25_rplS_bact,25_RplS,25_rplS,25_rpl19,25_Ribosomal_L19,1_SF2_C_priA,1_PriA_CRR,1_PriA_C,1_HELICc,1_Helicase_C,
HMP2_6902	44_HNHc,22_RRXRR,22_HNH,
HMP2_6921	14_XerC,10_recomb_XerD,10_Phage_integrase,10_INT_XerDC_C,10_INT_tnpA_C_Tn554,10_INT_RitC_C_like,10_INT_RitB_C_like,10_INT_RitA_C_like,10_INT_Rci_Hp1_C,10_INT_P4_C,10_INTN1_C_like,10_INT_IntI_C,10_INT_ICEBs1_C_like,10_INT_C_like_1,10_DNA_BRE_C,8_XerD,8_xerC,8_INT_C_like_6,6_INT_C_like_4,5_xerD,5_Phage_int_SAM_3,5_INT_FimBE_like,5_INT_C_like_5,3_INT_Lambda_C,2_zinc_ribbon_2,2_INT_tnpB_C_Tn554,2_INT…
HMP2_7092	56_YqeY,
HMP2_71	4_HTH_XRE,2_HTH_31,2_HTH_3,2_HTH_19,2_couple_hipB,2_BcepMu_gp16,
HMP2_710	310_urea_t_UrtB_arc,310_urea_trans_UrtB,310_TM_PBP1_transp_AraH_like,310_TM_PBP1_LivM_like,310_TM_PBP1_LivH_like,310_TM_PBP1_branched-chain-AA_like,310_PRK10740,310_LivH,310_BPD_transp_2,309_LivM,303_YufQ,303_AraH,300_rbsC,295_COG4603,196_urea_trans_UrtC,2_uS17_bact,2_RpsQ,
HMP2_7133	1_dinitro_DRAG,1_ADP_ribosyl_GH,
HMP2_7207	2_CoA_E_activ,2_benz_CoA_red_D,2_benz_CoA_bzdQ,2_BcrAD_BadFG,
HMP2_7223	20_LC_FACS_like,10_VL_LC_FACS_like,10_ttLC_FACS_AlkK_like,10_ttLC_FACS_AEE21_like,10_PTZ00237,10_PtmA,10_PrpE,10_prpE,10_propion_prpE,10_PRK13391,10_PRK13390,10_PRK13383,10_PRK13382,10_PRK13295,10_PRK12583,10_PRK12492,10_PRK12406,10_PRK09274,10_PRK09088,10_PRK09029,10_PRK08974,10_PRK08751,10_PRK08316,10_PRK08315,10_PRK08314,10_PRK08279,10_PRK08276,10_PRK08162,10_PRK07798,10_PRK07788,10_PRK07786,1…
HMP2_7227	1_SusC_RagA_signa,1_OMP_RagA_SusC,1_ligand_gated_channel,
HMP2_7231	26_Sigma70_r4,13_Sigma70_r4_2,2_HTH_LUXR,
HMP2_7250	16_SnoaL_2,16_SnoaL,16_COG4922,
HMP2_7306	16_cbiO,4_FtsE,4_CcmA,2_ZnuC,2_YbbA,2_TauB,2_TagH,2_SufC,2_sufC,2_SapF,2_PstB,2_PRK14268,2_PRK14251,2_PRK14250,2_PRK14240,2_PRK13540,2_PRK13538,2_PRK10895,2_PRK10575,2_PRK10247,2_PhnL,2_PhnC,2_nickel_nikE,2_nickel_nikD,2_NatA,2_ModF,2_MlaF,2_LptB,2_LPS_export_lptB,2_LolD_lipo_ex,2_LolD,2_lolD,2_L_ocin_972_ABC,2_LivG,2_GlnQ,2_GldA_ABC_ATP,2_FepC,2_fecE,2_EcfA2,2_DppF,2_CP_lyasePhnL,2_CeuD,2_ccmA,2…
HMP2_7312	3_TTQ_mauG,3_SAM_quin_mod,3_MXAN_0977_Heme2,3_CCP_MauG,1_MauG,1_Cyc7,
HMP2_7313	17_Hemerythrin,6_Hr-like,
HMP2_7320	2_HTH_XRE,1_PHA01976,1_HTH_31,1_HTH_3,1_HTH_26,1_HTH_19,
HMP2_7336	4_Endonuclea_NS_2,
HMP2_7338	50_MFS_MMR_MDR_like,25_UhpC,25_ProP,25_PRK12307,25_NarK,25_MFS_YfmO_like,25_MFS_YfcJ_like,25_MFS_YcxA_like,25_MFS_YcaD_like,25_MFS_Tpo1_MDR_like,25_MFS_SV2_like,25_MFS_spinster_like,25_MFS_SLC46_TetA_like,25_MFS_SLC37A4,25_MFS_SLC17A9_like,25_MFS_SLC17A5,25_MFS_SLC17,25_MFS_PcaK_like,25_MFS_OPA_SLC37,25_MFS_OFA_like,25_MFS_NRT2_like,25_MFS_NepI_like,25_MFS_MucK,25_MFS_MT3072_like,25_MFS_MefA_like…
HMP2_7349	9_XerC,9_Phage_integrase,9_INT_Rci_Hp1_C,9_INT_ICEBs1_C_like,9_INT_C_like_1,9_DNA_BRE_C,4_INT_tnpB_C_Tn554,4_Arm-DNA-bind_4,3_INT_P4_C,
HMP2_7374	2_GtrA,
HMP2_7390	14_YgdL_like,14_ThiF,14_TcdA,13_PRK15116,7_E1_enzyme_family,
HMP2_7415	12_Radical_SAM,10_NrdG,6_rSAM_BssD,6_PRK10076,6_PFLE_PFLC,6_PFLA,6_PflA,6_pflA,6_NrdG2,6_cutC_activ_rSAM,6_activase_YjjW,4_Fer4_12,1_Elp3,
HMP2_742	20_HTH_17,16_excise,14_Phage_AlpA,10_AlpA,
HMP2_7420	14_uS10_euk_arch,14_rpsJ_bact,14_RpsJ,14_rpsJ,14_rps10p,14_rps10,14_Ribosomal_S10,14_PTZ00039,
HMP2_7425	2_HTH_XRE,1_HTH_3,1_HTH_26,1_HipB,
HMP2_7464	12_TRCF,10_DEXHc_RecG,6_UvrB_inter,6_SSL2,6_SrmB,6_SF2_C_TRCF,6_SF2_C_RecG_TRCF,6_SF2_C_RecG,6_ResIII,6_PRK10689,6_Mfd,6_mfd,6_HELICc,6_Helicase_C,6_DEXHc_TRCF,6_DEXDc,6_DEAD,6_Cas3_I,6_CarD_TRCF,6_CarD_CdnL_TRCF,4_SF2-N,4_SF2_C_DEAD,4_SF2_C,4_DEXHc_RE,4_cas3_core,2_DEXHc_RIG-I,2_DEXDc_RapA,2_DEXDc_ComFA,
HMP2_749	19_PRK05439,19_panK_bact,19_PanK,19_CoaA,17_udk,13_PRK,12_PRK07667,6_MTS,6_AdoMet_MTases,5_Methyltransf_12,5_CbiT,4_Methyltransf_25,4_hemK_rel_arch,4_cbiT,2_PRK09270,
HMP2_7497	42_Glyco_hydro_25,42_Glyco_25,42_GH25_YegX-like,42_GH25_PlyB-like,42_GH25_muramidase_2,42_GH25_muramidase_1,42_GH25_muramidase,42_GH25_LytC-like,42_GH25_LysA-like,42_GH25_Lys1-like,42_GH25_Lyc-like,42_GH25_Cpl1-like,42_GH25_CH-type,40_GH25_AtlA-like,
HMP2_7501	4_MraZ,1_TIGR00242,1_PRK00326,1_MraZ_N,1_MraZ_C,
HMP2_751	13_YcfA,13_HicA_toxin,10_Phage_holin_4_1,
HMP2_7512	4_AlkD_like,
HMP2_7528	8_MATE_NorM_like,8_MatE,4_vmrA,4_RfbX,4_NorM,4_MATE_yoeA_like,4_MATE_MJ0709_like,4_MATE_MepA_like,4_MATE_like_9,4_MATE_like_8,4_MATE_like_7,4_MATE_like_6,4_MATE_like_5,4_MATE_like_4,4_MATE_like_3,4_MATE_like_2,4_MATE_like_14,4_MATE_like_13,4_MATE_like_12,4_MATE_like_1,4_MATE_like,4_MATE_eukaryotic,4_MATE_DinF_like,4_matE,
HMP2_7632	15_DUF2262,15_COG4296,
HMP2_7687	6_phage_LysB,
HMP2_771	50_NUC,50_Endonuclease_NS,25_NUC1,
HMP2_7733	10_DDE_Tnp_1,
HMP2_7743	6_ksgA,2_RsmA,2_RrnaAD,2_rADc,2_PTZ00338,
HMP2_7753	10_HTH_XRE,
HMP2_777	108_Sms,103_radB,58_Rubredoxin_2,54_sms,54_RecA-like_NTPases,54_PRK11823,54_KaiC,54_ATPase,54_AAA_25,54_AAA,52_recomb_radB,52_RAD55,51_recA_like,50_KaiC_arch_3,50_GP4d_helicase,49_RecA,47_Rad51_DMC1_radA,11_PLN03186,3_thermo_KaiC_2,2_Rad51,1_KaiC_arch_4,
HMP2_781	12_xerD,12_XerC,12_xerC,6_XerD,6_recomb_XerD,6_recomb_XerC,6_PRK09871,6_PRK09870,6_Phage_int_SAM_1,6_Phage_integrase,6_INT_XerDC_C,6_INT_tnpB_C_Tn554,6_INT_tnpA_C_Tn554,6_INT_StrepXerD_C_like,6_INT_RitC_C_like,6_INT_RitB_C_like,6_INT_RitA_C_like,6_INT_Rci_Hp1_C,6_INTN1_C_like,6_INT_IntI_C,6_INT_ICEBs1_C_like,6_INT_FimBE_like,6_integrase_gron,6_INT_Cre_C,6_INT_C_like_6,6_INT_C_like_5,6_INT_C_like_…
HMP2_787	26_STAS_anti-anti-sigma_factors,26_STAS_2,26_spore_II_AA,26_MlaB,21_STAS,8_SpoIIAA,
HMP2_7917	1_TruB_C,
HMP2_7918	14_cysM,7_Trp-synth-beta_II,7_trpB_rel,7_Thr-synth_1,7_Thr-dehyd,7_thrC,7_PRK10717,7_PRK06815,7_PRK06721,7_PRK06450,7_PRK06352,7_PLP_SbnA_fam,7_PLN02565,7_PLN02556,7_PLN02356,7_PLN00011,7_PALP,7_IlvA,7_cysKM,7_CysK,7_cysK,7_CBS_like,5_Trp-synth_B,5_PRK08197,
HMP2_7950	2_Gram_pos_anchor,1_Peptidase_M60_C,
HMP2_7964	1_DUF772,1_COG3666,
HMP2_7979	6_EIIA-man,3_pts-sorbose,3_PTSIIB_sorb,3_PTS_IIB_man,3_PTS_IIA_man,3_PRK15088,3_PRK11425,3_PRK09756,3_ManX,3_AgaB,
HMP2_8041	34_HTH_17,34_excise,
HMP2_8054	13_VTT,13_TVP38,13_DedA,
HMP2_8074	1_HTH_26,
HMP2_8097	26_gpmA,9_ribazole_cobC,9_PRK13463,9_PRK03482,9_PRK01295,9_PhoE,9_PGAM,9_MSMEG_4193,9_HP_PGM_like,9_HP,9_His_Phos_1,8_SixA,8_PRK15004,8_PRK01112,8_GpmA,
HMP2_8111	1_DUF58,
HMP2_8116	9_FapA,
HMP2_8121	14_Sortase,7_SrtA,7_sortase_fam,7_Sortase_E,7_Sortase_D_2,7_Sortase_D_1,7_Sortase_C,7_Sortase_A,
HMP2_8123	3_FeoA,
HMP2_8139	10_AzlC,5_azlC,2_PRK12684,2_PRK12682,2_PRK11242,2_PRK11013,2_PRK10837,2_PRK09986,2_PRK09906,2_PBP2_XapR,2_PBP2_PAO1_like,2_PBP2_OxyR,2_PBP2_Nac,2_PBP2_MleR,2_PBP2_MdcR,2_PBP2_LysR_opines_like,2_PBP2_LysR,2_PBP2_LTTR_substrate,2_PBP2_LTTR_like_6,2_PBP2_LTTR_like_5,2_PBP2_LTTR_like_4,2_PBP2_LTTR_like_3,2_PBP2_LTTR_like_1,2_PBP2_GltC_like,2_PBP2_CysL_like,2_PBP2_CysB_like,2_PBP2_CysB,2_PBP2_CynR,2_P…
HMP2_8141	1_COMPASS-Shg1,
HMP2_815	38_PhdYeFM_antitox,38_phd_fam,
HMP2_8165	1_RepA_C,
HMP2_8215	56_IscR,28_suf_reg_Xantho,28_rrf2_super,28_Rrf2,16_rirA,12_PRK10857,
HMP2_8218	18_PRK11899,18_PRK11898,18_PheA2,18_PDT,18_PBP2_Sa-PDT_like,18_PBP2_PDT_like,18_PBP2_PDT_1,18_PBP2_Ct-PDT_like,18_ACT_CM-PDT,18_ACT_AAAH-PDT-like,17_ACT,16_ACT_PAH,1_PRK12463,1_PRK05382,1_PLN02754,1_PBP2_Aa-PDT_like,1_Chorismate_synthase,1_Chorismate_synt,1_AroC,1_aroC,
HMP2_822	8_SSB_OBF,8_SSB,
HMP2_8247	4_CBS,2_IMPDH,2_CBS_pair_peptidase_M50,2_CBS_pair_DHH_polyA_Pol_assoc,2_CBS_pair_CAP-ED_NT_Pol-beta-like_DUF294_assoc,2_CBS_pair_ABC_OpuCA_assoc,1_PTZ00314,1_PRK07807,1_PRK07107,1_PRK06843,1_PRK05567,1_PRK05458,1_PLN02274,1_IMP_DH_rel_1,1_IMP_dehydrog,1_GuaB,1_CBS_two-component_sensor_histidine_kinase_repeat1,1_CBS_pair_SIS_assoc,1_CBS_pair_SF,1_CBS_pair_ParBc_assoc,1_CBS_pair_NTP_transferase_ass…
HMP2_8256	3_AsnA,1_YkuD_like,1_YkuD,1_PTZ00213,1_PRK05425,1_class_II_aaRS-like_core,1_asnA,
HMP2_834	35_TrxA,35_TlpA_like_ScsD_MtbDsbE,35_TlpA_like_family,35_TlpA_like_DsbE,35_TlpA_like_DipZ_like,35_Thioredoxin_8,35_Redoxin,35_PTZ00256,35_PRK03147,35_AhpC-TSA,29_TryX_like_TryX_NRX,4_PRX_like2,4_Bcp,
HMP2_8348	1_FecR,1_DUF4974,
HMP2_8368	1_ECF_trnsprt,1_ECF_S_folT_fam,1_ECF-ribofla_trS,
HMP2_8371	10_Rol_Rep_N,10_Rep_trans,3_NicK,
HMP2_8513	6_FRG,
HMP2_8544	13_CdnL,13_CarD_TRCF,13_CarD_CdnL_TRCF,
HMP2_8575	3_Polyketide_cyc2,3_Polyketide_cyc,1_SRPBCC,
HMP2_8597	2_HTH_ARSR,1_HTH_5,1_HTH_24,1_HTH_20,1_ArsR,
HMP2_8638	280_cbiO,28_thiQ,28_sufC,28_PhnK,28_NIL,28_hmuV,28_FtsE,14_ZnuC,14_znuC,14_YnjD,14_YhaQ,14_ycf16,14_YbbA,14_urea_trans_UrtE,14_urea_trans_UrtD,14_ThiQ,14_TauB,14_TagH,14_SufC,14_ssuB,14_SapF,14_SapD,14_PstB,14_pstB,14_PRK15112,14_PRK15093,14_PRK14275,14_PRK14274,14_PRK14273,14_PRK14272,14_PRK14271,14_PRK14270,14_PRK14269,14_PRK14268,14_PRK14267,14_PRK14266,14_PRK14265,14_PRK14264,14_PRK14263,14_P…
HMP2_8687	3_LAGLIDADG_3,
HMP2_8694	18_YqgV,18_TIGR00106,18_Thiamine_BP,
HMP2_873	1_DUF3343,
HMP2_8759	10_acpP,5_PRK12449,5_PRK05350,5_PP-binding,5_acyl_carrier,5_AcpP,
HMP2_8809	14_PRK14054,14_PRK13014,14_PRK00058,14_PMSR,14_MsrA,14_msrA,2_PRK05528,
HMP2_8861	60_HisKA,40_REC,40_HATPase_c,21_COG3292,20_Y_Y_Y,20_Response_reg,20_Reg_prop,20_REC_YesN-like,20_REC_Ycf29,20_REC_WspR-like,20_REC_typeB_ARR-like,20_REC_TrrA-like,20_REC_TPR,20_REC_Spo0F-like,20_REC_Spo0A,20_REC_RssB-like,20_REC_RR468-like,20_REC_RpfG-like,20_REC_RocR,20_REC_RegA-like,20_REC_Rcp-like,20_REC_PdtaR-like,20_REC_PatA-like,20_REC_PA4781-like,20_REC_OmpR_YycF-like,20_REC_OmpR_VirG,20_R…
HMP2_8931	2_ThiT,2_Thia_YuaJ,2_ECF_ThiT_YuaJ,
HMP2_8972	10_4HBT,5_TIGR00051,5_thio_ybgC,5_PRK10800,5_hot_dog,5_FadM,5_4HBT_2,
HMP2_8989	4_YufQ,4_urea_t_UrtB_arc,4_urea_trans_UrtB,4_TM_PBP1_transp_AraH_like,4_TM_PBP1_LivM_like,4_TM_PBP1_LivH_like,4_TM_PBP1_branched-chain-AA_like,4_PRK10740,4_LivM,4_LivH,4_BPD_transp_2,
HMP2_9	36_CutC,18_PRK11572,
HMP2_9066	8_ParAB_family,8_BcsQ,8_AAA_31,
HMP2_9075	16_HNHc,11_RRXRR,8_HNH,7_HNH_2,1_HNH_5,
HMP2_9153	13_FlaG,
HMP2_917	145_Tpx,145_tpx,145_Redoxin,145_PRX_family,145_PRX_Atyp2cys,145_PRX_AhpE_like,145_Bcp,145_AhpC-TSA,144_PRX_BCP,126_PRX_Typ2cys,101_AhpC,
HMP2_9170	11_XthA,11_xth,11_PRK13911,11_PRK11756,11_Nape_like_AP-endo,11_Mth212-like_AP-endo,11_L1-EN,11_ExoIII-like_AP-endo,11_ExoIII_AP-endo,11_Exo_endo_phos,11_exoDNase_III,11_ElsH,11_EEP-2,11_EEP,11_Ape2-like_AP-endo,11_Ape1-like_AP-endo,1_TDP2,
HMP2_9228	9_rSAM_QueE_Ecoli,9_rSAM_QueE_Clost,9_queE_Cx14CxxC,9_NrdG,8_Bsubt_queE,
HMP2_9242	4_Barstar,2_Barstar_like,2_BarS,
HMP2_9256	26_cbiO,4_thiQ,4_TauB,4_sufC,4_PhnK,4_hmuV,4_FtsE,4_CcmA,2_ZnuC,2_znuC,2_YnjD,2_YhaQ,2_ycf16,2_YbbA,2_urea_trans_UrtE,2_ThiQ,2_tauB,2_TagH,2_SufC,2_ssuB,2_SapF,2_PstB,2_pstB,2_PRK15112,2_PRK14274,2_PRK14273,2_PRK14272,2_PRK14270,2_PRK14269,2_PRK14268,2_PRK14267,2_PRK14266,2_PRK14264,2_PRK14262,2_PRK14261,2_PRK14260,2_PRK14259,2_PRK14258,2_PRK14256,2_PRK14255,2_PRK14253,2_PRK14252,2_PRK14251,2_PRK…
HMP2_9274	4_COG3676,2_DDE_Tnp_IS1595,
HMP2_9294	1_P_ac_wall_RPT,
HMP2_9306	2_DUF3783,
HMP2_9328	26_CorA,13_TmCorA-like_u3,13_TmCorA-like_1,13_TmCorA-like,13_MIT_CorA-like,13_HpCorA-like,13_EcCorA_ZntB-like_u2,13_EcCorA_ZntB-like,13_EcCorA-like,13_corA,13_Alr1p-like,12_EcCorA-like_1,6_ZntB-like,
HMP2_9356	5_VWA,3_vWFA,2_vWA_subgroup,1_vWFA_subfamily_ECM,
HMP2_949	1298_cbiO,341_FtsE,338_thiQ,337_TauB,248_hmuV,245_PhnK,212_CcmA,172_ZnuC,172_TagH,172_SapF,172_PRK10895,172_PhnC,172_nickel_nikD,172_NatA,172_LptB,172_LPS_export_lptB,172_LivG,172_livG,172_LivF,172_livF,172_galliderm_ABC,172_FepC,172_DppF,172_COG4674,172_COG4559,172_anch_rpt_ABC,172_ABC_YhbG,172_ABC_tran,172_ABC_TM1139_LivF_branched,172_ABC_subfamily_A,172_ABC_putative_ATPase,172_ABC_PotA_N,172_A…
HMP2_9519	3_XerC,2_XerD,2_xerD,2_xerC,2_recomb_XerD,2_recomb_XerC,2_Phage_integrase,2_INT_XerDC_C,2_INT_RitC_C_like,2_INT_RitA_C_like,2_INT_Rci_Hp1_C,2_INT_P4_C,2_INT_IntI_C,2_INT_ICEBs1_C_like,2_DNA_BRE_C,1_Phage_int_SAM_5,1_Phage_int_SAM_4,1_Phage_int_SAM_3,1_INT_tnpA_C_Tn554,1_INT_RitB_C_like,1_INTN1_C_like,1_INT_FimBE_like,1_integrase_gron,1_INT_C_like_4,1_INT_C_like_1,
HMP2_9520	1_Mu-like_Com,
HMP2_9540	3_Trans_IPPS_HT,3_Trans_IPPS,3_PRK10888,3_prenyl_cyano,3_preA,3_polyprenyl_synt,3_IspA,3_Isoprenoid_Biosyn_C1,3_GerC3_HepT,
HMP2_9549	1_TIGR00147,1_PRK13337,1_PRK13059,1_PRK13055,1_PRK13054,1_PRK00861,1_lip_kinase_YegS,1_LCB5,1_DAGK_cat,1_DAGKc,
HMP2_9638	28_HTH_ARSR,14_HTH_5,14_HTH_20,11_ArsR,9_HTH_24,8_HTH_1,7_MarR_2,4_HTH_CRP,2_Rrf2,2_COG4190,
HMP2_965	123_YbjN_AmyR-like,123_YbjN,2_pupylate_PafA2,2_Pup_ligase,2_PRK13447,2_Peripla_BP_3,
HMP2_9736	9_PRK09065,9_GuaA1,9_GATase1_2,9_GATase1_1,7_PRK08250,6_PRK07567,1_GATase1_IGP_Synthase,1_GATase1_GMP_Synthase,
HMP2_9740	34_S1,17_S1_Rrp5_repeat_hs6_sc5,17_S1_RPS1_repeat_ec2_hs2,17_S1_like,14_S1_RPS1_repeat_ec6,8_S1_Tex,8_S1_Rrp5_repeat_sc12,8_S1_Rrp5_repeat_sc11,8_S1_Rrp5_repeat_sc10,8_S1_Rrp5_repeat_hs8_sc7,8_S1_Rrp5_repeat_hs4,8_S1_Rrp5_repeat_hs2_sc2,8_S1_Rrp5_repeat_hs11_sc8,8_S1_RPS1_repeat_hs4,8_S1_RPS1_repeat_ec5,8_S1_RPS1_repeat_ec4,8_S1_RPS1_repeat_ec3,8_S1_RPS1_repeat_ec1_hs1,8_S1_RecJ_like,8_S1_PNPase,…
HMP2_9751	24_dnaA,24_Bac_DnaA_C,16_DnaA,16_AAA,8_PRK12422,8_PRK08903,8_PRK08727,8_PRK08084,8_PRK06893,8_PRK05642,8_DnaA_N,8_DnaA_homol_Hda,8_Bac_DnaA,8_AAA_22,8_AAA_14,1_PRK06620,
HMP2_977	87_NAD_binding_8,84_UDP-GALP_mutase,84_GLF,84_Glf,1_HemY,
HMP2_9779	14_Ribosomal_L11,7_RplK,7_rplK,7_rpl11p,7_rpl11,7_RL11,7_Ribosomal_L11_N,7_L11_bact,
HMP2_9823	36_LRR_5,25_LRR_3,11_LRR_1,4_LRR_RI,
HMP2_9930	12_YqfA,12_YdfA_immunity,12_SPFH_prohibitin,12_PRK13665,12_Band_7,
HMP2_997	63_TetR_N,28_AcrR,1_TetR_C_10,
HMP2_9974	2_TM_PBP2,2_thiP,2_PotC,2_PotB,2_ModC,2_modB_ABC,2_Mo_ABC_porter,1_UgpE,1_PRK15050,1_PhnV,1_PhnU2,1_PhnU,1_permease_CysW,1_modB,1_MalG,1_FbpB,1_CysW,1_CysU,1_BPD_transp_1,1_3a0106s02,
