# Supplementary material for: Comparative genomics identifies thousands of candidate structured RNAs in human microbiomes
Source: Genome Biol. 2021 Apr 12;22:100. doi: 10.1186/s13059-021-02319-w (PMC8040213; doi:10.1186/s13059-021-02319-w)
Supplement: Supplementary file 5 — Additional file 5: Table S5. RPKM quantifications of structured RNAs. For all candidate structured RNAs in the genomic assemblies from our previous study [29], we provided the RNA-Seq RPKM values of those expressed as well as their genomic position on the assemblies. [file 13059_2021_2319_MOESM5_ESM.xlsx]

## Sheet: 3,161expressed
Contig	Start	Stop	Structure	RPKM	Strand
gnl|X|GPBGFMPE_201	91809	91915	HMP2_1001	198.833	-
gnl|X|GPBGFMPE_633	16163	16271	HMP2_1001	125.454	-
gnl|X|HDALDHFB_236444	136	244	HMP2_1001	27.3221	+
gnl|X|HDALDHFB_38240	371	477	HMP2_1001	15.9072	+
gnl|X|HDALDHFB_436573	381	488	HMP2_1001	35.4568	+
gnl|X|PJJNKMKO_278644	261	368	HMP2_1001	92.8113	+
gnl|X|GPBGFMPE_23	175228	175299	HMP2_10316	1208.6	-
gnl|X|HDALDHFB_363381	138	190	HMP2_1055	16.2131	+
gnl|X|HDALDHFB_315122	28	101	HMP2_1065	69.2945	+
gnl|X|HDALDHFB_329599	5403	5464	HMP2_1084	13.821	-
gnl|X|GPBGFMPE_1000	11408	11484	HMP2_111	138.66	+
gnl|X|PJJNKMKO_181302	231	324	HMP2_11124	10.6783	-
gnl|X|HDALDHFB_265708	678	720	HMP2_11280	933.413	-
gnl|X|PJJNKMKO_271819	50	99	HMP2_11563	81.0679	-
gnl|X|HDALDHFB_90607	97	144	HMP2_1196	134.535	-
gnl|X|HDALDHFB_368282	169	242	HMP2_12765	11.5491	-
gnl|X|HDALDHFB_83135	2705	2758	HMP2_1277	55.6753	-
gnl|X|PJJNKMKO_83630	625	678	HMP2_1277	18.7374	-
NODE_130343_length_297_cov_1.31818	71	124	HMP2_1277	33.2874	-
gnl|X|HDALDHFB_413226	75	125	HMP2_1285	16.8617	+
NODE_74317_length_507_cov_1.09292	321	357	HMP2_12933	147.02	+
gnl|X|HDALDHFB_196569	725	777	HMP2_13009	97.2788	+
gnl|X|HDALDHFB_196569	781	842	HMP2_13009	566.662	+
gnl|X|HDALDHFB_196569	851	907	HMP2_13009	286.046	+
gnl|X|HDALDHFB_196569	925	973	HMP2_13009	2617.07	+
gnl|X|HDALDHFB_196569	990	1040	HMP2_13009	2208.88	+
gnl|X|HDALDHFB_347913	167	223	HMP2_13009	135.495	-
gnl|X|HDALDHFB_347913	232	289	HMP2_13009	36.9773	-
NODE_1414_length_16700_cov_4.52574	2008	2061	HMP2_13009	6657.49	-
NODE_1414_length_16700_cov_4.52574	2072	2124	HMP2_13009	6208.75	-
NODE_24097_length_1189_cov_2.65079	838	884	HMP2_13350	38.3529	+
gnl|X|HDALDHFB_252118	562	626	HMP2_13607	217.357	-
gnl|X|HDALDHFB_302288	290	354	HMP2_13607	388.609	+
gnl|X|PJJNKMKO_179588	665	722	HMP2_13612	17.4225	+
gnl|X|HDALDHFB_305768	228	267	HMP2_14225	75.6613	-
gnl|X|PJJNKMKO_293337	2561	2600	HMP2_14225	25.4636	-
NODE_328_length_67355_cov_7.41358	64386	64460	HMP2_14522	23.841	+
gnl|X|HDALDHFB_210058	55	141	HMP2_1483	19.6066	-
NODE_139_length_110235_cov_40.5978	43421	43507	HMP2_1483	225.658	-
NODE_1611_length_14715_cov_5.12401	7604	7690	HMP2_1483	41.0287	+
gnl|X|HDALDHFB_122777	31	126	HMP2_1499	62.1219	+
gnl|X|HDALDHFB_277848	796	888	HMP2_1499	1603.69	+
gnl|X|PJJNKMKO_296690	255	350	HMP2_1499	1045.35	-
gnl|X|PJJNKMKO_66230	28621	28711	HMP2_1499	1611	+
NODE_117525_length_326_cov_1.83026	52	144	HMP2_1499	95.8823	-
gnl|X|HDALDHFB_148590	397	466	HMP2_15588	445.979	-
gnl|X|HDALDHFB_148590	98	167	HMP2_15588	1307.39	-
gnl|X|GPBGFMPE_8694	632	723	HMP2_15831	66.1737	-
NODE_8475_length_2807_cov_101.786	1545	1636	HMP2_15831	38.7744	+
gnl|X|GPBGFMPE_451	49293	49383	HMP2_1588	434.909	-
gnl|X|HDALDHFB_363322	173	263	HMP2_1588	46.8379	-
gnl|X|HDALDHFB_404872	407	457	HMP2_1602	25.2925	+
NODE_1234_length_19712_cov_10.127	6794	6842	HMP2_1602	73.5098	+
gnl|X|HDALDHFB_164031	13	59	HMP2_1603	64.1476	-
gnl|X|PJJNKMKO_223114	18027	18110	HMP2_16362	442.699	+
NODE_1759_length_13390_cov_19.0613	8001	8087	HMP2_16362	123.086	+
gnl|X|HDALDHFB_158597	520	585	HMP2_16501	32.4263	-
gnl|X|HDALDHFB_176123	393	456	HMP2_16501	13.3823	+
gnl|X|HDALDHFB_447182	648	712	HMP2_16501	13.1732	-
gnl|X|HDALDHFB_455496	737	802	HMP2_16501	32.4263	-
gnl|X|PJJNKMKO_343518	5844	5909	HMP2_16501	106.947	-
NODE_15628_length_1672_cov_16.7644	1170	1235	HMP2_16501	54.2841	+
NODE_3104_length_7168_cov_13.3068	5846	5912	HMP2_16501	213.847	-
gnl|X|HDALDHFB_294082	112	154	HMP2_1658	40.1468	+
gnl|X|HDALDHFB_294082	68	110	HMP2_1658	10.0367	+
gnl|X|PJJNKMKO_326790	2028	2070	HMP2_1658	70.9344	+
gnl|X|HDALDHFB_413826	182	229	HMP2_1751	44.8448	+
NODE_215_length_86788_cov_5.52489	54727	54783	HMP2_1819	882.117	+
gnl|X|HDALDHFB_11219	2797	2835	HMP2_1823	11.0932	-
gnl|X|GPBGFMPE_1412	4363	4438	HMP2_1833	140.509	-
NODE_10506_length_2343_cov_2.05769	1754	1829	HMP2_1833	141.139	-
gnl|X|GPBGFMPE_207	73847	73961	HMP2_1881	15794	-
gnl|X|GPBGFMPE_6	76826	76951	HMP2_1881	7370.7	-
gnl|X|GPBGFMPE_8706	781	895	HMP2_1881	303.732	-
gnl|X|HDALDHFB_120583	168	282	HMP2_1881	4071.2	-
gnl|X|HDALDHFB_34219	13	127	HMP2_1881	1915.43	-
gnl|X|HDALDHFB_346583	1031	1138	HMP2_1881	1370.99	+
gnl|X|HDALDHFB_62822	311	427	HMP2_1881	28853.8	+
gnl|X|PJJNKMKO_163844	40201	40312	HMP2_1881	608.374	-
gnl|X|PJJNKMKO_224127	915	1026	HMP2_1881	3015.03	+
gnl|X|PJJNKMKO_359049	40565	40673	HMP2_1881	5618.26	-
gnl|X|PJJNKMKO_77832	7949	8058	HMP2_1881	564.872	+
NODE_10578_length_2326_cov_2.1594	1523	1637	HMP2_1881	2073.75	-
NODE_771_length_34009_cov_4.76506	31656	31766	HMP2_1881	1523.66	-
gnl|X|GPBGFMPE_22606	301	384	HMP2_1885	18.138	-
gnl|X|GPBGFMPE_24232	484	565	HMP2_1885	18.5858	-
gnl|X|GPBGFMPE_39769	71	152	HMP2_1885	37.1717	+
NODE_5299_length_4261_cov_2.24465	1566	1617	HMP2_1949	34.5928	+
gnl|X|HDALDHFB_105232	140	183	HMP2_1951	941.116	-
gnl|X|HDALDHFB_224145	361	401	HMP2_1987	21.0771	+
gnl|X|PJJNKMKO_91818	401	442	HMP2_1994	24.2215	+
gnl|X|HDALDHFB_318122	3722	3762	HMP2_2027	10.5385	-
gnl|X|GPBGFMPE_764	23653	23717	HMP2_2059	235.227	-
gnl|X|HDALDHFB_145913	566	624	HMP2_2059	138.091	+
gnl|X|PJJNKMKO_312782	2268	2332	HMP2_2059	108.618	-
gnl|X|PJJNKMKO_329716	11904	11942	HMP2_2136	52.2674	-
NODE_310_length_70538_cov_7.05316	5532	5570	HMP2_2136	139.282	+
gnl|X|GPBGFMPE_297	20578	20650	HMP2_224	83.6363	-
gnl|X|HDALDHFB_140691	73	145	HMP2_224	23.419	+
gnl|X|PJJNKMKO_50345	3087	3157	HMP2_224	70.9344	-
gnl|X|PJJNKMKO_96712	7455	7527	HMP2_224	124.135	-
NODE_963_length_26486_cov_9.20771	7639	7711	HMP2_224	24.5033	-
gnl|X|HDALDHFB_345211	1890	1955	HMP2_2361	123.22	+
gnl|X|HDALDHFB_151076	2938	3012	HMP2_2384	34.179	+
NODE_66_length_160006_cov_7.26851	143025	143068	HMP2_2413	41.0287	+
NODE_10757_length_2293_cov_3.27614	184	232	HMP2_2501	73.5098	-
NODE_66_length_160006_cov_7.26851	7646	7695	HMP2_2522	72.0096	-
gnl|X|HDALDHFB_108459	55	111	HMP2_2568	22.5826	-
gnl|X|HDALDHFB_108459	55	111	HMP2_2568	30.1101	+
gnl|X|HDALDHFB_190560	707	748	HMP2_2749	10.2815	+
gnl|X|HDALDHFB_385820	307	351	HMP2_286	38.3219	-
gnl|X|PJJNKMKO_47805	1631	1778	HMP2_2911	141.869	+
NODE_5212_length_4322_cov_14.4654	3085	3133	HMP2_3249	110.265	+
gnl|X|GPBGFMPE_13476	1413	1454	HMP2_3256	257.029	+
gnl|X|HDALDHFB_193800	43	84	HMP2_3256	20.563	-
gnl|X|HDALDHFB_89563	805	847	HMP2_3256	250.918	-
NODE_592_length_44130_cov_81.0566	26368	26435	HMP2_3504	26.3319	-
gnl|X|HDALDHFB_253753	266	333	HMP2_3526	81.7916	-
gnl|X|HDALDHFB_337141	3688	3755	HMP2_3526	44.0416	-
gnl|X|PJJNKMKO_211045	577	644	HMP2_3526	44.4663	-
gnl|X|HDALDHFB_104959	1013	1050	HMP2_3640	56.9651	+
gnl|X|PJJNKMKO_94885	28965	29002	HMP2_3686	107.36	-
NODE_507_length_49307_cov_7.54016	32526	32563	HMP2_3686	95.364	-
gnl|X|GPBGFMPE_2908	1191	1238	HMP2_3718	128.124	+
NODE_14598_length_1762_cov_44.1535	1513	1577	HMP2_3895	744.287	+
gnl|X|GPBGFMPE_2833	4975	5023	HMP2_39	752.726	+
gnl|X|HDALDHFB_114790	3270	3318	HMP2_39	52.6927	-
gnl|X|HDALDHFB_242526	289	337	HMP2_39	96.6032	-
gnl|X|HDALDHFB_291712	1031	1079	HMP2_39	96.6032	-
gnl|X|HDALDHFB_391261	2446	2494	HMP2_39	70.2569	+
gnl|X|PJJNKMKO_213981	179	227	HMP2_39	82.7568	+
gnl|X|PJJNKMKO_46718	1707	1755	HMP2_39	20.6892	-
NODE_3_length_476748_cov_15.8041	362913	362949	HMP2_4013	49.0065	+
NODE_172_length_99013_cov_5.46542	12893	12977	HMP2_4014	21.0028	+
NODE_77_length_150634_cov_19.0899	35860	35947	HMP2_4014	40.5571	+
gnl|X|HDALDHFB_137247	38	99	HMP2_4246	20.7315	+
gnl|X|PJJNKMKO_255017	47782	47839	HMP2_4246	174.225	-
gnl|X|HDALDHFB_354489	90	119	HMP2_4431	2180.39	+
NODE_2018_length_11512_cov_13.4156	6509	6578	HMP2_4438	204.549	-
gnl|X|HDALDHFB_81157	79	116	HMP2_4446	11.393	+
gnl|X|HDALDHFB_258304	1462	1542	HMP2_4468	179.155	-
gnl|X|PJJNKMKO_339033	2035	2117	HMP2_4468	12.1107	+
gnl|X|HDALDHFB_194143	410	492	HMP2_4473	56.5482	-
NODE_124_length_114996_cov_12.2604	83230	83315	HMP2_4473	83.0228	+
NODE_304_length_71520_cov_6.74708	69691	69791	HMP2_450	52.927	+
gnl|X|PJJNKMKO_23036	2134	2192	HMP2_4805	85.6104	-
NODE_16_length_238897_cov_6.4776	119366	119424	HMP2_4805	425.85	-
NODE_581_length_44786_cov_6.34701	4195	4256	HMP2_4805	462.75	-
NODE_731_length_36404_cov_5.21742	16898	16956	HMP2_4805	30.4178	+
NODE_9_length_279928_cov_6.37175	163538	163588	HMP2_4805	282.278	-
NODE_9_length_279928_cov_6.37175	168991	169049	HMP2_4805	60.8357	+
NODE_257_length_79113_cov_4.92402	5850	5917	HMP2_4981	263.319	-
gnl|X|HDALDHFB_141805	182	307	HMP2_5042	53.9573	-
gnl|X|HDALDHFB_412928	928	1109	HMP2_5042	51.2371	+
gnl|X|PJJNKMKO_351479	263	386	HMP2_5042	40.3692	-
gnl|X|PJJNKMKO_51712	30403	30572	HMP2_5042	4742.11	-
gnl|X|PJJNKMKO_130946	7958	8052	HMP2_5069	52.8235	-
NODE_7078_length_3282_cov_2.38178	663	760	HMP2_5069	36.376	+
NODE_163_length_101589_cov_66.0294	57272	57323	HMP2_5074	138.371	-
gnl|X|HDALDHFB_11234	1955	2017	HMP2_5093	13.5981	+
gnl|X|HDALDHFB_191619	674	736	HMP2_5093	176.775	+
gnl|X|HDALDHFB_213933	109	171	HMP2_5093	54.3924	-
gnl|X|HDALDHFB_222604	25	86	HMP2_5093	41.4631	-
gnl|X|HDALDHFB_255511	381	443	HMP2_5093	27.1962	+
gnl|X|HDALDHFB_284454	2760	2822	HMP2_5093	13.5981	+
gnl|X|HDALDHFB_284454	743	805	HMP2_5093	27.1962	+
gnl|X|HDALDHFB_297849	1994	2056	HMP2_5093	40.7943	+
gnl|X|HDALDHFB_306389	4535	4597	HMP2_5093	33.9953	+
gnl|X|HDALDHFB_311280	278	340	HMP2_5093	88.3877	+
gnl|X|HDALDHFB_396082	273	331	HMP2_5093	87.2155	-
gnl|X|HDALDHFB_412287	1253	1315	HMP2_5093	20.3972	+
gnl|X|HDALDHFB_44236	392	454	HMP2_5093	27.1962	+
gnl|X|HDALDHFB_44504	1021	1083	HMP2_5093	20.3972	+
gnl|X|HDALDHFB_449893	829	891	HMP2_5093	20.3972	+
gnl|X|HDALDHFB_59088	387	448	HMP2_5093	13.821	+
gnl|X|HDALDHFB_89922	5401	5463	HMP2_5093	190.374	+
gnl|X|HDALDHFB_93327	9	71	HMP2_5093	67.9906	-
gnl|X|HDALDHFB_190930	714	752	HMP2_5268	366.075	+
gnl|X|PJJNKMKO_158178	6589	6632	HMP2_5268	23.0949	-
gnl|X|HDALDHFB_443850	1409	1461	HMP2_53	56.746	+
gnl|X|HDALDHFB_443850	1410	1462	HMP2_53	24.3197	-
gnl|X|PJJNKMKO_108214	5411	5451	HMP2_53	124.135	-
NODE_352_length_64938_cov_9.29709	2724	2768	HMP2_53	40.0962	+
gnl|X|PJJNKMKO_19324	15928	15979	HMP2_5368	155.777	-
gnl|X|GPBGFMPE_184	6552	6616	HMP2_5712	2022.95	-
gnl|X|GPBGFMPE_855	19273	19375	HMP2_5794	29.5187	-
gnl|X|GPBGFMPE_855	19273	19375	HMP2_5794	752.726	+
gnl|X|PJJNKMKO_350406	7562	7610	HMP2_6240	144.824	-
NODE_6156_length_3723_cov_113.144	1983	2107	HMP2_6317	113.822	+
NODE_9554_length_2536_cov_1.92785	354	423	HMP2_6643	25.5686	-
NODE_11666_length_2137_cov_2.72767	40	101	HMP2_6985	57.8438	-
NODE_31812_length_959_cov_3.70907	122	191	HMP2_6985	25.5686	-
NODE_3229_length_6956_cov_2.71033	12	79	HMP2_6985	184.323	+
NODE_3229_length_6956_cov_2.71033	98	165	HMP2_6985	78.9956	+
NODE_18760_length_1452_cov_1.80387	563	594	HMP2_7275	56.9108	-
gnl|X|GPBGFMPE_4018	3842	3908	HMP2_7457	17563.6	+
gnl|X|HDALDHFB_125178	1067	1135	HMP2_7457	30.9957	+
gnl|X|GPBGFMPE_489	460	520	HMP2_7697	351.272	+
gnl|X|HDALDHFB_364542	609	669	HMP2_7697	84.3083	-
gnl|X|GPBGFMPE_13228	292	340	HMP2_7710	313.636	-
gnl|X|HDALDHFB_295521	154	202	HMP2_7710	52.6927	-
gnl|X|HDALDHFB_295522	154	202	HMP2_7710	52.6927	-
gnl|X|HDALDHFB_71904	3024	3058	HMP2_7771	12.3983	-
NODE_1756_length_13411_cov_2.88005	12115	12163	HMP2_781	147.02	+
gnl|X|HDALDHFB_20918	405	447	HMP2_7874	30.1101	-
NODE_43_length_178810_cov_7.10334	127630	127754	HMP2_7979	14.2277	+
gnl|X|GPBGFMPE_16026	1275	1412	HMP2_8109	285.706	-
gnl|X|HDALDHFB_169485	3840	3875	HMP2_815	301.101	-
gnl|X|PJJNKMKO_100729	190	223	HMP2_82	571.774	+
NODE_1967_length_11893_cov_5.00735	9830	9863	HMP2_82	641.54	+
gnl|X|GPBGFMPE_1222	8934	8968	HMP2_829	309.946	+
gnl|X|HDALDHFB_275115	729	763	HMP2_829	37.1948	-
gnl|X|HDALDHFB_452058	209	242	HMP2_829	357.672	-
gnl|X|PJJNKMKO_46120	1046	1079	HMP2_829	30.0934	-
gnl|X|PJJNKMKO_301936	733	816	HMP2_8321	23.9297	-
gnl|X|GPBGFMPE_69	77965	77998	HMP2_834	228.099	+
gnl|X|HDALDHFB_401194	4115	4163	HMP2_840	17.5642	+
gnl|X|PJJNKMKO_332554	5999	6077	HMP2_8408	38.1954	-
gnl|X|HDALDHFB_27509	2026	2082	HMP2_863	82.8028	-
gnl|X|PJJNKMKO_224651	29290	29421	HMP2_9328	121.292	-
NODE_1016_length_24864_cov_13.3858	18329	18460	HMP2_9328	228.946	-
NODE_405_length_57761_cov_21.5476	17497	17627	HMP2_9328	67.8552	-
gnl|X|PJJNKMKO_206543	284	325	HMP2_9363	48.443	+
gnl|X|GPBGFMPE_13476	503	563	HMP2_9492	25.0909	+
gnl|X|GPBGFMPE_3732	6505	6559	HMP2_9549	1589.09	+
gnl|X|HDALDHFB_402958	178	217	HMP2_9654	64.8525	+
NODE_3_length_476748_cov_15.8041	273461	273506	HMP2_9785	196.026	+
NODE_8671_length_2752_cov_1.8921	1320	1406	HMP2_9823	20.5144	+
gnl|X|HDALDHFB_121683	1012	1064	HMP2_9990	81.0657	+
gnl|X|HDALDHFB_132528	73	129	HMP2_9990	22.5826	-
gnl|X|HDALDHFB_27304	1514	1566	HMP2_9990	40.5328	-
gnl|X|HDALDHFB_369579	232	283	HMP2_9990	74.3897	-
gnl|X|HDALDHFB_63539	791	845	HMP2_9990	1967.19	+
gnl|X|PJJNKMKO_361875	779	830	HMP2_9990	19.4722	+
NODE_7676_length_3055_cov_3.81133	2876	2929	HMP2_9990	33.2874	-

## Sheet: 2,022expressed
Contig	Start	Stop	Structure	RPKM	Strand
gnl|X|PJJNKMKO_282963	358	397	HMP2_10087	76.3909	-
gnl|X|HDALDHFB_350747	169	247	HMP2_10338	81.0657	-
gnl|X|PJJNKMKO_106548	4635	4712	HMP2_10338	38.6915	+
gnl|X|HDALDHFB_429844	205	267	HMP2_1057	20.3972	-
gnl|X|PJJNKMKO_231848	644	706	HMP2_1057	176.192	+
NODE_223_length_85780_cov_6.13841	36859	36908	HMP2_10925	576.077	+
NODE_495_length_50023_cov_7.7461	19117	19163	HMP2_10925	421.882	+
gnl|X|GPBGFMPE_3	124795	124861	HMP2_1160	456.198	-
gnl|X|HDALDHFB_157763	143	209	HMP2_1160	12.774	-
gnl|X|HDALDHFB_183948	1984	2022	HMP2_11693	122.025	+
gnl|X|HDALDHFB_28798	454	491	HMP2_11693	11.393	+
gnl|X|PJJNKMKO_226036	20483	20544	HMP2_12170	48.8401	+
gnl|X|GPBGFMPE_29	1472	1516	HMP2_12614	15875.7	+
gnl|X|HDALDHFB_458281	118	163	HMP2_12614	918.024	-
gnl|X|PJJNKMKO_340627	114	159	HMP2_12614	2096.5	+
NODE_16717_length_1591_cov_2.3737	1418	1461	HMP2_12614	164.115	-
gnl|X|PJJNKMKO_272321	704	748	HMP2_14963	225.7	+
gnl|X|PJJNKMKO_1395	437	479	HMP2_15086	70.9344	-
gnl|X|GPBGFMPE_665	33498	33592	HMP2_1614	32.0309	-
gnl|X|PJJNKMKO_197081	19465	19565	HMP2_1614	248.27	+
gnl|X|HDALDHFB_451056	139	187	HMP2_173	26.3463	-
gnl|X|PJJNKMKO_182562	1802	1838	HMP2_185	55.1712	+
gnl|X|GPBGFMPE_103	57217	57273	HMP2_193	188.182	-
gnl|X|HDALDHFB_440382	78	180	HMP2_2098	132.248	+
NODE_2234_length_10297_cov_2.38596	6812	6914	HMP2_2098	51.8893	-
gnl|X|HDALDHFB_428921	556	593	HMP2_2424	22.786	+
gnl|X|HDALDHFB_460350	260	297	HMP2_2424	22.786	-
gnl|X|PJJNKMKO_164595	96	133	HMP2_2424	26.84	-
gnl|X|HDALDHFB_86900	504	546	HMP2_2440	10.0367	-
gnl|X|HDALDHFB_267040	2122	2207	HMP2_2563	99.1862	+
gnl|X|HDALDHFB_435908	801	886	HMP2_2563	69.4304	+
gnl|X|PJJNKMKO_184315	2860	2945	HMP2_2563	210.3	-
gnl|X|PJJNKMKO_184315	2860	2945	HMP2_2563	23.3666	+
gnl|X|PJJNKMKO_109139	146	191	HMP2_2619	308.959	+
NODE_70163_length_531_cov_1.04832	87	132	HMP2_2619	2273.9	-
gnl|X|HDALDHFB_139849	735	770	HMP2_3078	24.0881	-
gnl|X|HDALDHFB_269802	2701	2737	HMP2_3102	11.7095	+
gnl|X|HDALDHFB_56284	128	163	HMP2_3102	24.0881	+
NODE_343_length_65595_cov_7.32861	8271	8306	HMP2_3102	100.813	-
gnl|X|HDALDHFB_268634	309	352	HMP2_3739	19.6066	-
gnl|X|HDALDHFB_210227	1582	1623	HMP2_3827	10.2815	-
gnl|X|HDALDHFB_167452	2523	2584	HMP2_3905	41.4631	-
gnl|X|PJJNKMKO_216500	8253	8314	HMP2_3905	32.56	-
gnl|X|GPBGFMPE_116	67643	67684	HMP2_3975	36.7184	-
gnl|X|HDALDHFB_447514	4360	4401	HMP2_3975	10.2815	+
gnl|X|PJJNKMKO_61006	412	453	HMP2_3975	48.443	+
gnl|X|HDALDHFB_444904	258	294	HMP2_4025	11.7095	-
gnl|X|GPBGFMPE_877	12506	12555	HMP2_415	2150.65	-
gnl|X|HDALDHFB_267883	1707	1755	HMP2_4285	79.039	+
gnl|X|HDALDHFB_267883	1719	1768	HMP2_4285	17.2058	-
gnl|X|HDALDHFB_132638	775	852	HMP2_4503	2863.2	-
gnl|X|PJJNKMKO_185191	21388	21465	HMP2_4503	25.7943	-
gnl|X|HDALDHFB_430530	539	581	HMP2_4639	100.367	-
NODE_446_length_53153_cov_13.4111	16435	16466	HMP2_4801	56.9108	-
gnl|X|GPBGFMPE_775	24426	24497	HMP2_481	3138.13	+
gnl|X|HDALDHFB_277864	55	126	HMP2_481	486.851	-
gnl|X|HDALDHFB_404474	1324	1382	HMP2_481	1439.06	-
gnl|X|HDALDHFB_404474	1400	1472	HMP2_481	1949.63	-
gnl|X|HDALDHFB_423985	1393	1462	HMP2_481	281.028	-
gnl|X|PJJNKMKO_100084	128	199	HMP2_481	83.9224	-
gnl|X|PJJNKMKO_318874	439	508	HMP2_481	28.785	-
gnl|X|PJJNKMKO_98373	596	654	HMP2_481	1677.96	-
NODE_7160_length_3241_cov_16.8026	1291	1362	HMP2_481	3081.2	-
gnl|X|HDALDHFB_274827	75	147	HMP2_4861	64.4022	+
NODE_51715_length_667_cov_1.74346	399	471	HMP2_4861	220.529	+
gnl|X|HDALDHFB_62271	2740	2797	HMP2_4933	147.909	-
gnl|X|PJJNKMKO_83339	417	474	HMP2_4933	191.647	+
gnl|X|GPBGFMPE_5021	1095	1130	HMP2_5467	129.039	-
gnl|X|HDALDHFB_165885	22	53	HMP2_5633	95.1868	-
gnl|X|PJJNKMKO_306689	2365	2396	HMP2_5633	128.14	-
gnl|X|HDALDHFB_135830	33	140	HMP2_5688	55.155	+
gnl|X|HDALDHFB_330904	18	65	HMP2_6233	17.9379	+
gnl|X|PJJNKMKO_256211	1037	1078	HMP2_6364	145.329	+
gnl|X|HDALDHFB_324304	1320	1404	HMP2_6460	366.34	-
gnl|X|PJJNKMKO_231221	5311	5395	HMP2_6460	47.2896	+
NODE_50714_length_677_cov_1.42122	487	569	HMP2_6460	64.5452	+
NODE_10005_length_2437_cov_20.7443	1964	2035	HMP2_6479	273.332	+
NODE_10005_length_2437_cov_20.7443	2364	2434	HMP2_6479	100.813	+
NODE_180872_length_234_cov_0.837989	114	184	HMP2_6479	25.2034	+
NODE_398_length_58443_cov_17.2382	47008	47078	HMP2_6479	1058.54	+
NODE_40018_length_808_cov_1.93094	686	756	HMP2_6479	151.22	-
gnl|X|GPBGFMPE_1710	12035	12089	HMP2_6522	139.394	-
gnl|X|HDALDHFB_220316	273	330	HMP2_6761	36.9773	+
NODE_3762_length_5964_cov_4.31765	3415	3459	HMP2_7027	160.385	+
gnl|X|PJJNKMKO_81444	1547	1590	HMP2_7075	46.1898	+
gnl|X|PJJNKMKO_129619	14765	14794	HMP2_7116	102.733	-
gnl|X|HDALDHFB_164929	2885	2928	HMP2_7156	19.6066	-
gnl|X|HDALDHFB_449937	1229	1270	HMP2_7156	133.659	-
gnl|X|HDALDHFB_449937	1230	1271	HMP2_7156	10.2815	+
NODE_76024_length_497_cov_1.38235	411	497	HMP2_7264	20.5144	-
gnl|X|HDALDHFB_354398	1697	1751	HMP2_7956	62.4506	-
gnl|X|PJJNKMKO_191098	165	202	HMP2_8198	107.36	+
NODE_126_length_114765_cov_5.58907	26508	26675	HMP2_8567	137.336	-
NODE_42110_length_777_cov_2.37396	297	338	HMP2_8568	6153.31	-
NODE_29421_length_1020_cov_2.37513	884	923	HMP2_8626	90.4736	+
gnl|X|GPBGFMPE_9504	393	487	HMP2_8799	144.139	+
NODE_5047_length_4446_cov_3.79139	3476	3555	HMP2_8835	66.9963	-
gnl|X|HDALDHFB_260442	1018	1056	HMP2_8889	11.0932	+
gnl|X|PJJNKMKO_313231	2761	2809	HMP2_8994	268.959	+
NODE_1124_length_21888_cov_21.3629	2518	2568	HMP2_9000	35.2847	+
gnl|X|GPBGFMPE_218	42286	42322	HMP2_9006	292.727	+
gnl|X|HDALDHFB_10899	4855	4891	HMP2_9006	585.474	+
gnl|X|PJJNKMKO_330283	4414	4450	HMP2_9006	82.7568	+
gnl|X|PJJNKMKO_303260	10187	10226	HMP2_9071	1247.72	+
gnl|X|HDALDHFB_152982	380	422	HMP2_9218	20.0734	-
gnl|X|HDALDHFB_344267	134	172	HMP2_9577	1220.25	+
gnl|X|HDALDHFB_96030	206	246	HMP2_9580	63.2312	-
gnl|X|HDALDHFB_96031	205	245	HMP2_9580	168.617	-
NODE_137284_length_284_cov_1.96943	122	171	HMP2_9581	36.0048	+
NODE_1_length_626426_cov_9.88747	556920	556973	HMP2_9611	33.2874	-
gnl|X|HDALDHFB_438784	2078	2112	HMP2_9795	12.3983	+
