# Supplementary material for: Comparative genomics identifies thousands of candidate structured RNAs in human microbiomes
Source: Genome Biol. 2021 Apr 12;22:100. doi: 10.1186/s13059-021-02319-w (PMC8040213; doi:10.1186/s13059-021-02319-w)
Supplement: Supplementary file 8 — Additional file 8. Alignment files of the 3161 candidate structured RNAs. We provide alignment files for each of the 3161 candidate structured RNAs as well as the calibrated cm file that can be used to search for them. [file 13059_2021_2319_MOESM8_ESM.gz]

Archive with 3,163 entries (3,162 files):
- nonralignments
- nonralignments/HMP2_7919.sto
- nonralignments/HMP2_13896.sto
- nonralignments/HMP2_934.sto
- nonralignments/HMP2_10353.sto
- nonralignments/HMP2_7797.sto
- nonralignments/HMP2_1881.sto
- nonralignments/HMP2_384.sto
- nonralignments/HMP2_10388.sto
- nonralignments/HMP2_4324.sto
- nonralignments/HMP2_15087.sto
- nonralignments/HMP2_7275.sto
- nonralignments/HMP2_7223.sto
- nonralignments/HMP2_16222.sto
- nonralignments/HMP2_8616.sto
- nonralignments/HMP2_1605.sto
- nonralignments/HMP2_3411.sto
- nonralignments/HMP2_15044.sto
- nonralignments/HMP2_420.sto
- nonralignments/HMP2_6125.sto
- nonralignments/HMP2_6794.sto
- nonralignments/HMP2_14355.sto
- nonralignments/HMP2_14208.sto
- nonralignments/HMP2_2342.sto
- nonralignments/HMP2_3306.sto
- nonralignments/HMP2_5823.sto
- nonralignments/HMP2_7497.sto
- nonralignments/HMP2_194.sto
- nonralignments/HMP2_13724.sto
- nonralignments/HMP2_1910.sto
- nonralignments/HMP2_16460.sto
- nonralignments/HMP2_6923.sto
- nonralignments/HMP2_5483.sto
- nonralignments/HMP2_6992.sto
- nonralignments/HMP2_10062.sto
- nonralignments/HMP2_9805.sto
- nonralignments/HMP2_8058.sto
- nonralignments/HMP2_12731.sto
- nonralignments/HMP2_2766.sto
- nonralignments/HMP2_15472.sto
- nonralignments/HMP2_150.sto
- nonralignments/HMP2_834.sto
- nonralignments/HMP2_15048.sto
- nonralignments/HMP2_1584.sto
- nonralignments/HMP2_7802.sto
- nonralignments/HMP2_2854.sto
- nonralignments/HMP2_2104.sto
- nonralignments/HMP2_3563.sto
- nonralignments/HMP2_1347.sto
- nonralignments/HMP2_14694.sto
- nonralignments/HMP2_6936.sto
- nonralignments/HMP2_1340.sto
- nonralignments/HMP2_5941.sto
- nonralignments/HMP2_1841.sto
- nonralignments/HMP2_5272.sto
- nonralignments/HMP2_10208.sto
- nonralignments/HMP2_6387.sto
- nonralignments/HMP2_4473.sto
- nonralignments/HMP2_14835.sto
- nonralignments/HMP2_1049.sto
- nonralignments/HMP2_4105.sto
- nonralignments/HMP2_3053.sto
- nonralignments/HMP2_3098.sto
- nonralignments/HMP2_11683.sto
- nonralignments/HMP2_13603.sto
- nonralignments/HMP2_10594.sto
- nonralignments/HMP2_1203.sto
- nonralignments/HMP2_11961.sto
- nonralignments/HMP2_14303.sto
- nonralignments/HMP2_10998.sto
- nonralignments/HMP2_8028.sto
- nonralignments/HMP2_9180.sto
- nonralignments/HMP2_1548.sto
- nonralignments/HMP2_3495.sto
- nonralignments/HMP2_5270.sto
- nonralignments/HMP2_15083.sto
- nonralignments/HMP2_7957.sto
- nonralignments/HMP2_8937.sto
- nonralignments/HMP2_9368.sto
- nonralignments/HMP2_9500.sto
- nonralignments/HMP2_14523.sto
- nonralignments/HMP2_12544.sto
- nonralignments/HMP2_4329.sto
- nonralignments/HMP2_1341.sto
- nonralignments/HMP2_1312.sto
- nonralignments/HMP2_569.sto
- nonralignments/HMP2_5608.sto
- nonralignments/HMP2_15654.sto
- nonralignments/HMP2_8321.sto
- nonralignments/HMP2_1157.sto
- nonralignments/HMP2_9145.sto
- nonralignments/HMP2_12581.sto
- nonralignments/HMP2_11662.sto
- nonralignments/HMP2_16424.sto
- nonralignments/HMP2_328.sto
- nonralignments/HMP2_12997.sto
- nonralignments/HMP2_4658.sto
- nonralignments/HMP2_9751.sto
- nonralignments/HMP2_4795.sto
- nonralignments/HMP2_9386.sto
- nonralignments/HMP2_6159.sto
- nonralignments/HMP2_2363.sto
- nonralignments/HMP2_300.sto
- nonralignments/HMP2_2277.sto
- nonralignments/HMP2_5712.sto
- nonralignments/HMP2_14642.sto
- nonralignments/HMP2_1.sto
- nonralignments/HMP2_14012.sto
- nonralignments/HMP2_3403.sto
- nonralignments/HMP2_8316.sto
- nonralignments/HMP2_16257.sto
- nonralignments/HMP2_9690.sto
- nonralignments/HMP2_5826.sto
- nonralignments/HMP2_7632.sto
- nonralignments/HMP2_9112.sto
- nonralignments/HMP2_7926.sto
- nonralignments/HMP2_8728.sto
- nonralignments/HMP2_224.sto
- nonralignments/HMP2_838.sto
- nonralignments/HMP2_9349.sto
- nonralignments/HMP2_4277.sto
- nonralignments/HMP2_11027.sto
- nonralignments/HMP2_14311.sto
- nonralignments/HMP2_977.sto
- nonralignments/HMP2_1309.sto
- nonralignments/HMP2_1320.sto
- nonralignments/HMP2_7980.sto
- nonralignments/HMP2_8844.sto
- nonralignments/HMP2_4834.sto
- nonralignments/HMP2_7231.sto
- nonralignments/HMP2_12270.sto
- nonralignments/HMP2_6760.sto
- nonralignments/HMP2_3621.sto
- nonralignments/HMP2_5054.sto
- nonralignments/HMP2_6108.sto
- nonralignments/HMP2_3540.sto
- nonralignments/HMP2_9856.sto
- nonralignments/HMP2_1139.sto
- nonralignments/HMP2_5654.sto
- nonralignments/HMP2_3698.sto
- nonralignments/HMP2_16409.sto
- nonralignments/HMP2_7952.sto
- nonralignments/HMP2_4998.sto
- nonralignments/HMP2_14664.sto
- nonralignments/HMP2_3414.sto
- nonralignments/HMP2_15061.sto
- nonralignments/HMP2_10293.sto
- nonralignments/HMP2_15460.sto
- nonralignments/HMP2_10681.sto
- nonralignments/HMP2_2350.sto
- nonralignments/HMP2_12808.sto
- nonralignments/HMP2_11714.sto
- nonralignments/HMP2_4034.sto
- nonralignments/HMP2_10971.sto
- nonralignments/HMP2_7121.sto
- nonralignments/HMP2_1954.sto
- nonralignments/HMP2_10966.sto
- nonralignments/HMP2_1172.sto
- nonralignments/HMP2_8705.sto
- nonralignments/HMP2_10198.sto
- nonralignments/HMP2_12193.sto
- nonralignments/HMP2_872.sto
- nonralignments/HMP2_3294.sto
- nonralignments/HMP2_8663.sto
- nonralignments/HMP2_11576.sto
- nonralignments/HMP2_12385.sto
- nonralignments/HMP2_15823.sto
- nonralignments/HMP2_9785.sto
- nonralignments/HMP2_15697.sto
- nonralignments/HMP2_7292.sto
- nonralignments/HMP2_6109.sto
- nonralignments/HMP2_71.sto
- nonralignments/HMP2_5794.sto
- nonralignments/HMP2_11037.sto
- nonralignments/HMP2_3221.sto
- nonralignments/HMP2_6226.sto
- nonralignments/HMP2_3070.sto
- nonralignments/HMP2_5864.sto
- nonralignments/HMP2_3871.sto
- nonralignments/HMP2_1442.sto
- nonralignments/HMP2_13645.sto
- nonralignments/HMP2_12937.sto
- nonralignments/HMP2_9668.sto
- nonralignments/HMP2_4308.sto
- nonralignments/HMP2_14038.sto
- nonralignments/HMP2_134.sto
- nonralignments/HMP2_2498.sto
- nonralignments/HMP2_2002.sto
- nonralignments/HMP2_5563.sto
- nonralignments/HMP2_6509.sto
- nonralignments/HMP2_14855.sto
- nonralignments/HMP2_2020.sto
- nonralignments/HMP2_13302.sto
- nonralignments/HMP2_2290.sto
- nonralignments/HMP2_932.sto
- nonralignments/HMP2_1901.sto
- nonralignments/HMP2_9066.sto
- nonralignments/HMP2_6739.sto
- nonralignments/HMP2_4072.sto
- nonralignments/HMP2_6085.sto
- nonralignments/HMP2_6682.sto
- nonralignments/HMP2_6663.sto
- nonralignments/HMP2_7577.sto
- nonralignments/HMP2_2416.sto
- nonralignments/HMP2_3594.sto
- nonralignments/HMP2_2770.sto
- nonralignments/HMP2_7573.sto
- nonralignments/HMP2_86.sto
- nonralignments/HMP2_3533.sto
- nonralignments/HMP2_13659.sto
- nonralignments/HMP2_2337.sto
- nonralignments/HMP2_6309.sto
- nonralignments/HMP2_4486.sto
- nonralignments/HMP2_3859.sto
- nonralignments/HMP2_11830.sto
- nonralignments/HMP2_8492.sto
- nonralignments/HMP2_11275.sto
- nonralignments/HMP2_304.sto
- nonralignments/HMP2_6240.sto
- nonralignments/HMP2_11701.sto
- nonralignments/HMP2_15323.sto
- nonralignments/HMP2_7710.sto
- nonralignments/HMP2_15562.sto
- nonralignments/HMP2_11770.sto
- nonralignments/HMP2_1194.sto
- nonralignments/HMP2_9324.sto
- nonralignments/HMP2_10538.sto
- nonralignments/HMP2_587.sto
- nonralignments/HMP2_12856.sto
- nonralignments/HMP2_8368.sto
- nonralignments/HMP2_8408.sto
- nonralignments/HMP2_7845.sto
- nonralignments/HMP2_438.sto
- nonralignments/HMP2_3227.sto
- nonralignments/HMP2_12958.sto
- nonralignments/HMP2_16101.sto
- nonralignments/HMP2_7718.sto
- nonralignments/HMP2_14350.sto
- nonralignments/HMP2_6920.sto
- nonralignments/HMP2_12429.sto
- nonralignments/HMP2_12932.sto
- nonralignments/HMP2_8744.sto
- nonralignments/HMP2_14124.sto
- nonralignments/HMP2_2282.sto
- nonralignments/HMP2_10970.sto
- nonralignments/HMP2_15771.sto
- nonralignments/HMP2_3242.sto
- nonralignments/HMP2_13192.sto
- nonralignments/HMP2_7422.sto
- nonralignments/HMP2_3459.sto
- nonralignments/HMP2_4709.sto
- nonralignments/HMP2_10370.sto
- nonralignments/HMP2_13967.sto
- nonralignments/HMP2_11313.sto
- nonralignments/HMP2_2027.sto
- nonralignments/HMP2_4405.sto
- nonralignments/HMP2_3628.sto
- nonralignments/HMP2_6788.sto
- nonralignments/HMP2_4700.sto
- nonralignments/HMP2_13607.sto
- nonralignments/HMP2_7528.sto
- nonralignments/HMP2_2100.sto
- nonralignments/HMP2_6221.sto
- nonralignments/HMP2_7227.sto
- nonralignments/HMP2_3945.sto
- nonralignments/HMP2_16383.sto
- nonralignments/HMP2_39.sto
- nonralignments/HMP2_3353.sto
- nonralignments/HMP2_1894.sto
- nonralignments/HMP2_14259.sto
- nonralignments/HMP2_14636.sto
- nonralignments/HMP2_1617.sto
- nonralignments/HMP2_4130.sto
- nonralignments/HMP2_2464.sto
- nonralignments/HMP2_847.sto
- nonralignments/HMP2_2899.sto
- nonralignments/HMP2_10134.sto
- nonralignments/HMP2_13798.sto
- nonralignments/HMP2_5035.sto
- nonralignments/HMP2_12584.sto
- nonralignments/HMP2_8363.sto
- nonralignments/HMP2_7883.sto
- nonralignments/HMP2_596.sto
- nonralignments/HMP2_742.sto
- nonralignments/HMP2_4079.sto
- nonralignments/HMP2_6169.sto
- nonralignments/HMP2_1982.sto
- nonralignments/HMP2_16509.sto
- nonralignments/HMP2_1813.sto
- nonralignments/HMP2_15525.sto
- nonralignments/HMP2_9573.sto
- nonralignments/HMP2_2452.sto
- nonralignments/HMP2_14408.sto
- nonralignments/HMP2_3344.sto
- nonralignments/HMP2_15792.sto
- nonralignments/HMP2_13487.sto
- nonralignments/HMP2_13337.sto
- nonralignments/HMP2_8247.sto
- nonralignments/HMP2_10596.sto
- nonralignments/HMP2_1524.sto
[truncated: 2,863 more entries]
