# Supplementary material for: Comparative genomics identifies thousands of candidate structured RNAs in human microbiomes
Source: Genome Biol. 2021 Apr 12;22:100. doi: 10.1186/s13059-021-02319-w (PMC8040213; doi:10.1186/s13059-021-02319-w)
Supplement: Supplementary file 9 — Additional file 9. Alignment files of the 2022 candidate structured RNAs that overlap the nr database. We provide alignment files for each of the 2022 candidate structured RNAs as well as the calibrated cm file that can be used to search for them. [file 13059_2021_2319_MOESM9_ESM.gz]

Archive with 2,024 entries (2,023 files):
- yesnralignments
- yesnralignments/HMP2_15973.sto
- yesnralignments/HMP2_3613.sto
- yesnralignments/HMP2_13501.sto
- yesnralignments/HMP2_9980.sto
- yesnralignments/HMP2_16435.sto
- yesnralignments/HMP2_10444.sto
- yesnralignments/HMP2_9917.sto
- yesnralignments/HMP2_5922.sto
- yesnralignments/HMP2_6683.sto
- yesnralignments/HMP2_4861.sto
- yesnralignments/HMP2_6457.sto
- yesnralignments/HMP2_249.sto
- yesnralignments/HMP2_752.sto
- yesnralignments/HMP2_13752.sto
- yesnralignments/HMP2_10429.sto
- yesnralignments/HMP2_11896.sto
- yesnralignments/HMP2_15154.sto
- yesnralignments/HMP2_3323.sto
- yesnralignments/HMP2_830.sto
- yesnralignments/HMP2_6424.sto
- yesnralignments/HMP2_14005.sto
- yesnralignments/HMP2_466.sto
- yesnralignments/HMP2_926.sto
- yesnralignments/HMP2_16239.sto
- yesnralignments/HMP2_11069.sto
- yesnralignments/HMP2_10261.sto
- yesnralignments/HMP2_1212.sto
- yesnralignments/HMP2_16193.sto
- yesnralignments/HMP2_7546.sto
- yesnralignments/HMP2_6448.sto
- yesnralignments/HMP2_10087.sto
- yesnralignments/HMP2_10757.sto
- yesnralignments/HMP2_15962.sto
- yesnralignments/HMP2_7626.sto
- yesnralignments/HMP2_7878.sto
- yesnralignments/HMP2_11887.sto
- yesnralignments/HMP2_4592.sto
- yesnralignments/HMP2_3339.sto
- yesnralignments/HMP2_14462.sto
- yesnralignments/HMP2_10172.sto
- yesnralignments/HMP2_15994.sto
- yesnralignments/HMP2_5101.sto
- yesnralignments/HMP2_634.sto
- yesnralignments/HMP2_11355.sto
- yesnralignments/HMP2_2962.sto
- yesnralignments/HMP2_3912.sto
- yesnralignments/HMP2_15503.sto
- yesnralignments/HMP2_13524.sto
- yesnralignments/HMP2_4839.sto
- yesnralignments/HMP2_16407.sto
- yesnralignments/HMP2_10135.sto
- yesnralignments/HMP2_13268.sto
- yesnralignments/HMP2_11870.sto
- yesnralignments/HMP2_1318.sto
- yesnralignments/HMP2_11929.sto
- yesnralignments/HMP2_15970.sto
- yesnralignments/HMP2_5184.sto
- yesnralignments/HMP2_11717.sto
- yesnralignments/HMP2_143.sto
- yesnralignments/HMP2_16247.sto
- yesnralignments/HMP2_4688.sto
- yesnralignments/HMP2_7843.sto
- yesnralignments/HMP2_8502.sto
- yesnralignments/HMP2_5587.sto
- yesnralignments/HMP2_4811.sto
- yesnralignments/HMP2_13735.sto
- yesnralignments/HMP2_13274.sto
- yesnralignments/HMP2_3855.sto
- yesnralignments/HMP2_3968.sto
- yesnralignments/HMP2_10071.sto
- yesnralignments/HMP2_4208.sto
- yesnralignments/HMP2_2012.sto
- yesnralignments/HMP2_3348.sto
- yesnralignments/HMP2_7620.sto
- yesnralignments/HMP2_7876.sto
- yesnralignments/HMP2_3739.sto
- yesnralignments/HMP2_15120.sto
- yesnralignments/HMP2_8702.sto
- yesnralignments/HMP2_10962.sto
- yesnralignments/HMP2_13765.sto
- yesnralignments/HMP2_7580.sto
- yesnralignments/HMP2_11196.sto
- yesnralignments/HMP2_8470.sto
- yesnralignments/HMP2_4892.sto
- yesnralignments/HMP2_13102.sto
- yesnralignments/HMP2_2219.sto
- yesnralignments/HMP2_6152.sto
- yesnralignments/HMP2_14679.sto
- yesnralignments/HMP2_9821.sto
- yesnralignments/HMP2_3997.sto
- yesnralignments/HMP2_11471.sto
- yesnralignments/HMP2_7521.sto
- yesnralignments/HMP2_3476.sto
- yesnralignments/HMP2_2924.sto
- yesnralignments/HMP2_12128.sto
- yesnralignments/HMP2_7319.sto
- yesnralignments/HMP2_5136.sto
- yesnralignments/HMP2_2636.sto
- yesnralignments/HMP2_1861.sto
- yesnralignments/HMP2_14368.sto
- yesnralignments/HMP2_7278.sto
- yesnralignments/HMP2_8688.sto
- yesnralignments/HMP2_13127.sto
- yesnralignments/HMP2_5345.sto
- yesnralignments/HMP2_8735.sto
- yesnralignments/HMP2_8983.sto
- yesnralignments/HMP2_2666.sto
- yesnralignments/HMP2_8924.sto
- yesnralignments/HMP2_12280.sto
- yesnralignments/HMP2_14610.sto
- yesnralignments/HMP2_6393.sto
- yesnralignments/HMP2_817.sto
- yesnralignments/HMP2_15476.sto
- yesnralignments/HMP2_1931.sto
- yesnralignments/HMP2_5633.sto
- yesnralignments/HMP2_9482.sto
- yesnralignments/HMP2_4174.sto
- yesnralignments/HMP2_4103.sto
- yesnralignments/HMP2_9933.sto
- yesnralignments/HMP2_3676.sto
- yesnralignments/HMP2_6883.sto
- yesnralignments/HMP2_3661.sto
- yesnralignments/HMP2_11182.sto
- yesnralignments/HMP2_10635.sto
- yesnralignments/HMP2_6495.sto
- yesnralignments/HMP2_2926.sto
- yesnralignments/HMP2_6738.sto
- yesnralignments/HMP2_1797.sto
- yesnralignments/HMP2_2544.sto
- yesnralignments/HMP2_741.sto
- yesnralignments/HMP2_9218.sto
- yesnralignments/HMP2_7317.sto
- yesnralignments/HMP2_6162.sto
- yesnralignments/HMP2_2440.sto
- yesnralignments/HMP2_9325.sto
- yesnralignments/HMP2_9897.sto
- yesnralignments/HMP2_7670.sto
- yesnralignments/HMP2_1057.sto
- yesnralignments/HMP2_6880.sto
- yesnralignments/HMP2_8405.sto
- yesnralignments/HMP2_3315.sto
- yesnralignments/HMP2_5825.sto
- yesnralignments/HMP2_11806.sto
- yesnralignments/HMP2_7203.sto
- yesnralignments/HMP2_14435.sto
- yesnralignments/HMP2_15166.sto
- yesnralignments/HMP2_948.sto
- yesnralignments/HMP2_15308.sto
- yesnralignments/HMP2_9952.sto
- yesnralignments/HMP2_13212.sto
- yesnralignments/HMP2_6962.sto
- yesnralignments/HMP2_16022.sto
- yesnralignments/HMP2_14228.sto
- yesnralignments/HMP2_572.sto
- yesnralignments/HMP2_15331.sto
- yesnralignments/HMP2_3350.sto
- yesnralignments/HMP2_10488.sto
- yesnralignments/HMP2_8472.sto
- yesnralignments/HMP2_8510.sto
- yesnralignments/HMP2_5714.sto
- yesnralignments/HMP2_15366.sto
- yesnralignments/HMP2_7476.sto
- yesnralignments/HMP2_16211.sto
- yesnralignments/HMP2_14338.sto
- yesnralignments/HMP2_14501.sto
- yesnralignments/HMP2_2050.sto
- yesnralignments/HMP2_8192.sto
- yesnralignments/HMP2_4153.sto
- yesnralignments/HMP2_13505.sto
- yesnralignments/HMP2_3316.sto
- yesnralignments/HMP2_5986.sto
- yesnralignments/HMP2_2682.sto
- yesnralignments/HMP2_11073.sto
- yesnralignments/HMP2_13063.sto
- yesnralignments/HMP2_8780.sto
- yesnralignments/HMP2_13836.sto
- yesnralignments/HMP2_13284.sto
- yesnralignments/HMP2_8375.sto
- yesnralignments/HMP2_11274.sto
- yesnralignments/HMP2_10732.sto
- yesnralignments/HMP2_2678.sto
- yesnralignments/HMP2_280.sto
- yesnralignments/HMP2_2683.sto
- yesnralignments/HMP2_1267.sto
- yesnralignments/HMP2_3341.sto
- yesnralignments/HMP2_4764.sto
- yesnralignments/HMP2_6217.sto
- yesnralignments/HMP2_302.sto
- yesnralignments/HMP2_10282.sto
- yesnralignments/HMP2_4404.sto
- yesnralignments/HMP2_6286.sto
- yesnralignments/HMP2_5936.sto
- yesnralignments/HMP2_1647.sto
- yesnralignments/HMP2_5173.sto
- yesnralignments/HMP2_10581.sto
- yesnralignments/HMP2_3126.sto
- yesnralignments/HMP2_11049.sto
- yesnralignments/HMP2_16066.sto
- yesnralignments/HMP2_8437.sto
- yesnralignments/HMP2_11242.sto
- yesnralignments/HMP2_12618.sto
- yesnralignments/HMP2_1761.sto
- yesnralignments/HMP2_4332.sto
- yesnralignments/HMP2_14634.sto
- yesnralignments/HMP2_12775.sto
- yesnralignments/HMP2_1292.sto
- yesnralignments/HMP2_2519.sto
- yesnralignments/HMP2_8241.sto
- yesnralignments/HMP2_8509.sto
- yesnralignments/HMP2_8915.sto
- yesnralignments/HMP2_7179.sto
- yesnralignments/HMP2_3596.sto
- yesnralignments/HMP2_6157.sto
- yesnralignments/HMP2_14188.sto
- yesnralignments/HMP2_4164.sto
- yesnralignments/HMP2_11557.sto
- yesnralignments/HMP2_14922.sto
- yesnralignments/HMP2_918.sto
- yesnralignments/HMP2_1430.sto
- yesnralignments/HMP2_1614.sto
- yesnralignments/HMP2_15072.sto
- yesnralignments/HMP2_6782.sto
- yesnralignments/HMP2_2779.sto
- yesnralignments/HMP2_15668.sto
- yesnralignments/HMP2_10796.sto
- yesnralignments/HMP2_15378.sto
- yesnralignments/HMP2_8366.sto
- yesnralignments/HMP2_4401.sto
- yesnralignments/HMP2_2697.sto
- yesnralignments/HMP2_1138.sto
- yesnralignments/HMP2_3376.sto
- yesnralignments/HMP2_8044.sto
- yesnralignments/HMP2_12281.sto
- yesnralignments/HMP2_14294.sto
- yesnralignments/HMP2_13738.sto
- yesnralignments/HMP2_11783.sto
- yesnralignments/HMP2_5191.sto
- yesnralignments/HMP2_13054.sto
- yesnralignments/HMP2_16003.sto
- yesnralignments/HMP2_11821.sto
- yesnralignments/HMP2_3975.sto
- yesnralignments/HMP2_4162.sto
- yesnralignments/HMP2_3030.sto
- yesnralignments/HMP2_14729.sto
- yesnralignments/HMP2_14978.sto
- yesnralignments/HMP2_10792.sto
- yesnralignments/HMP2_9649.sto
- yesnralignments/HMP2_4554.sto
- yesnralignments/HMP2_691.sto
- yesnralignments/HMP2_4884.sto
- yesnralignments/HMP2_8626.sto
- yesnralignments/HMP2_7722.sto
- yesnralignments/HMP2_15286.sto
- yesnralignments/HMP2_4111.sto
- yesnralignments/HMP2_5063.sto
- yesnralignments/HMP2_8328.sto
- yesnralignments/HMP2_3875.sto
- yesnralignments/HMP2_10931.sto
- yesnralignments/HMP2_675.sto
- yesnralignments/HMP2_1294.sto
- yesnralignments/HMP2_10108.sto
- yesnralignments/HMP2_15347.sto
- yesnralignments/HMP2_9601.sto
- yesnralignments/HMP2_4705.sto
- yesnralignments/HMP2_15569.sto
- yesnralignments/HMP2_3089.sto
- yesnralignments/HMP2_11010.sto
- yesnralignments/HMP2_7050.sto
- yesnralignments/HMP2_16173.sto
- yesnralignments/HMP2_10299.sto
- yesnralignments/HMP2_638.sto
- yesnralignments/HMP2_10126.sto
- yesnralignments/HMP2_4812.sto
- yesnralignments/HMP2_8846.sto
- yesnralignments/HMP2_1827.sto
- yesnralignments/HMP2_15963.sto
- yesnralignments/HMP2_13696.sto
- yesnralignments/HMP2_14710.sto
- yesnralignments/HMP2_12604.sto
- yesnralignments/HMP2_6201.sto
- yesnralignments/HMP2_15050.sto
- yesnralignments/HMP2_3251.sto
- yesnralignments/HMP2_8773.sto
- yesnralignments/HMP2_14650.sto
- yesnralignments/HMP2_14371.sto
- yesnralignments/HMP2_13812.sto
- yesnralignments/HMP2_10884.sto
- yesnralignments/HMP2_8254.sto
- yesnralignments/HMP2_3813.sto
- yesnralignments/HMP2_4525.sto
- yesnralignments/HMP2_15232.sto
- yesnralignments/HMP2_6137.sto
- yesnralignments/HMP2_13855.sto
- yesnralignments/HMP2_14346.sto
- yesnralignments/HMP2_5533.sto
- yesnralignments/HMP2_4808.sto
- yesnralignments/HMP2_8051.sto
- yesnralignments/HMP2_10178.sto
- yesnralignments/HMP2_7588.sto
[truncated: 1,724 more entries]
