# Supplementary material for: Comparative genomics identifies thousands of candidate structured RNAs in human microbiomes
Source: Genome Biol. 2021 Apr 12;22:100. doi: 10.1186/s13059-021-02319-w (PMC8040213; doi:10.1186/s13059-021-02319-w)
Supplement: Supplementary file 10 — Additional file 10. BLASTx results of the 2022 candidate structured RNAs to the nr database. We display the BLASTx [15] results in output format 6 to show with which genes these candidate structures may overlap. [file 13059_2021_2319_MOESM10_ESM.gz]

Archive with 1 entries (1 files):
- FileS5
